# Supplementary material for: Natural variation in a glucuronosyltransferase modulates propionate sensitivity in a C. elegans propionic acidemia model
Source: PLoS Genet. 2020 Aug 28;16(8):e1008984. doi: 10.1371/journal.pgen.1008984 (PMC7482840; doi:10.1371/journal.pgen.1008984)
Supplement: S3 Table — (TSV) [file pgen.1008984.s011.tsv]

strain	value
AB1	-1.32852663574762
BRC20067	-2.23578039959902
CB4851	-3.56700574994128
CB4852	-3.17549724571009
CB4853	4.1210588800742
CB4854	-2.40301894264782
CB4855	-2.61012673709902
CB4856	-1.89400541308503
CB4857	-2.57300014933503
CB4858	-3.34985424688359
CB4932	-3.55592551394604
CX11254	-1.69854240039782
CX11262	-3.17549724571009
CX11264	-2.55271155469604
CX11271	2.3003453283867
CX11276	1.0514785434492
CX11285	-2.48953468451009
CX11292	1.7102014921992
CX11307	-5.5718288837186
CX11315	-0.700308526335028
DL200	-1.53491456526032
DL226	-1.79733517564564
DL238	34.5912328766524
ECA252	-2.61012673709902
ECA36	-3.17549724571009
ED3005	-3.17549724571003
ED3011	1.5631047580742
ED3012	-3.17549724571003
ED3040	7.81383502427569
ED3046	51.4194231464427
ED3048	9.19815741368968
ED3049	21.1581255188897
ED3052	-2.87962288194633
ED3073	-3.17549724571003
ED3077	-3.03014840852253
EG4347	-1.83561659353681
EG4349	2.65195626905367
EG4724	-3.11148378669604
EG4725	29.3169739601651
EG4946	-2.72894057427253
GXW1	-3.17549724571009
JT11398	-2.0447562284883
JU1172	-10.6143747562918
JU1200	-4.02631971302125
JU1212	-8.49098145033375
JU1213	-6.88843727383375
JU1242	-11.1797452649028
JU1246	-9.48363373906976
JU1395	5.57119215136774
JU1400	-10.4048090738543
JU1409	-8.55985813689625
JU1440	5.06436362349274
JU1491	-9.29517690286609
JU1530	-13.4412272993468
JU1568	-8.86703372227125
JU1581	3.09327836315316
JU1586	7.59986247616625
JU1652	2.19298475110375
JU1896	-10.6143747562918
JU2001	-10.0490042476808
JU2007	-10.6143747562918
JU2316	-3.84949842165339
JU2464	-7.78752221323672
JU2466	1.21762579074274
JU2513	-7.74885880656976
JU2519	-10.0490042476808
JU2522	13.4540239064692
JU2526	-10.0490042476808
JU310	-3.17549724571009
JU311	-1.7149262909258
JU323	-10.0490042476808
JU346	-10.0490042476808
JU393	-10.0490042476808
JU397	-9.48363373906976
JU406	-10.6143747562918
JU440	-7.28032704622928
JU775	-7.35970823511881
JU830	-6.16106847346088
KR314	-8.11920985888226
LSJ1	-7.78752221323672
MY1	-10.6143747562918
MY10	-10.2416918836043
MY16	1.5359017105117
MY18	-10.6143747562918
MY23	-8.80323697573879
N2	-5.34676397470123
NIC1	-8.24932613394476
NIC166	10.8722384978192
NIC199	39.7219116660232
NIC2	-10.6143747562918
NIC207	-10.4720449264793
NIC231	-10.6143747562918
NIC236	-8.74863804954021
NIC242	-15.7128331264497
NIC251	-7.42557921532474
NIC252	26.6811275423833
NIC255	-11.5750858974777
NIC256	-17.4878817582622
NIC258	-5.39098444443575
NIC259	-14.9556005532622
NIC260	29.3682231683348
NIC261	-18.9724548225953
NIC262	-15.2168154883387
NIC265	12.3100297366488
NIC266	-13.7081837150607
NIC267	4.28365447766127
NIC268	15.3374175894988
NIC269	-12.0239085941997
NIC271	-2.21147350813724
NIC272	-7.67465199847771
NIC274	40.4727067292378
NIC275	-16.9225112496512
NIC276	31.9251640506488
NIC277	3.5568337969458
PB303	29.3718209645988
PB306	-6.69833031485271
PS2025	3.3628191710083
PX179	-16.0013279354152
QG2075	-11.9118214425262
QG536	-16.8095338164497
QG556	31.8140748448628
QG557	-13.4199667024917
QW947	-1.6077987299292
QX1211	-12.6816537004846
QX1212	15.4260898789488
QX1233	9.5236509306958
QX1791	-12.7314688839012
QX1792	-15.8916246372622
QX1793	27.9715105380488
QX1794	-13.5174976460012
RC301	19.3536025399488
WN2001	37.7632106904878
WN2002	6.45299985803627
