# Supplementary material for: Natural variation in a glucuronosyltransferase modulates propionate sensitivity in a C. elegans propionic acidemia model
Source: PLoS Genet. 2020 Aug 28;16(8):e1008984. doi: 10.1371/journal.pgen.1008984 (PMC7482840; doi:10.1371/journal.pgen.1008984)
Supplement: S4 Table — (TSV) [file pgen.1008984.s012.tsv]

CHROM	POS	REF	ALT	AB1	BRC20067	CB4851	CB4852	CB4853	CB4854	CB4855	CB4856	CB4857	CB4858	CB4932	CX11254	CX11262	CX11264	CX11271	CX11276	CX11285	CX11292	CX11307	CX11315	DL200	DL226	DL238	ECA252	ECA36	ED3005	ED3011	ED3012	ED3040	ED3046	ED3048	ED3049	ED3052	ED3073	ED3077	EG4347	EG4349	EG4724	EG4725	EG4946	GXW1	JT11398	JU1172	JU1200	JU1212	JU1213
I	727	T	G	-1	-1	-1	-1	NA	-1	-1	-1	-1	-1	-1	NA	-1	-1	-1	-1	-1	1	-1	1	-1	NA	-1	-1	-1	NA	-1	-1	-1	-1	-1	-1	-1	-1	1	-1	-1	-1	-1	-1	-1	NA	-1	-1	-1	-1
I	855	G	C	-1	1	-1	-1	1	1	1	1	1	1	-1	1	1	1	1	1	1	1	1	1	1	1	1	-1	1	1	1	-1	1	1	1	1	-1	-1	1	-1	-1	1	1	1	-1	1	1	-1	-1	-1
I	962	G	T	-1	-1	-1	-1	-1	-1	-1	1	-1	-1	-1	-1	-1	-1	-1	-1	-1	-1	-1	-1	-1	-1	-1	-1	1	-1	-1	-1	-1	-1	-1	-1	-1	-1	-1	-1	-1	1	-1	1	-1	-1	-1	-1	-1	-1
I	1222	A	C	-1	-1	-1	-1	-1	-1	-1	1	-1	-1	-1	-1	-1	-1	-1	-1	-1	-1	-1	-1	-1	-1	-1	-1	1	-1	-1	-1	-1	-1	-1	-1	-1	-1	-1	-1	-1	-1	1	-1	-1	-1	-1	-1	-1	-1
I	1761	G	A	-1	1	-1	-1	1	1	-1	-1	1	1	-1	1	-1	-1	-1	-1	-1	1	1	-1	-1	1	-1	-1	-1	1	1	-1	-1	-1	-1	-1	-1	-1	1	-1	-1	-1	-1	-1	-1	1	1	-1	-1	-1
I	2138	T	A	-1	1	-1	-1	1	1	-1	-1	1	1	-1	1	1	1	1	1	1	1	1	1	1	1	1	-1	-1	1	1	-1	1	1	1	1	-1	-1	1	-1	-1	-1	-1	-1	-1	1	1	-1	-1	-1
I	2618	T	A	-1	1	-1	-1	1	1	-1	-1	1	1	-1	1	1	1	-1	-1	-1	1	1	1	-1	1	1	-1	-1	1	1	-1	-1	-1	-1	-1	-1	-1	1	-1	1	1	-1	-1	-1	1	1	-1	-1	-1
I	3048	C	G	-1	1	-1	-1	1	1	1	1	1	1	-1	1	1	1	1	1	1	1	1	1	1	1	1	-1	1	1	1	-1	1	1	1	1	-1	-1	1	-1	1	1	-1	-1	-1	1	1	-1	-1	-1
I	5317	T	A	-1	-1	-1	-1	-1	-1	-1	-1	-1	-1	-1	-1	-1	-1	-1	-1	-1	-1	-1	-1	-1	-1	-1	-1	-1	-1	-1	-1	-1	-1	-1	-1	-1	-1	-1	1	1	1	-1	-1	-1	-1	-1	-1	-1	-1
I	6468	A	T	-1	-1	-1	-1	-1	-1	-1	-1	-1	-1	-1	-1	-1	-1	-1	-1	-1	-1	-1	-1	-1	-1	-1	-1	-1	-1	-1	-1	-1	-1	-1	-1	1	-1	-1	-1	-1	-1	-1	-1	-1	-1	-1	-1	-1	-1
I	6689	A	G	-1	1	-1	-1	1	1	-1	-1	1	1	-1	1	-1	-1	-1	-1	-1	1	1	-1	-1	1	-1	-1	-1	1	1	-1	-1	-1	-1	-1	1	-1	1	-1	1	1	-1	-1	-1	1	1	-1	-1	-1
I	9621	T	C	-1	-1	-1	-1	-1	-1	-1	-1	-1	-1	-1	-1	1	1	1	1	1	-1	-1	1	1	-1	1	-1	-1	-1	-1	-1	1	1	1	1	-1	-1	-1	-1	-1	-1	-1	-1	-1	-1	-1	-1	-1	-1
I	15024	A	G	-1	1	-1	-1	1	1	1	1	1	1	-1	1	1	1	1	1	1	1	1	1	1	1	1	-1	1	1	1	-1	1	1	1	1	1	1	1	-1	1	1	1	-1	-1	1	1	-1	-1	1
I	15629	G	A	-1	1	-1	-1	1	1	-1	-1	1	1	-1	1	1	1	1	1	1	1	1	1	1	1	-1	-1	-1	1	1	-1	1	1	1	1	1	-1	1	-1	1	1	-1	-1	-1	1	1	-1	-1	-1
I	15858	C	G	-1	-1	-1	-1	1	-1	-1	-1	-1	1	-1	-1	-1	-1	-1	-1	-1	1	1	-1	-1	-1	-1	-1	-1	1	1	-1	-1	-1	-1	-1	-1	-1	-1	-1	-1	-1	-1	-1	-1	-1	1	-1	-1	-1
I	17185	A	T	-1	-1	-1	-1	-1	-1	-1	-1	-1	-1	-1	-1	-1	-1	-1	-1	-1	-1	-1	-1	-1	-1	-1	-1	-1	-1	-1	-1	-1	-1	-1	-1	-1	-1	-1	-1	1	1	-1	-1	-1	-1	-1	-1	-1	-1
I	17509	A	G	-1	-1	-1	-1	-1	-1	-1	-1	-1	-1	-1	-1	-1	-1	-1	-1	-1	-1	-1	-1	-1	-1	-1	-1	-1	-1	-1	-1	-1	-1	-1	-1	-1	-1	-1	-1	-1	-1	1	-1	-1	-1	-1	-1	-1	1
I	22257	A	G	-1	-1	-1	-1	-1	-1	-1	-1	-1	-1	-1	-1	-1	-1	-1	-1	-1	-1	-1	-1	-1	-1	-1	-1	-1	-1	-1	-1	-1	-1	-1	-1	1	-1	-1	-1	-1	-1	-1	-1	-1	-1	-1	-1	-1	-1
I	23395	C	T	-1	1	-1	-1	1	1	1	1	1	1	-1	1	1	1	1	1	1	1	1	1	1	1	1	-1	1	1	1	-1	1	1	1	1	1	-1	1	-1	1	1	-1	-1	-1	1	1	-1	-1	-1
I	24495	C	A	-1	-1	-1	-1	-1	-1	-1	1	NA	-1	-1	-1	1	1	1	1	1	-1	-1	1	1	-1	-1	-1	1	-1	-1	-1	1	1	1	1	1	-1	-1	-1	1	1	-1	-1	-1	-1	-1	-1	-1	-1
I	26634	C	T	-1	-1	-1	-1	-1	-1	-1	-1	-1	-1	-1	-1	1	1	1	1	1	-1	-1	1	1	-1	-1	-1	-1	-1	-1	-1	1	1	1	1	-1	-1	-1	-1	-1	-1	-1	-1	-1	-1	-1	-1	-1	-1
I	28534	T	A	-1	1	-1	-1	1	1	-1	-1	1	1	-1	1	1	1	1	1	1	1	1	1	1	1	1	-1	-1	1	1	-1	1	1	1	1	1	-1	1	-1	1	1	-1	-1	-1	1	1	-1	-1	-1
I	30670	T	A	-1	1	-1	-1	1	1	-1	1	1	1	-1	1	-1	-1	-1	-1	-1	1	1	-1	-1	1	1	-1	1	1	1	-1	-1	-1	-1	-1	-1	-1	1	-1	-1	-1	-1	-1	-1	1	1	-1	-1	-1
I	31053	G	A	-1	-1	-1	-1	-1	-1	-1	-1	-1	-1	-1	-1	-1	-1	-1	-1	-1	-1	-1	-1	-1	-1	-1	-1	-1	-1	-1	-1	-1	-1	-1	-1	-1	-1	-1	-1	1	1	-1	-1	-1	-1	-1	-1	-1	-1
I	37151	C	A	-1	-1	-1	-1	-1	-1	-1	-1	-1	-1	-1	-1	-1	-1	-1	-1	-1	-1	-1	-1	-1	-1	-1	-1	-1	-1	-1	-1	-1	-1	-1	-1	1	-1	-1	-1	-1	-1	-1	-1	-1	-1	-1	-1	-1	-1
I	41151	C	T	-1	1	-1	-1	1	1	-1	-1	1	1	-1	1	1	1	1	1	1	1	1	1	1	1	1	-1	-1	1	1	-1	1	1	1	1	1	-1	1	-1	-1	-1	-1	-1	-1	1	1	-1	-1	-1
I	41672	C	T	-1	-1	-1	-1	-1	-1	-1	-1	-1	-1	-1	-1	-1	-1	-1	-1	-1	-1	-1	-1	-1	-1	-1	-1	-1	-1	-1	-1	-1	-1	-1	-1	-1	-1	-1	-1	-1	-1	1	-1	-1	-1	-1	-1	-1	1
I	46655	A	G	-1	-1	-1	-1	-1	-1	-1	-1	-1	-1	-1	-1	-1	-1	-1	-1	-1	-1	-1	-1	-1	-1	-1	-1	-1	-1	-1	-1	-1	-1	-1	-1	1	-1	-1	-1	1	1	-1	-1	-1	-1	-1	-1	-1	-1
I	47642	G	A	-1	-1	-1	-1	-1	-1	-1	-1	-1	-1	-1	-1	1	1	1	1	1	-1	-1	1	1	-1	1	-1	-1	-1	-1	-1	1	1	1	1	-1	-1	-1	-1	-1	-1	-1	-1	-1	-1	-1	-1	-1	-1
I	48630	T	C	-1	1	-1	-1	1	1	-1	-1	1	1	-1	1	1	1	1	1	1	1	1	1	1	1	1	-1	-1	1	1	-1	1	1	1	1	1	-1	1	-1	1	1	-1	-1	-1	1	1	-1	-1	-1
I	51053	A	C	-1	-1	-1	-1	-1	-1	-1	-1	-1	-1	-1	-1	-1	-1	-1	-1	-1	-1	-1	-1	-1	-1	-1	-1	-1	-1	-1	-1	-1	-1	-1	-1	-1	-1	-1	-1	1	1	-1	-1	-1	-1	-1	-1	-1	-1
I	52140	A	G	-1	1	-1	-1	1	1	-1	-1	1	1	-1	1	-1	-1	-1	-1	-1	1	1	-1	-1	1	-1	-1	-1	1	1	-1	-1	-1	-1	-1	-1	-1	1	-1	-1	-1	-1	-1	-1	1	1	-1	-1	-1
I	57096	A	G	-1	-1	-1	-1	-1	-1	-1	-1	-1	-1	-1	-1	-1	-1	1	1	1	-1	-1	-1	1	-1	-1	-1	-1	-1	-1	-1	1	1	1	1	-1	-1	-1	-1	-1	-1	-1	-1	-1	-1	-1	-1	-1	-1
I	61160	G	A	-1	-1	-1	-1	-1	-1	-1	-1	-1	-1	-1	-1	1	1	-1	-1	-1	-1	-1	1	-1	-1	-1	-1	-1	-1	1	-1	-1	-1	-1	-1	-1	-1	1	-1	-1	-1	-1	-1	-1	-1	-1	-1	-1	-1
I	61766	T	A	-1	-1	-1	-1	-1	-1	-1	-1	-1	-1	-1	-1	-1	-1	-1	-1	-1	-1	-1	-1	-1	-1	-1	-1	-1	-1	-1	-1	-1	-1	-1	-1	1	-1	-1	-1	-1	-1	-1	-1	-1	-1	-1	-1	-1	-1
I	62576	T	A	1	-1	-1	1	-1	-1	-1	-1	-1	-1	1	-1	-1	-1	-1	-1	-1	-1	-1	-1	-1	-1	-1	-1	-1	-1	-1	-1	-1	-1	-1	-1	-1	-1	-1	1	-1	-1	-1	1	-1	-1	-1	-1	-1	-1
I	66407	G	A	-1	1	-1	-1	1	1	-1	1	1	1	-1	1	-1	-1	-1	-1	-1	1	1	-1	-1	1	1	-1	1	1	1	-1	-1	-1	-1	-1	1	-1	1	-1	1	1	-1	-1	-1	1	1	-1	-1	-1
I	68277	G	A	-1	1	-1	-1	1	1	-1	-1	1	1	-1	1	-1	-1	-1	-1	-1	1	1	-1	-1	1	-1	-1	-1	1	1	-1	-1	-1	-1	-1	1	-1	1	-1	1	1	-1	-1	-1	1	1	-1	-1	-1
I	76311	C	T	-1	-1	-1	-1	-1	-1	-1	-1	-1	-1	-1	-1	1	1	1	1	1	-1	-1	1	1	-1	1	-1	-1	-1	-1	-1	1	1	1	1	-1	-1	-1	-1	-1	-1	-1	-1	-1	-1	-1	-1	-1	-1
I	76506	A	T	-1	-1	-1	-1	-1	-1	-1	-1	-1	1	-1	-1	1	1	1	1	1	-1	-1	1	1	-1	-1	-1	-1	-1	-1	-1	1	1	1	1	1	-1	-1	-1	1	1	-1	-1	-1	-1	-1	-1	-1	-1
I	76640	A	T	-1	1	-1	-1	1	1	-1	-1	1	1	-1	1	-1	-1	-1	-1	-1	1	1	-1	-1	1	-1	-1	1	1	1	-1	-1	-1	-1	-1	-1	-1	1	-1	-1	-1	-1	-1	-1	1	1	-1	-1	-1
I	77997	T	G	-1	-1	-1	-1	-1	-1	-1	-1	-1	-1	-1	-1	-1	-1	-1	-1	-1	-1	-1	-1	-1	-1	-1	-1	-1	-1	-1	-1	-1	-1	-1	-1	-1	-1	-1	-1	1	1	-1	-1	-1	-1	-1	-1	-1	-1
I	80133	T	A	-1	1	-1	-1	1	1	-1	-1	1	1	-1	1	1	1	1	1	1	1	1	1	1	1	-1	-1	-1	1	1	-1	1	1	1	1	1	-1	1	-1	1	1	-1	-1	-1	1	1	-1	-1	-1
I	80595	A	T	-1	-1	-1	-1	-1	-1	-1	1	-1	-1	-1	-1	-1	-1	-1	-1	-1	-1	-1	-1	-1	-1	1	-1	1	-1	-1	-1	-1	-1	-1	-1	-1	-1	-1	-1	-1	-1	-1	-1	-1	-1	-1	-1	-1	-1
I	82816	C	T	-1	1	-1	-1	1	1	1	1	1	1	-1	1	1	1	1	1	1	1	1	1	1	1	1	-1	1	1	1	-1	1	1	1	1	1	-1	1	-1	1	1	-1	-1	-1	1	1	-1	-1	-1
I	89735	A	T	-1	-1	-1	-1	-1	-1	1	-1	-1	-1	-1	-1	-1	-1	-1	-1	-1	-1	-1	-1	-1	-1	-1	-1	1	-1	-1	-1	-1	-1	-1	-1	-1	-1	-1	-1	-1	-1	-1	-1	-1	-1	-1	-1	-1	-1
I	96117	T	A	-1	-1	-1	-1	-1	-1	1	-1	-1	-1	-1	-1	-1	-1	-1	-1	-1	-1	-1	-1	-1	-1	-1	-1	-1	-1	-1	-1	-1	-1	-1	-1	-1	1	-1	-1	-1	-1	1	-1	-1	-1	-1	-1	-1	1
I	98064	T	A	-1	-1	-1	-1	-1	-1	-1	-1	-1	-1	-1	-1	-1	-1	-1	-1	-1	-1	-1	-1	1	-1	-1	-1	1	-1	-1	-1	-1	1	-1	1	-1	-1	-1	-1	-1	-1	-1	-1	-1	-1	-1	-1	-1	-1
I	99409	A	G	-1	-1	-1	-1	-1	-1	-1	-1	-1	-1	-1	-1	-1	-1	-1	-1	-1	-1	-1	-1	-1	-1	-1	-1	-1	-1	-1	-1	-1	-1	-1	-1	-1	-1	-1	-1	1	1	-1	-1	-1	-1	-1	-1	-1	-1
I	101122	A	T	-1	-1	-1	-1	-1	-1	-1	1	-1	-1	-1	-1	-1	-1	-1	-1	-1	-1	-1	-1	-1	-1	-1	-1	-1	-1	-1	-1	-1	-1	-1	-1	1	-1	-1	-1	-1	-1	-1	-1	-1	-1	-1	-1	-1	-1
I	103330	C	T	-1	1	-1	-1	1	1	-1	-1	1	1	-1	1	-1	-1	-1	-1	-1	1	1	-1	-1	1	-1	-1	-1	1	1	-1	-1	-1	-1	-1	-1	-1	1	-1	-1	-1	-1	-1	-1	1	1	-1	-1	-1
I	103372	C	T	-1	1	-1	-1	1	1	-1	-1	1	1	-1	1	1	1	1	1	1	1	1	1	1	1	1	-1	-1	1	1	-1	1	1	1	1	1	-1	1	-1	1	1	-1	-1	-1	1	1	-1	-1	-1
I	106526	T	A	-1	-1	-1	-1	-1	-1	-1	-1	-1	-1	-1	-1	-1	-1	-1	-1	-1	-1	-1	-1	-1	-1	-1	-1	-1	-1	-1	-1	-1	-1	-1	-1	1	-1	-1	-1	-1	-1	-1	-1	-1	-1	-1	-1	-1	-1
I	107175	T	C	-1	-1	-1	-1	-1	-1	-1	-1	-1	-1	-1	-1	-1	-1	-1	-1	-1	-1	-1	-1	-1	-1	-1	-1	-1	-1	-1	-1	-1	-1	-1	-1	1	-1	-1	-1	1	1	-1	-1	-1	-1	-1	-1	-1	-1
I	107916	C	T	-1	-1	-1	-1	-1	-1	-1	-1	-1	-1	-1	-1	1	1	1	1	1	-1	-1	1	1	-1	-1	-1	-1	-1	-1	-1	1	1	1	1	-1	-1	-1	-1	-1	-1	-1	-1	-1	-1	-1	-1	-1	-1
I	108121	T	A	-1	1	-1	-1	1	1	-1	-1	1	1	-1	1	-1	-1	-1	-1	-1	1	1	-1	-1	1	-1	-1	-1	1	1	-1	-1	-1	-1	-1	1	-1	1	-1	1	1	-1	-1	-1	1	1	-1	-1	-1
I	109460	A	T	-1	1	-1	-1	1	1	1	-1	1	1	-1	1	1	1	1	1	1	1	1	1	1	1	1	-1	-1	1	1	-1	1	1	1	1	1	-1	1	-1	1	1	-1	-1	-1	1	1	-1	-1	-1
I	116338	A	T	-1	-1	-1	-1	-1	-1	1	-1	-1	-1	-1	-1	1	1	1	1	1	-1	-1	1	1	-1	1	-1	-1	-1	-1	-1	1	1	1	1	1	-1	-1	-1	1	1	-1	-1	-1	-1	-1	-1	-1	-1
I	120653	G	A	-1	1	-1	-1	1	1	-1	-1	1	1	-1	1	1	1	1	1	1	1	1	1	1	1	1	-1	-1	1	1	-1	1	1	1	1	1	-1	1	-1	1	1	-1	-1	-1	1	1	-1	-1	-1
I	120924	T	C	-1	-1	-1	-1	-1	-1	-1	-1	-1	-1	-1	-1	-1	-1	-1	-1	-1	-1	-1	-1	-1	-1	-1	-1	-1	-1	-1	-1	-1	-1	-1	-1	-1	-1	-1	-1	1	1	-1	-1	-1	-1	-1	-1	-1	-1
I	121505	T	A	-1	1	-1	-1	1	1	-1	-1	1	1	-1	1	-1	-1	-1	-1	-1	1	1	-1	-1	1	1	-1	-1	1	1	-1	-1	-1	-1	-1	-1	-1	1	-1	-1	-1	-1	-1	-1	1	1	-1	-1	-1
I	123315	T	A	-1	1	-1	-1	1	1	-1	-1	1	1	-1	1	-1	-1	-1	-1	-1	1	1	-1	-1	1	-1	-1	-1	1	1	-1	-1	-1	-1	-1	-1	-1	1	-1	1	1	-1	-1	-1	1	1	-1	-1	-1
I	123411	G	T	-1	-1	-1	-1	-1	-1	-1	-1	-1	-1	-1	-1	-1	-1	-1	-1	-1	-1	-1	-1	-1	-1	-1	-1	-1	-1	-1	-1	-1	-1	-1	-1	1	-1	-1	-1	-1	-1	-1	-1	-1	-1	-1	-1	-1	-1
I	130380	T	A	-1	1	-1	-1	1	1	1	1	1	1	-1	1	1	1	1	1	1	1	1	1	1	1	1	-1	1	1	1	-1	1	1	1	1	1	1	1	-1	1	1	1	-1	-1	1	1	-1	-1	1
I	135132	A	T	-1	-1	-1	-1	-1	-1	-1	-1	-1	-1	-1	-1	1	1	1	1	1	-1	-1	1	1	-1	1	-1	-1	-1	-1	-1	1	1	1	1	-1	-1	-1	-1	-1	-1	-1	-1	-1	-1	-1	-1	-1	-1
I	135309	A	T	-1	1	-1	-1	1	1	-1	-1	1	1	-1	1	-1	-1	-1	-1	-1	1	1	-1	-1	1	-1	-1	-1	1	1	-1	-1	-1	-1	-1	1	-1	1	-1	1	1	-1	-1	-1	1	1	-1	-1	-1
I	135382	T	A	-1	1	-1	-1	1	1	1	1	1	1	-1	1	-1	-1	-1	-1	-1	1	1	-1	-1	1	1	-1	1	1	1	-1	-1	-1	-1	-1	1	-1	1	-1	1	1	-1	-1	-1	1	1	-1	-1	-1
I	141329	G	C	-1	-1	-1	-1	-1	-1	-1	1	-1	-1	-1	-1	1	1	1	1	1	-1	-1	1	1	-1	1	-1	1	-1	-1	-1	1	1	1	1	1	-1	-1	-1	1	1	-1	-1	-1	-1	-1	-1	-1	-1
I	145569	G	A	-1	-1	-1	-1	-1	-1	-1	-1	-1	-1	-1	-1	-1	-1	-1	-1	-1	-1	-1	-1	-1	-1	-1	-1	-1	-1	-1	-1	-1	-1	-1	-1	-1	-1	-1	-1	1	1	-1	-1	-1	-1	-1	-1	-1	-1
I	146442	C	T	-1	1	-1	-1	1	1	-1	-1	1	1	-1	1	-1	-1	-1	-1	-1	1	1	-1	-1	1	-1	-1	-1	1	1	-1	-1	-1	-1	-1	-1	-1	1	-1	-1	-1	-1	-1	-1	1	1	-1	-1	-1
I	148495	A	C	-1	-1	-1	-1	1	1	-1	-1	1	1	-1	1	1	1	1	1	1	1	1	-1	1	1	-1	-1	-1	1	1	-1	1	1	1	1	1	-1	1	-1	1	-1	-1	-1	-1	1	1	-1	-1	-1
I	148734	T	A	-1	1	-1	-1	1	1	-1	-1	1	1	-1	1	1	1	1	1	1	1	1	1	1	1	1	-1	-1	1	1	-1	1	1	1	1	1	-1	1	-1	-1	1	-1	-1	-1	1	1	-1	-1	-1
I	154036	A	G	-1	-1	-1	-1	-1	-1	-1	-1	-1	-1	-1	-1	-1	-1	-1	-1	-1	-1	-1	-1	-1	-1	-1	-1	-1	-1	-1	-1	-1	-1	-1	-1	1	-1	-1	-1	-1	-1	-1	-1	-1	-1	-1	-1	-1	-1
I	155895	A	T	-1	-1	-1	-1	-1	-1	-1	-1	-1	-1	-1	-1	-1	-1	-1	-1	-1	-1	-1	-1	-1	-1	-1	-1	-1	-1	-1	-1	-1	-1	-1	-1	1	-1	-1	-1	-1	-1	-1	-1	-1	-1	-1	-1	-1	-1
I	161015	T	A	-1	-1	-1	-1	-1	-1	-1	1	-1	-1	-1	-1	-1	-1	-1	-1	-1	-1	-1	-1	-1	-1	1	-1	-1	-1	-1	-1	-1	-1	-1	-1	-1	-1	-1	-1	1	1	-1	-1	-1	-1	-1	-1	-1	-1
I	161490	A	T	-1	-1	-1	-1	-1	-1	-1	-1	-1	-1	-1	-1	-1	-1	-1	-1	-1	-1	-1	-1	-1	-1	-1	-1	-1	-1	-1	-1	-1	-1	-1	-1	-1	-1	-1	-1	-1	-1	1	-1	-1	-1	-1	-1	-1	1
I	161913	A	G	-1	1	-1	-1	1	1	-1	-1	1	1	-1	1	-1	-1	-1	-1	-1	1	1	-1	-1	1	-1	-1	-1	1	1	-1	-1	-1	-1	-1	1	-1	1	-1	1	1	-1	-1	-1	1	1	-1	-1	-1
I	168219	T	G	-1	1	-1	-1	1	1	-1	-1	1	1	-1	1	-1	-1	-1	-1	-1	1	1	-1	-1	1	-1	-1	-1	1	1	-1	-1	-1	-1	-1	-1	-1	1	-1	-1	-1	-1	-1	-1	1	1	-1	-1	-1
I	168340	T	C	-1	-1	-1	-1	-1	-1	-1	-1	-1	-1	-1	-1	-1	-1	-1	-1	-1	-1	-1	-1	-1	-1	-1	-1	-1	-1	-1	-1	-1	-1	-1	-1	-1	-1	-1	-1	1	1	-1	-1	-1	-1	-1	-1	-1	-1
I	171972	G	C	-1	-1	-1	-1	-1	-1	-1	-1	-1	-1	-1	-1	-1	-1	-1	-1	-1	-1	-1	-1	-1	-1	-1	-1	-1	-1	-1	-1	-1	-1	-1	-1	1	-1	-1	-1	-1	-1	-1	-1	-1	-1	-1	-1	-1	-1
I	176037	C	G	-1	-1	-1	-1	-1	-1	-1	-1	-1	-1	-1	-1	-1	-1	-1	-1	-1	-1	-1	-1	-1	-1	-1	-1	-1	-1	-1	-1	-1	1	1	1	-1	-1	-1	-1	-1	-1	-1	-1	-1	-1	-1	-1	-1	-1
I	180511	A	T	-1	-1	-1	-1	-1	-1	-1	1	-1	-1	-1	-1	-1	-1	-1	-1	-1	-1	-1	-1	-1	-1	-1	-1	1	-1	-1	-1	-1	-1	-1	-1	-1	1	-1	-1	-1	-1	-1	-1	-1	-1	-1	-1	-1	-1
I	184470	G	A	-1	1	-1	-1	1	1	1	1	1	1	-1	1	1	1	1	1	1	1	1	1	1	1	1	-1	1	1	1	-1	1	1	1	1	1	1	1	-1	1	1	1	-1	-1	1	1	-1	-1	1
I	184650	A	T	-1	-1	-1	-1	-1	-1	-1	1	-1	-1	-1	-1	-1	-1	-1	-1	-1	-1	-1	-1	-1	-1	-1	-1	1	-1	-1	-1	-1	-1	-1	-1	-1	-1	-1	-1	-1	-1	-1	-1	-1	-1	-1	-1	-1	-1
I	184659	A	T	-1	1	-1	-1	1	1	-1	-1	1	1	-1	1	-1	-1	-1	-1	-1	1	1	-1	-1	1	-1	-1	-1	1	1	-1	-1	-1	-1	-1	1	-1	1	-1	-1	1	-1	-1	-1	1	1	-1	-1	-1
I	189636	C	T	-1	1	-1	-1	1	1	1	-1	1	1	-1	1	-1	-1	-1	-1	-1	1	1	-1	-1	1	-1	-1	-1	1	1	-1	-1	-1	-1	-1	1	-1	1	-1	1	1	-1	-1	-1	1	1	-1	-1	-1
I	190158	C	A	-1	-1	-1	-1	-1	-1	-1	-1	-1	-1	-1	-1	-1	-1	-1	-1	-1	-1	-1	-1	-1	-1	-1	-1	-1	-1	-1	-1	-1	-1	-1	-1	1	-1	-1	-1	1	1	-1	-1	-1	-1	-1	-1	-1	-1
I	191432	A	T	-1	-1	-1	-1	-1	-1	1	-1	-1	-1	-1	-1	1	1	1	1	1	-1	-1	1	1	-1	1	-1	1	-1	-1	-1	1	1	1	1	-1	-1	-1	-1	-1	-1	-1	-1	-1	-1	-1	-1	-1	-1
I	192304	T	C	-1	-1	-1	-1	-1	-1	-1	-1	-1	-1	-1	-1	-1	-1	-1	-1	-1	-1	-1	-1	-1	-1	-1	-1	-1	-1	-1	-1	-1	-1	-1	-1	-1	-1	-1	-1	1	1	-1	-1	-1	-1	-1	-1	-1	-1
I	193462	A	T	-1	1	-1	-1	1	1	-1	-1	1	1	-1	1	-1	-1	-1	-1	-1	1	1	-1	-1	1	-1	-1	-1	1	1	-1	-1	-1	-1	-1	-1	-1	1	-1	-1	-1	-1	-1	-1	1	1	-1	-1	-1
I	194482	A	T	-1	1	-1	-1	1	1	1	1	1	1	-1	1	-1	-1	-1	-1	-1	1	1	-1	-1	1	1	-1	1	1	1	-1	-1	1	-1	1	1	-1	1	-1	1	1	-1	-1	-1	1	1	-1	-1	-1
I	194565	T	C	-1	-1	-1	-1	-1	-1	-1	-1	-1	-1	-1	-1	1	1	1	1	1	-1	-1	1	1	-1	1	-1	-1	-1	-1	-1	1	1	1	1	-1	-1	-1	-1	-1	-1	-1	-1	-1	-1	-1	-1	-1	-1
I	195788	G	A	-1	1	-1	-1	1	1	-1	-1	1	1	-1	1	1	1	1	1	1	1	1	1	1	1	1	-1	-1	1	1	-1	1	1	1	1	1	-1	1	-1	1	1	-1	-1	-1	1	1	-1	-1	-1
I	196610	T	G	-1	-1	-1	-1	-1	-1	-1	-1	-1	-1	-1	-1	-1	-1	-1	-1	-1	-1	-1	-1	-1	-1	-1	-1	-1	-1	-1	-1	-1	-1	-1	-1	1	-1	-1	-1	-1	-1	-1	-1	-1	-1	-1	-1	-1	-1
I	196881	G	A	-1	1	-1	-1	1	1	1	1	1	1	-1	1	1	1	1	1	1	1	1	1	1	1	1	-1	1	1	1	-1	1	1	1	1	1	-1	1	-1	-1	-1	-1	-1	-1	1	1	-1	-1	-1
I	209103	C	T	-1	-1	-1	-1	-1	-1	-1	-1	-1	-1	-1	-1	-1	-1	-1	-1	-1	1	-1	1	-1	-1	-1	-1	-1	-1	-1	-1	-1	1	-1	1	-1	-1	-1	-1	1	-1	-1	-1	-1	-1	-1	-1	-1	-1
I	212949	A	G	-1	-1	-1	-1	-1	-1	-1	-1	-1	-1	-1	-1	1	1	1	1	1	-1	-1	1	1	-1	1	-1	-1	-1	-1	-1	1	1	1	1	-1	-1	-1	-1	-1	-1	-1	-1	-1	-1	-1	-1	-1	-1
I	213306	A	G	-1	1	-1	-1	1	1	-1	-1	1	1	-1	1	-1	-1	-1	-1	-1	1	1	-1	-1	1	-1	-1	-1	1	1	-1	-1	-1	-1	-1	-1	-1	1	-1	-1	-1	-1	-1	-1	1	1	-1	-1	-1
I	215321	A	G	-1	-1	-1	-1	-1	-1	-1	-1	-1	-1	-1	-1	-1	-1	-1	-1	-1	-1	-1	-1	-1	-1	-1	-1	-1	-1	-1	-1	-1	-1	-1	-1	1	-1	-1	-1	-1	-1	-1	-1	-1	-1	-1	-1	-1	-1
I	215441	C	T	-1	-1	-1	-1	-1	-1	-1	-1	-1	-1	-1	-1	-1	-1	-1	-1	-1	-1	-1	-1	-1	-1	-1	-1	-1	-1	-1	-1	-1	-1	-1	-1	-1	-1	-1	-1	1	1	-1	-1	-1	-1	-1	-1	-1	-1
I	218124	T	C	-1	-1	-1	-1	-1	-1	1	1	-1	-1	-1	-1	1	1	1	1	1	-1	-1	1	1	-1	1	-1	1	-1	-1	-1	1	1	1	1	-1	-1	-1	-1	-1	-1	-1	-1	-1	-1	-1	-1	-1	-1
I	218475	T	A	-1	-1	-1	-1	-1	-1	-1	1	-1	-1	-1	-1	1	1	1	-1	1	-1	-1	1	-1	-1	1	-1	1	-1	-1	-1	1	1	1	1	-1	-1	-1	-1	-1	-1	-1	-1	-1	-1	-1	-1	-1	-1
I	219084	T	A	-1	-1	-1	-1	-1	-1	-1	1	-1	-1	-1	-1	-1	-1	-1	-1	-1	-1	-1	-1	-1	-1	-1	-1	-1	-1	-1	-1	-1	-1	-1	-1	-1	-1	-1	-1	-1	-1	-1	-1	-1	-1	-1	-1	-1	-1
I	221965	A	T	-1	1	-1	-1	1	1	-1	1	1	1	-1	1	-1	-1	-1	-1	-1	1	1	-1	-1	1	-1	-1	-1	1	1	-1	-1	-1	-1	-1	1	-1	1	-1	1	1	-1	-1	-1	1	1	-1	-1	-1
I	227180	A	T	-1	NA	-1	-1	1	1	-1	1	1	1	-1	1	-1	1	-1	-1	1	1	1	1	NA	1	-1	-1	1	1	NA	-1	1	-1	-1	-1	1	-1	1	-1	-1	1	-1	-1	-1	NA	1	-1	-1	-1
I	232209	A	C	-1	-1	-1	-1	-1	-1	-1	-1	-1	-1	-1	-1	-1	-1	-1	-1	-1	-1	-1	NA	-1	-1	1	-1	-1	-1	1	-1	-1	-1	-1	-1	-1	-1	-1	1	1	1	-1	-1	-1	1	-1	-1	1	-1
I	232261	G	T	-1	1	1	-1	-1	-1	1	-1	-1	-1	1	-1	1	-1	NA	-1	NA	-1	-1	1	-1	-1	1	1	-1	-1	1	1	1	1	1	NA	NA	NA	-1	1	1	1	1	1	1	1	-1	1	1	1
I	232358	C	T	-1	1	-1	-1	-1	-1	-1	-1	-1	-1	-1	-1	NA	-1	NA	-1	NA	-1	-1	-1	-1	-1	1	-1	-1	1	1	-1	NA	NA	NA	NA	-1	-1	-1	1	1	1	-1	-1	-1	1	-1	-1	1	-1
I	233154	C	T	-1	-1	-1	-1	-1	-1	-1	-1	-1	-1	-1	-1	-1	-1	-1	-1	-1	-1	-1	-1	-1	-1	-1	-1	-1	-1	-1	-1	-1	-1	-1	-1	1	-1	-1	-1	-1	1	-1	-1	-1	-1	-1	-1	-1	-1
I	233940	G	T	-1	1	-1	-1	1	1	-1	-1	1	1	-1	1	1	1	1	1	1	1	1	1	1	1	1	-1	-1	1	1	-1	1	1	1	1	1	-1	1	-1	1	1	-1	-1	-1	-1	1	-1	-1	-1
I	236208	A	T	-1	1	-1	-1	1	1	-1	1	1	1	-1	1	1	1	1	1	1	1	1	1	1	1	1	-1	1	1	1	-1	1	1	1	1	1	-1	1	-1	1	1	-1	-1	-1	1	1	-1	-1	-1
I	238451	G	T	-1	-1	-1	-1	-1	-1	-1	-1	-1	-1	-1	-1	1	1	1	1	1	-1	-1	1	1	-1	1	-1	-1	-1	-1	-1	1	1	1	1	-1	-1	-1	-1	-1	-1	-1	-1	-1	-1	-1	-1	-1	-1
I	239018	T	G	-1	NA	-1	-1	NA	NA	-1	1	1	1	-1	NA	-1	-1	-1	-1	-1	1	1	-1	NA	1	1	-1	1	-1	NA	-1	NA	-1	NA	-1	-1	-1	1	-1	-1	-1	-1	-1	-1	1	1	-1	-1	-1
I	242203	A	G	-1	1	-1	-1	NA	1	-1	-1	1	1	-1	1	-1	NA	-1	-1	NA	1	1	NA	NA	1	-1	-1	-1	1	1	-1	-1	NA	NA	NA	1	-1	1	-1	-1	-1	-1	-1	-1	1	1	-1	-1	-1
I	246532	T	A	-1	-1	-1	-1	-1	-1	-1	-1	-1	-1	-1	-1	-1	-1	-1	-1	-1	-1	-1	-1	-1	-1	-1	-1	-1	-1	-1	-1	-1	1	1	1	-1	-1	-1	-1	-1	-1	-1	-1	-1	-1	-1	-1	-1	-1
I	246927	T	A	-1	1	-1	-1	1	1	1	1	1	1	-1	1	1	1	1	1	1	1	1	1	1	1	1	-1	1	1	1	-1	1	1	1	1	1	-1	1	-1	1	1	-1	-1	-1	1	1	-1	-1	-1
I	247091	G	T	-1	1	-1	-1	1	1	-1	-1	1	1	-1	1	-1	-1	-1	-1	-1	1	1	-1	-1	1	-1	-1	-1	1	1	-1	-1	-1	-1	-1	-1	-1	1	-1	-1	-1	-1	-1	-1	1	1	-1	-1	-1
I	248956	G	A	-1	-1	-1	-1	-1	-1	-1	-1	-1	-1	-1	-1	-1	-1	-1	-1	-1	-1	-1	-1	-1	-1	-1	-1	-1	-1	-1	-1	-1	-1	-1	-1	1	-1	-1	-1	-1	-1	-1	-1	-1	-1	-1	-1	-1	-1
I	249864	G	C	-1	1	-1	-1	1	1	-1	-1	1	1	-1	1	1	1	1	1	1	1	1	1	1	1	1	-1	-1	1	1	-1	1	1	1	1	1	-1	1	-1	-1	-1	-1	-1	-1	1	1	-1	-1	-1
I	250871	G	A	-1	1	-1	-1	1	1	-1	-1	1	1	-1	1	-1	-1	-1	-1	-1	1	1	-1	-1	1	-1	-1	1	1	1	-1	-1	-1	-1	-1	1	-1	1	-1	1	1	-1	-1	-1	1	1	-1	-1	-1
I	252840	C	T	-1	1	-1	-1	1	1	-1	-1	1	1	-1	1	1	1	1	1	1	1	1	1	1	1	NA	-1	-1	1	1	-1	1	1	1	1	1	-1	1	-1	1	1	-1	-1	-1	1	1	-1	-1	-1
I	254042	A	C	-1	1	-1	-1	1	1	-1	1	1	1	-1	1	1	NA	NA	NA	NA	1	1	-1	-1	1	-1	-1	1	1	1	-1	NA	NA	NA	-1	-1	-1	1	-1	1	1	-1	-1	-1	1	1	-1	-1	-1
I	254257	A	T	-1	1	-1	-1	1	1	-1	-1	1	1	-1	1	1	1	1	1	1	1	1	NA	1	1	1	-1	-1	1	1	-1	1	1	1	1	1	-1	1	-1	-1	-1	-1	-1	-1	1	1	-1	-1	-1
I	254442	T	G	-1	-1	-1	-1	-1	-1	1	1	-1	-1	-1	-1	NA	NA	NA	-1	-1	NA	-1	-1	-1	-1	-1	-1	-1	NA	-1	-1	-1	-1	-1	-1	1	-1	-1	-1	-1	-1	-1	-1	-1	-1	1	-1	-1	-1
I	254928	T	A	-1	1	-1	-1	NA	NA	1	1	NA	1	-1	NA	NA	NA	NA	NA	NA	-1	1	NA	NA	1	-1	-1	1	-1	1	-1	NA	NA	-1	NA	1	-1	1	-1	1	1	-1	-1	-1	1	-1	-1	-1	-1
I	256175	T	A	-1	-1	-1	-1	-1	-1	-1	-1	-1	1	-1	-1	-1	-1	-1	-1	-1	1	1	-1	-1	-1	1	-1	-1	1	1	-1	-1	-1	-1	-1	-1	-1	NA	-1	-1	-1	-1	-1	-1	1	1	-1	-1	-1
I	258159	C	A	-1	-1	-1	-1	-1	-1	-1	-1	-1	-1	-1	-1	-1	-1	-1	-1	-1	-1	-1	-1	-1	-1	-1	-1	-1	-1	-1	-1	-1	-1	-1	-1	-1	-1	-1	-1	1	1	-1	-1	-1	-1	-1	-1	-1	-1
I	264954	A	T	-1	-1	-1	-1	-1	-1	-1	-1	-1	-1	-1	-1	-1	-1	-1	-1	-1	-1	-1	-1	-1	-1	-1	-1	1	-1	-1	-1	-1	-1	-1	-1	1	-1	-1	-1	-1	-1	-1	-1	-1	-1	-1	-1	-1	-1
I	265364	G	T	-1	1	-1	-1	1	1	-1	-1	1	1	-1	1	-1	-1	-1	-1	-1	1	1	-1	-1	1	-1	-1	-1	1	1	-1	-1	-1	-1	-1	-1	-1	1	-1	-1	-1	-1	-1	-1	1	1	-1	-1	-1
I	272552	G	A	-1	1	-1	-1	1	1	-1	-1	1	1	-1	1	1	1	1	1	1	1	1	1	1	1	1	-1	-1	1	1	-1	1	1	1	1	1	-1	1	-1	1	1	-1	-1	-1	1	1	-1	-1	-1
I	275446	A	T	-1	-1	-1	-1	-1	-1	-1	-1	-1	-1	-1	-1	-1	-1	-1	-1	-1	-1	-1	-1	-1	-1	-1	-1	1	-1	-1	-1	-1	-1	-1	-1	1	-1	-1	-1	-1	-1	-1	-1	-1	-1	-1	-1	-1	-1
I	276422	G	T	-1	-1	-1	-1	-1	-1	-1	1	-1	-1	-1	-1	-1	-1	-1	-1	-1	-1	-1	-1	-1	-1	-1	-1	1	-1	-1	-1	-1	-1	-1	-1	-1	-1	-1	-1	1	1	-1	-1	-1	-1	-1	-1	-1	-1
I	276638	T	C	-1	1	-1	-1	1	1	-1	-1	1	1	-1	1	-1	-1	-1	-1	-1	1	1	-1	-1	1	-1	-1	-1	1	1	-1	-1	-1	-1	-1	1	-1	1	-1	1	1	-1	-1	-1	1	1	-1	-1	-1
I	276983	T	A	-1	-1	-1	-1	-1	-1	-1	1	-1	-1	-1	-1	1	1	1	1	1	-1	-1	1	1	-1	1	-1	1	-1	-1	-1	1	1	1	1	-1	-1	-1	-1	-1	-1	-1	-1	-1	-1	-1	-1	-1	-1
I	277397	G	A	-1	-1	-1	-1	-1	-1	-1	-1	-1	-1	-1	-1	-1	-1	-1	-1	-1	-1	-1	-1	-1	-1	-1	-1	-1	-1	-1	-1	-1	-1	-1	-1	-1	-1	-1	-1	1	1	-1	-1	-1	-1	-1	-1	-1	-1
I	278120	A	G	-1	-1	-1	-1	-1	-1	-1	-1	-1	-1	-1	-1	-1	-1	-1	-1	-1	-1	-1	-1	-1	-1	-1	-1	-1	-1	-1	-1	-1	-1	-1	-1	1	-1	-1	-1	-1	-1	-1	-1	-1	-1	-1	-1	-1	-1
I	278655	T	G	-1	1	-1	-1	1	1	1	1	1	1	-1	1	1	1	1	1	1	1	1	1	1	1	1	-1	1	1	1	-1	1	1	1	1	1	-1	1	-1	1	1	-1	-1	-1	1	1	-1	-1	-1
I	278987	G	A	-1	1	-1	-1	1	1	-1	-1	1	1	-1	1	-1	-1	-1	-1	-1	1	1	-1	-1	1	-1	-1	-1	1	1	-1	-1	-1	-1	-1	-1	-1	1	-1	-1	-1	-1	-1	-1	1	1	-1	-1	-1
I	281418	T	G	-1	-1	-1	-1	-1	-1	-1	-1	-1	-1	-1	-1	1	1	1	NA	-1	-1	-1	1	-1	-1	-1	-1	-1	-1	-1	-1	-1	NA	1	NA	-1	-1	-1	-1	-1	-1	-1	-1	-1	-1	-1	-1	-1	-1
I	283694	T	A	-1	-1	-1	-1	-1	-1	-1	-1	-1	-1	-1	-1	1	1	1	1	1	-1	-1	1	1	-1	1	-1	-1	-1	-1	-1	1	1	1	1	1	-1	-1	-1	1	1	-1	-1	-1	-1	-1	-1	-1	-1
I	285919	C	T	-1	1	-1	-1	1	1	-1	-1	1	1	-1	1	1	1	1	1	1	1	1	1	1	1	1	-1	-1	1	1	-1	1	1	1	1	1	-1	1	-1	1	1	-1	-1	-1	1	1	-1	-1	-1
I	293097	A	T	-1	-1	-1	-1	-1	-1	-1	-1	-1	-1	-1	-1	-1	-1	-1	-1	1	-1	-1	-1	-1	-1	-1	-1	-1	-1	-1	-1	-1	1	-1	1	-1	-1	-1	-1	-1	-1	-1	-1	-1	-1	-1	-1	-1	-1
I	296008	C	T	-1	-1	-1	-1	-1	-1	-1	-1	-1	-1	-1	-1	1	1	1	1	1	-1	-1	1	1	-1	1	-1	-1	-1	-1	-1	1	1	1	1	-1	-1	-1	-1	-1	-1	-1	-1	-1	-1	-1	-1	-1	-1
I	298968	T	A	-1	-1	-1	-1	-1	-1	-1	-1	-1	-1	-1	-1	-1	-1	-1	-1	-1	-1	-1	-1	-1	-1	-1	-1	-1	-1	-1	-1	-1	-1	-1	-1	-1	-1	-1	-1	1	1	-1	-1	-1	-1	-1	-1	-1	-1
I	299281	A	C	-1	1	-1	-1	1	1	-1	-1	1	1	-1	1	-1	-1	-1	-1	-1	1	1	-1	-1	1	-1	-1	-1	1	1	-1	-1	-1	-1	-1	-1	-1	1	-1	-1	-1	-1	-1	-1	1	1	-1	-1	-1
I	300915	C	T	-1	-1	-1	-1	-1	-1	-1	-1	-1	-1	-1	-1	-1	-1	-1	-1	-1	-1	-1	-1	-1	-1	-1	-1	-1	-1	-1	-1	-1	-1	-1	-1	1	-1	-1	-1	-1	-1	-1	-1	-1	-1	-1	-1	-1	-1
I	302045	C	T	-1	1	-1	-1	1	1	-1	-1	1	1	-1	1	-1	-1	-1	-1	-1	1	1	-1	-1	1	-1	-1	-1	1	1	-1	-1	-1	-1	-1	1	-1	1	-1	1	1	-1	-1	-1	1	1	-1	-1	-1
I	303755	T	A	-1	-1	-1	-1	-1	-1	1	-1	-1	-1	-1	-1	1	1	1	1	1	-1	-1	1	1	-1	1	-1	-1	-1	-1	-1	-1	1	1	1	1	-1	-1	-1	-1	-1	-1	-1	-1	-1	-1	-1	-1	-1
I	314248	G	A	-1	-1	-1	-1	-1	-1	-1	-1	-1	-1	-1	-1	-1	-1	-1	-1	-1	-1	-1	-1	-1	-1	-1	-1	-1	-1	-1	-1	-1	-1	-1	-1	-1	-1	-1	-1	-1	-1	1	-1	-1	-1	-1	-1	-1	1
I	316697	T	A	-1	1	-1	-1	1	1	1	1	1	1	-1	1	1	1	-1	1	1	1	1	1	1	1	1	-1	1	1	1	-1	1	1	1	1	1	-1	1	-1	1	1	-1	-1	-1	1	1	-1	-1	-1
I	319199	T	C	-1	1	-1	-1	1	1	-1	-1	1	1	-1	1	1	1	1	1	1	1	1	1	1	1	1	-1	-1	1	1	-1	1	1	1	1	1	-1	1	-1	1	1	-1	-1	-1	1	1	-1	-1	-1
I	323727	C	A	-1	-1	-1	-1	-1	-1	-1	-1	-1	-1	-1	-1	-1	-1	-1	-1	-1	-1	-1	-1	-1	-1	-1	-1	-1	-1	-1	-1	-1	-1	-1	-1	-1	-1	-1	-1	1	1	-1	-1	-1	-1	-1	-1	-1	-1
I	324785	T	C	-1	1	-1	-1	1	1	1	1	1	1	-1	1	1	1	1	1	1	1	1	1	1	1	1	-1	1	1	1	-1	1	1	1	1	1	1	1	-1	1	1	1	-1	-1	1	1	-1	-1	1
I	326302	T	C	-1	1	-1	-1	1	1	-1	-1	1	1	-1	1	1	1	1	-1	1	1	1	1	NA	1	1	-1	-1	1	1	-1	1	1	-1	1	1	-1	1	-1	1	1	-1	-1	-1	1	1	-1	-1	-1
I	326314	A	T	-1	-1	-1	-1	-1	-1	-1	-1	-1	-1	-1	-1	-1	1	1	-1	1	-1	-1	-1	-1	-1	1	-1	-1	-1	-1	-1	1	1	-1	1	-1	-1	-1	-1	-1	-1	-1	-1	-1	-1	-1	-1	-1	-1
I	327640	T	A	-1	1	-1	-1	1	NA	-1	-1	-1	1	-1	-1	-1	-1	-1	-1	-1	1	-1	-1	-1	-1	-1	-1	-1	1	-1	-1	-1	-1	-1	-1	-1	-1	1	-1	1	1	-1	-1	-1	-1	1	1	-1	-1
I	328072	T	A	-1	-1	-1	-1	-1	-1	-1	-1	-1	-1	-1	-1	-1	-1	-1	-1	-1	-1	-1	-1	-1	-1	-1	-1	-1	-1	-1	-1	-1	-1	-1	-1	-1	-1	-1	-1	1	1	-1	-1	-1	-1	-1	-1	-1	-1
I	334157	T	C	-1	-1	-1	-1	-1	-1	-1	-1	-1	-1	-1	-1	1	1	1	1	1	-1	-1	1	1	-1	1	-1	-1	-1	-1	-1	1	1	1	1	-1	-1	-1	-1	-1	-1	-1	-1	-1	-1	-1	-1	-1	-1
I	334757	T	C	-1	-1	-1	-1	1	1	-1	1	1	1	-1	-1	-1	-1	-1	-1	-1	1	1	-1	-1	1	-1	-1	-1	1	1	-1	-1	-1	-1	-1	-1	-1	1	-1	-1	-1	-1	-1	-1	1	1	-1	-1	-1
I	336758	T	A	-1	1	-1	-1	1	1	-1	-1	1	1	-1	1	-1	-1	-1	-1	-1	1	1	-1	-1	1	-1	-1	1	1	1	-1	-1	-1	-1	-1	-1	-1	1	-1	-1	-1	-1	-1	-1	1	1	-1	-1	-1
I	337115	T	A	-1	1	-1	-1	-1	NA	-1	-1	-1	-1	-1	-1	1	-1	1	1	1	-1	1	-1	1	-1	-1	-1	-1	-1	-1	-1	NA	NA	-1	NA	1	-1	-1	-1	1	1	-1	-1	-1	-1	-1	-1	-1	-1
I	338561	G	A	-1	1	-1	-1	1	1	-1	-1	1	1	-1	1	-1	-1	-1	-1	-1	1	1	-1	-1	1	-1	-1	-1	1	1	-1	-1	-1	-1	-1	1	-1	1	-1	1	1	-1	-1	-1	1	1	-1	-1	-1
I	338622	A	G	-1	-1	-1	-1	-1	-1	-1	-1	-1	-1	-1	-1	-1	-1	-1	-1	-1	-1	-1	-1	-1	-1	-1	-1	-1	-1	-1	-1	-1	-1	-1	-1	1	-1	-1	-1	-1	-1	-1	-1	-1	-1	-1	-1	-1	-1
I	343435	A	G	-1	1	-1	-1	1	1	1	1	1	1	-1	1	1	1	1	1	1	1	1	1	1	1	1	-1	1	1	1	-1	1	1	1	1	1	-1	1	-1	1	1	-1	-1	-1	1	1	-1	-1	-1
I	344061	A	T	-1	1	-1	-1	1	1	-1	1	1	1	-1	1	1	1	1	1	1	1	1	-1	1	1	1	-1	-1	1	1	-1	1	1	-1	1	1	-1	1	-1	1	1	-1	-1	-1	1	1	-1	-1	-1
I	344201	C	A	-1	1	-1	-1	1	1	-1	-1	1	1	-1	1	-1	1	1	1	1	1	1	1	-1	1	1	-1	-1	1	1	-1	1	1	1	1	1	-1	1	-1	1	1	-1	-1	-1	1	1	-1	-1	-1
I	345270	C	T	-1	-1	-1	-1	-1	-1	-1	-1	-1	-1	-1	-1	-1	-1	-1	-1	-1	-1	-1	-1	-1	-1	-1	-1	-1	-1	-1	-1	-1	-1	-1	-1	-1	-1	-1	-1	1	1	-1	-1	-1	-1	-1	-1	-1	-1
I	346109	C	T	-1	1	-1	-1	1	1	-1	1	1	1	-1	-1	1	1	1	1	1	1	1	1	1	1	1	-1	1	1	-1	-1	1	1	-1	1	1	-1	1	-1	1	1	-1	-1	-1	1	1	-1	-1	-1
I	346146	T	A	-1	-1	-1	-1	-1	-1	1	-1	-1	-1	-1	-1	1	1	1	1	1	-1	-1	1	-1	-1	1	-1	1	-1	-1	-1	1	1	-1	1	1	1	-1	-1	1	1	1	-1	-1	-1	-1	-1	-1	1
I	350439	T	G	-1	1	-1	-1	1	1	-1	-1	1	1	-1	1	1	1	1	1	1	1	1	1	1	1	1	-1	-1	1	1	-1	1	1	1	1	1	-1	1	-1	1	1	-1	-1	-1	1	1	-1	-1	-1
I	351309	T	A	-1	-1	-1	-1	-1	-1	-1	-1	-1	-1	-1	-1	-1	-1	-1	-1	-1	-1	-1	-1	-1	-1	-1	-1	1	-1	-1	-1	-1	-1	-1	-1	-1	-1	-1	-1	1	1	-1	-1	-1	-1	-1	-1	-1	-1
I	351375	A	C	-1	1	-1	-1	1	1	-1	-1	1	1	-1	-1	-1	-1	-1	-1	-1	1	1	-1	-1	1	-1	-1	-1	1	-1	-1	-1	-1	-1	-1	-1	-1	1	-1	-1	-1	-1	-1	-1	1	1	-1	-1	-1
I	351694	A	T	-1	-1	-1	-1	-1	-1	-1	-1	-1	-1	-1	-1	1	1	1	1	1	-1	-1	1	-1	-1	-1	-1	-1	-1	-1	-1	1	1	-1	1	-1	-1	-1	-1	-1	-1	-1	-1	-1	-1	-1	-1	-1	-1
I	351707	A	T	-1	-1	-1	-1	-1	-1	-1	-1	-1	-1	-1	-1	1	1	1	1	1	-1	-1	1	-1	-1	1	-1	-1	-1	-1	-1	1	1	-1	1	-1	-1	-1	-1	1	1	1	-1	-1	-1	-1	-1	-1	-1
I	353535	G	T	-1	-1	-1	-1	-1	-1	1	-1	-1	-1	-1	-1	1	1	1	1	1	-1	-1	1	1	-1	1	-1	-1	-1	-1	-1	1	1	1	1	-1	-1	-1	-1	-1	-1	-1	-1	-1	-1	-1	-1	-1	-1
I	356931	T	C	-1	1	-1	-1	1	1	-1	-1	1	1	-1	1	-1	-1	-1	-1	-1	1	1	-1	-1	1	-1	-1	-1	1	1	-1	-1	-1	-1	-1	-1	-1	1	-1	-1	-1	-1	-1	-1	1	1	-1	-1	-1
I	358139	T	A	-1	1	-1	-1	1	1	1	1	1	1	-1	1	1	1	1	1	1	1	1	-1	NA	1	1	-1	1	1	1	-1	1	1	NA	1	1	-1	1	-1	1	1	-1	-1	-1	1	1	-1	-1	-1
I	358140	T	A	-1	1	-1	-1	1	1	1	1	1	1	-1	1	1	1	1	1	1	1	1	1	NA	1	1	-1	1	1	1	-1	1	1	1	1	1	-1	1	-1	1	1	-1	-1	-1	1	1	-1	-1	-1
I	359323	G	A	-1	1	-1	-1	1	1	-1	-1	1	1	-1	1	-1	-1	-1	-1	-1	1	1	-1	-1	1	-1	-1	-1	1	1	-1	-1	-1	-1	-1	1	-1	1	-1	1	1	-1	-1	-1	1	1	-1	-1	-1
I	362836	T	A	-1	-1	-1	-1	-1	-1	-1	-1	-1	-1	-1	-1	1	1	1	1	1	-1	-1	1	1	-1	1	-1	1	-1	-1	-1	1	1	1	1	1	-1	-1	-1	1	1	-1	-1	-1	-1	-1	-1	-1	-1
I	364024	G	A	-1	1	-1	-1	1	1	1	1	1	1	-1	1	1	1	1	1	1	1	1	1	1	1	1	-1	1	1	1	-1	1	1	1	1	1	-1	1	-1	1	1	-1	-1	-1	1	1	-1	-1	-1
I	368296	T	A	-1	1	-1	-1	1	1	1	1	1	1	-1	1	-1	-1	-1	-1	-1	1	1	-1	-1	1	-1	-1	1	1	1	-1	-1	-1	-1	-1	1	-1	1	-1	1	1	-1	-1	-1	1	1	-1	-1	-1
I	368706	A	T	-1	-1	-1	-1	-1	-1	-1	-1	-1	-1	-1	-1	-1	-1	-1	-1	-1	-1	-1	-1	-1	-1	-1	-1	-1	-1	-1	-1	-1	-1	-1	-1	1	-1	-1	-1	-1	-1	-1	-1	-1	-1	-1	-1	-1	-1
I	370339	C	T	-1	1	-1	-1	1	1	1	1	1	1	-1	1	1	1	1	1	1	1	1	1	1	1	1	-1	1	1	1	-1	1	1	1	1	1	1	1	-1	1	1	1	-1	-1	1	1	-1	-1	1
I	372520	A	T	-1	1	-1	-1	1	1	-1	1	1	1	-1	NA	-1	-1	-1	-1	-1	1	1	-1	-1	1	-1	-1	-1	-1	-1	-1	-1	-1	-1	-1	-1	-1	1	-1	-1	-1	-1	-1	-1	1	1	-1	-1	-1
I	373065	A	G	-1	-1	-1	-1	-1	-1	-1	-1	-1	-1	-1	-1	-1	-1	-1	-1	-1	-1	-1	-1	-1	-1	-1	-1	-1	-1	-1	-1	-1	-1	-1	-1	-1	-1	-1	-1	1	1	-1	-1	-1	-1	-1	-1	-1	-1
I	373947	A	T	-1	-1	-1	-1	-1	-1	-1	-1	-1	-1	-1	-1	1	1	1	1	1	-1	-1	-1	-1	-1	-1	-1	1	-1	-1	-1	1	1	-1	1	-1	-1	-1	-1	-1	-1	-1	-1	-1	-1	-1	-1	-1	-1
I	374086	T	C	-1	1	-1	-1	1	1	1	1	1	1	-1	NA	1	1	1	1	1	1	1	-1	NA	1	1	-1	1	-1	-1	-1	1	1	NA	1	1	-1	1	-1	1	1	-1	-1	-1	1	-1	-1	-1	-1
I	374217	G	T	-1	-1	-1	-1	-1	-1	-1	1	-1	-1	-1	-1	1	1	1	1	1	-1	-1	-1	-1	-1	1	-1	1	-1	-1	-1	1	1	-1	1	-1	-1	-1	-1	-1	-1	-1	-1	-1	-1	-1	-1	-1	-1
I	374234	T	A	-1	1	-1	-1	1	1	-1	-1	1	1	-1	-1	-1	-1	-1	-1	-1	1	1	-1	-1	1	1	-1	-1	-1	-1	-1	-1	-1	-1	-1	-1	-1	1	-1	-1	-1	-1	-1	-1	1	-1	-1	-1	-1
I	374244	G	A	-1	1	-1	-1	1	1	1	1	1	1	-1	-1	1	1	1	1	1	1	1	-1	-1	1	1	-1	1	-1	-1	-1	1	1	-1	1	1	-1	1	-1	1	1	-1	-1	-1	1	-1	-1	-1	-1
I	374845	T	G	-1	-1	-1	-1	-1	-1	-1	-1	-1	-1	-1	-1	-1	-1	-1	-1	-1	-1	-1	-1	-1	-1	-1	-1	-1	-1	-1	-1	-1	-1	-1	-1	1	-1	-1	-1	-1	-1	-1	-1	-1	-1	-1	-1	-1	-1
I	375244	T	C	-1	1	-1	-1	1	1	1	1	1	1	-1	-1	1	1	1	1	1	1	1	1	1	1	1	-1	1	-1	-1	-1	1	1	1	1	1	-1	1	-1	1	1	-1	-1	-1	1	1	-1	-1	-1
I	376143	G	T	-1	-1	-1	-1	-1	-1	1	-1	-1	-1	-1	-1	-1	-1	-1	-1	-1	-1	-1	-1	-1	-1	-1	-1	-1	-1	-1	-1	-1	-1	-1	-1	1	-1	-1	-1	-1	-1	-1	-1	-1	-1	-1	-1	-1	-1
I	376287	T	C	-1	-1	-1	-1	-1	-1	1	-1	-1	-1	-1	-1	1	1	1	1	1	-1	-1	-1	-1	-1	1	-1	-1	-1	-1	-1	1	1	-1	1	-1	-1	-1	-1	-1	-1	-1	-1	-1	-1	-1	-1	-1	-1
I	377565	G	A	-1	-1	-1	-1	-1	-1	1	-1	-1	-1	-1	-1	-1	-1	-1	-1	-1	-1	-1	-1	-1	-1	-1	-1	-1	-1	-1	-1	-1	-1	-1	-1	1	-1	-1	-1	-1	-1	-1	-1	-1	-1	-1	-1	-1	-1
I	377706	A	C	-1	-1	-1	-1	-1	-1	-1	1	-1	-1	-1	-1	1	1	1	1	1	-1	-1	1	1	-1	1	-1	1	-1	-1	-1	1	1	1	1	-1	-1	-1	-1	-1	-1	-1	-1	-1	-1	-1	-1	-1	-1
I	377866	T	C	-1	-1	-1	-1	-1	-1	1	1	-1	-1	-1	-1	1	1	1	1	1	-1	-1	1	1	-1	1	-1	1	-1	-1	-1	1	1	1	1	1	-1	-1	-1	-1	-1	-1	-1	-1	-1	-1	-1	-1	-1
I	378302	C	A	-1	1	-1	-1	1	1	-1	-1	1	1	-1	1	-1	-1	-1	-1	-1	1	1	-1	-1	1	-1	-1	-1	1	1	-1	-1	-1	-1	-1	-1	-1	1	-1	-1	-1	-1	-1	-1	1	1	-1	-1	-1
I	379448	A	G	-1	1	-1	-1	1	1	1	-1	1	1	-1	1	1	1	1	1	1	1	1	1	1	1	1	-1	-1	1	1	-1	1	1	1	1	1	-1	1	-1	1	1	-1	-1	-1	1	1	-1	-1	-1
I	384186	A	T	-1	1	-1	-1	1	1	1	1	1	1	-1	1	1	1	1	1	1	1	1	1	NA	1	1	-1	1	1	1	-1	1	1	1	1	1	-1	1	-1	1	1	-1	-1	-1	1	1	-1	-1	-1
I	385957	T	A	-1	-1	-1	-1	-1	-1	-1	-1	-1	-1	-1	-1	-1	-1	-1	-1	-1	-1	-1	-1	-1	-1	-1	-1	1	-1	-1	-1	-1	-1	-1	-1	1	-1	-1	-1	-1	-1	-1	-1	-1	-1	-1	-1	-1	-1
I	386388	T	A	-1	1	-1	-1	1	1	-1	-1	1	1	-1	-1	-1	-1	-1	-1	-1	1	1	-1	-1	1	-1	-1	-1	-1	-1	-1	-1	-1	-1	-1	-1	-1	1	-1	1	1	-1	-1	-1	1	1	-1	-1	-1
I	387620	T	C	-1	1	-1	-1	1	1	1	-1	1	1	-1	-1	1	1	1	1	1	1	1	1	NA	1	1	-1	1	-1	-1	-1	1	1	-1	1	1	-1	1	-1	1	1	-1	-1	-1	1	1	-1	-1	-1
I	387939	C	T	-1	-1	-1	-1	-1	-1	-1	-1	-1	-1	-1	-1	-1	-1	-1	-1	-1	-1	-1	-1	-1	-1	-1	-1	-1	-1	-1	-1	-1	-1	-1	-1	-1	-1	-1	-1	1	1	-1	-1	-1	-1	-1	-1	-1	-1
I	388320	A	T	-1	1	-1	-1	1	1	-1	1	1	1	-1	1	1	1	1	1	1	1	1	1	1	1	1	-1	1	1	1	-1	1	1	1	1	-1	-1	1	-1	1	1	-1	-1	-1	1	1	-1	-1	-1
I	389034	C	T	-1	1	-1	-1	1	1	-1	-1	1	1	-1	1	-1	-1	-1	-1	-1	1	1	-1	-1	1	-1	-1	-1	1	1	-1	-1	-1	-1	-1	-1	-1	1	-1	1	1	-1	-1	-1	1	1	-1	-1	-1
I	390332	C	T	-1	-1	-1	-1	-1	-1	1	-1	-1	-1	-1	-1	-1	-1	-1	-1	-1	-1	-1	-1	-1	-1	-1	-1	-1	-1	-1	-1	-1	-1	-1	-1	1	-1	-1	-1	-1	-1	-1	-1	-1	-1	-1	-1	-1	-1
I	390711	G	A	-1	1	-1	-1	1	1	-1	-1	1	1	-1	1	-1	-1	-1	-1	-1	1	1	-1	-1	1	-1	-1	-1	1	1	-1	-1	-1	-1	-1	-1	-1	1	-1	-1	-1	-1	-1	-1	1	1	-1	-1	-1
I	390716	G	C	-1	-1	-1	-1	1	-1	-1	-1	-1	1	-1	-1	-1	-1	-1	-1	-1	1	1	-1	-1	-1	-1	-1	-1	1	1	-1	-1	-1	-1	-1	-1	-1	-1	-1	-1	-1	-1	-1	-1	-1	1	-1	-1	-1
I	395423	A	G	-1	-1	-1	-1	-1	-1	-1	-1	-1	-1	-1	-1	1	1	1	1	1	-1	-1	1	1	-1	1	-1	1	-1	-1	-1	1	1	1	1	-1	-1	-1	-1	-1	-1	-1	-1	-1	-1	-1	-1	-1	-1
I	396034	C	T	-1	-1	-1	-1	-1	-1	-1	-1	-1	-1	-1	-1	-1	-1	-1	-1	-1	-1	-1	-1	-1	-1	-1	-1	-1	-1	-1	-1	-1	-1	-1	-1	1	-1	-1	-1	-1	-1	-1	-1	-1	-1	-1	-1	-1	-1
I	400254	T	A	-1	1	-1	-1	1	1	-1	-1	1	1	-1	-1	1	1	1	1	1	1	1	1	1	1	1	-1	-1	1	1	-1	1	1	-1	1	-1	-1	1	-1	1	1	-1	-1	-1	1	1	-1	-1	-1
I	402207	C	T	-1	-1	-1	-1	-1	-1	-1	-1	-1	-1	-1	-1	-1	-1	-1	-1	-1	-1	-1	-1	-1	-1	-1	-1	-1	-1	-1	-1	-1	-1	-1	-1	-1	-1	-1	-1	-1	-1	1	-1	-1	-1	-1	-1	-1	1
I	402258	T	C	-1	-1	-1	-1	-1	-1	-1	-1	-1	-1	-1	-1	-1	-1	-1	-1	-1	-1	-1	-1	-1	-1	-1	-1	-1	-1	-1	-1	-1	-1	-1	-1	-1	-1	-1	-1	1	1	-1	-1	-1	-1	-1	-1	-1	-1
I	402876	T	C	-1	-1	-1	-1	-1	-1	1	-1	-1	-1	-1	-1	1	1	1	-1	-1	-1	-1	-1	-1	-1	-1	-1	-1	-1	-1	-1	-1	-1	1	1	-1	-1	-1	-1	-1	-1	-1	-1	-1	-1	-1	-1	-1	-1
I	402904	A	G	-1	1	-1	-1	1	1	1	-1	-1	1	-1	-1	1	1	1	-1	1	1	1	1	NA	1	1	-1	1	1	1	-1	1	1	1	1	1	1	1	-1	1	1	1	-1	-1	1	1	-1	-1	1
I	404748	G	A	-1	-1	-1	-1	-1	-1	-1	-1	-1	-1	-1	-1	1	1	1	-1	1	-1	-1	1	-1	-1	1	-1	-1	-1	-1	-1	1	1	-1	1	-1	-1	-1	-1	-1	-1	-1	-1	-1	-1	-1	-1	-1	-1
I	405121	A	T	-1	1	-1	-1	1	1	-1	1	1	1	-1	1	-1	-1	-1	-1	-1	1	1	-1	-1	1	-1	-1	1	1	1	-1	-1	-1	-1	-1	-1	-1	1	-1	1	1	-1	-1	-1	1	1	-1	-1	-1
I	405814	A	G	-1	1	-1	-1	1	1	-1	1	1	1	-1	1	1	1	1	1	1	1	1	1	1	1	1	-1	1	1	1	-1	1	1	1	1	1	-1	1	-1	1	1	-1	-1	-1	1	1	-1	-1	-1
I	406261	T	C	-1	-1	-1	-1	-1	-1	-1	-1	-1	-1	-1	-1	-1	-1	-1	-1	-1	-1	-1	-1	-1	-1	-1	-1	-1	-1	-1	-1	-1	-1	-1	-1	1	-1	-1	-1	-1	-1	-1	-1	-1	-1	-1	-1	-1	-1
I	406735	T	C	-1	1	-1	-1	1	1	-1	1	1	1	-1	1	-1	-1	1	1	1	1	1	-1	1	1	1	-1	1	1	1	-1	1	1	1	1	-1	-1	1	-1	1	1	-1	-1	-1	1	1	-1	-1	-1
I	407242	C	T	-1	-1	-1	-1	-1	-1	1	-1	-1	-1	-1	-1	-1	-1	-1	-1	-1	-1	-1	-1	-1	-1	-1	-1	-1	-1	-1	-1	-1	-1	-1	-1	1	-1	-1	-1	-1	-1	-1	-1	-1	-1	-1	-1	-1	-1
I	407858	T	A	-1	1	-1	-1	1	-1	-1	-1	1	1	-1	1	-1	-1	-1	-1	-1	1	1	-1	-1	1	-1	-1	1	1	-1	-1	-1	-1	-1	-1	-1	-1	1	-1	-1	-1	-1	-1	-1	1	1	-1	-1	-1
I	407859	T	A	-1	1	-1	-1	1	-1	-1	1	1	1	-1	1	1	1	1	-1	1	1	1	1	-1	1	1	-1	1	1	-1	-1	1	1	-1	1	-1	-1	1	-1	-1	-1	-1	-1	-1	1	1	-1	-1	-1
I	408114	T	C	-1	1	-1	-1	1	-1	1	1	1	1	-1	1	1	1	1	-1	1	1	1	1	-1	1	1	-1	1	1	-1	-1	1	1	-1	1	1	-1	1	-1	1	1	-1	-1	-1	1	1	-1	-1	-1
I	408210	A	T	-1	-1	-1	-1	-1	-1	-1	1	-1	-1	-1	-1	-1	-1	1	-1	1	-1	-1	-1	-1	-1	-1	-1	-1	-1	-1	-1	1	1	-1	1	-1	-1	-1	-1	-1	-1	-1	-1	-1	-1	-1	-1	-1	-1
I	408440	C	T	-1	1	-1	-1	1	-1	-1	1	1	1	-1	1	1	1	1	-1	1	1	1	1	-1	1	1	-1	1	1	-1	-1	1	1	-1	1	-1	-1	1	-1	1	1	-1	-1	-1	1	1	-1	-1	-1
I	408663	A	G	-1	1	-1	-1	1	1	-1	1	1	1	-1	1	-1	-1	-1	-1	-1	1	1	-1	-1	1	-1	-1	1	1	1	-1	-1	-1	-1	-1	-1	-1	1	-1	1	1	-1	-1	-1	1	1	-1	-1	-1
I	411004	A	T	-1	1	-1	-1	1	1	1	-1	1	1	-1	1	-1	-1	-1	-1	-1	1	1	-1	-1	1	-1	-1	-1	1	1	-1	-1	-1	-1	-1	1	-1	1	-1	1	1	-1	-1	-1	1	1	-1	-1	-1
I	411133	A	T	-1	-1	-1	-1	-1	-1	-1	-1	-1	-1	-1	-1	-1	-1	1	-1	1	-1	-1	-1	-1	-1	-1	-1	-1	-1	-1	-1	1	1	-1	1	-1	-1	-1	-1	-1	-1	-1	-1	-1	-1	-1	-1	-1	-1
I	411618	A	G	-1	-1	-1	-1	-1	-1	-1	-1	-1	-1	-1	-1	-1	-1	-1	-1	-1	-1	-1	-1	-1	-1	-1	-1	-1	-1	-1	-1	-1	-1	-1	-1	-1	-1	-1	-1	1	1	-1	-1	-1	-1	-1	-1	-1	-1
I	412109	G	A	-1	1	-1	-1	1	1	1	-1	1	1	-1	1	1	1	1	1	1	1	1	1	1	1	1	-1	1	1	-1	-1	1	1	1	1	1	-1	1	-1	1	1	-1	-1	-1	1	1	-1	-1	-1
I	413610	A	T	-1	-1	-1	-1	-1	-1	-1	-1	-1	-1	-1	-1	1	1	1	1	1	-1	-1	1	1	-1	1	-1	-1	-1	-1	-1	1	1	1	1	-1	-1	-1	-1	-1	-1	-1	-1	-1	-1	-1	-1	-1	-1
I	414783	T	G	-1	1	-1	-1	1	1	-1	-1	-1	-1	-1	NA	1	1	1	1	1	-1	1	1	1	1	1	-1	1	NA	1	-1	1	1	1	1	1	-1	NA	-1	1	1	-1	-1	-1	1	-1	-1	-1	-1
I	415445	G	C	-1	1	-1	-1	1	1	-1	-1	1	1	-1	1	-1	-1	-1	-1	-1	1	1	-1	-1	1	-1	-1	-1	1	1	-1	-1	-1	-1	-1	-1	-1	1	-1	-1	-1	-1	-1	-1	1	1	-1	-1	-1
I	416677	G	T	-1	-1	-1	-1	-1	-1	-1	-1	-1	-1	-1	-1	-1	-1	-1	-1	-1	-1	-1	-1	-1	-1	-1	-1	-1	-1	-1	-1	-1	-1	-1	-1	1	-1	-1	-1	-1	-1	-1	-1	-1	-1	-1	-1	-1	-1
I	416703	A	C	-1	1	-1	-1	1	1	1	1	1	1	-1	1	1	1	1	1	1	1	1	1	1	1	1	-1	1	1	1	-1	1	1	1	1	1	1	1	-1	1	1	1	-1	-1	1	1	-1	-1	1
I	417076	T	A	-1	-1	-1	-1	-1	-1	1	-1	-1	-1	-1	-1	-1	-1	-1	-1	-1	-1	-1	-1	-1	-1	-1	-1	-1	-1	-1	-1	-1	-1	-1	-1	1	-1	-1	-1	-1	-1	-1	-1	-1	-1	-1	-1	-1	-1
I	418319	C	G	-1	1	-1	-1	1	1	-1	-1	1	1	-1	1	-1	-1	-1	-1	-1	1	1	-1	-1	1	-1	-1	-1	1	1	-1	-1	-1	-1	-1	-1	-1	1	-1	1	1	-1	-1	-1	1	1	-1	-1	-1
I	418818	A	T	-1	-1	-1	-1	-1	-1	1	-1	-1	-1	-1	-1	-1	-1	-1	-1	-1	-1	-1	-1	-1	-1	-1	-1	1	-1	-1	-1	-1	-1	-1	-1	1	-1	-1	-1	1	1	-1	-1	-1	-1	-1	-1	-1	-1
I	424209	A	G	-1	-1	-1	-1	-1	-1	-1	-1	-1	-1	-1	-1	-1	-1	-1	-1	-1	-1	-1	-1	-1	-1	-1	-1	-1	-1	-1	-1	-1	-1	-1	-1	-1	-1	-1	-1	1	1	-1	-1	-1	-1	-1	-1	-1	-1
I	425626	C	T	-1	1	-1	-1	1	1	1	-1	1	1	-1	1	-1	-1	-1	-1	-1	1	1	-1	-1	1	-1	-1	1	1	1	-1	-1	-1	-1	-1	1	-1	1	-1	1	1	-1	-1	-1	1	1	-1	-1	-1
I	425673	C	T	-1	-1	-1	-1	-1	-1	-1	-1	-1	-1	-1	-1	1	1	1	1	1	-1	-1	1	1	-1	1	-1	-1	-1	-1	-1	1	1	1	1	-1	-1	-1	-1	-1	-1	-1	-1	-1	-1	-1	-1	-1	-1
I	428363	C	T	-1	-1	-1	-1	-1	-1	-1	-1	-1	-1	-1	-1	-1	-1	-1	-1	-1	-1	-1	-1	-1	-1	-1	-1	-1	-1	-1	-1	-1	-1	-1	-1	-1	-1	-1	-1	-1	-1	1	-1	-1	-1	-1	-1	-1	1
I	432210	A	T	-1	1	-1	-1	1	1	-1	-1	1	1	-1	1	1	1	1	1	1	1	1	1	1	1	1	-1	1	1	1	-1	1	1	1	1	1	-1	1	-1	1	1	-1	-1	-1	1	1	-1	-1	-1
I	434169	T	A	-1	-1	-1	-1	-1	-1	1	-1	NA	1	-1	-1	-1	-1	-1	-1	-1	1	NA	-1	-1	1	-1	-1	-1	-1	1	-1	-1	-1	-1	-1	1	-1	1	-1	-1	1	-1	-1	-1	-1	-1	-1	-1	-1
I	435150	T	C	-1	1	-1	-1	1	1	-1	-1	1	1	-1	1	-1	-1	-1	-1	-1	1	1	-1	-1	1	-1	-1	-1	1	1	-1	-1	-1	-1	-1	-1	-1	1	-1	1	1	-1	-1	-1	1	1	-1	-1	-1
I	435381	T	A	-1	-1	-1	-1	-1	-1	1	-1	-1	-1	-1	-1	1	1	1	1	1	-1	-1	1	1	-1	1	-1	-1	-1	-1	-1	1	1	1	1	1	-1	-1	-1	-1	-1	-1	-1	-1	-1	-1	-1	-1	-1
I	438177	C	A	-1	-1	-1	-1	-1	-1	1	-1	-1	-1	-1	-1	-1	-1	-1	-1	-1	-1	-1	-1	-1	-1	-1	-1	-1	-1	-1	-1	-1	-1	-1	-1	1	-1	-1	-1	-1	-1	-1	-1	-1	-1	-1	-1	-1	-1
I	438968	C	A	-1	1	-1	-1	1	1	-1	-1	1	1	-1	1	-1	-1	-1	-1	-1	1	1	-1	-1	1	-1	-1	-1	1	1	-1	-1	-1	-1	-1	-1	-1	1	-1	-1	-1	-1	-1	-1	1	1	-1	-1	-1
I	443093	A	T	-1	-1	-1	-1	-1	-1	1	-1	-1	-1	-1	-1	-1	-1	-1	-1	-1	-1	-1	-1	-1	-1	-1	-1	1	-1	-1	-1	-1	-1	-1	-1	1	-1	-1	-1	-1	-1	-1	-1	-1	-1	-1	-1	-1	-1
I	443148	T	C	-1	-1	-1	-1	-1	-1	-1	1	-1	-1	-1	-1	1	1	1	1	1	-1	-1	1	1	-1	1	-1	1	-1	-1	-1	1	1	1	1	-1	-1	-1	-1	-1	-1	-1	-1	-1	-1	-1	-1	-1	-1
I	443512	T	A	-1	-1	-1	-1	-1	-1	-1	-1	-1	-1	-1	-1	-1	-1	-1	-1	-1	-1	-1	-1	-1	-1	-1	-1	1	-1	-1	-1	-1	-1	-1	-1	-1	-1	-1	-1	-1	-1	-1	-1	-1	-1	-1	-1	-1	-1
I	444757	C	T	-1	-1	-1	-1	-1	-1	-1	-1	-1	-1	-1	-1	-1	-1	-1	-1	-1	-1	-1	-1	-1	-1	-1	-1	-1	-1	-1	-1	-1	-1	-1	-1	1	-1	-1	-1	-1	-1	-1	-1	-1	-1	-1	-1	-1	-1
I	446900	A	T	-1	1	-1	-1	1	1	1	1	1	1	-1	1	-1	-1	-1	-1	-1	1	1	-1	-1	1	1	-1	1	1	1	-1	-1	-1	-1	-1	1	-1	1	-1	1	1	-1	-1	-1	1	1	-1	-1	-1
I	450083	A	T	-1	-1	-1	-1	-1	-1	-1	1	-1	-1	-1	-1	-1	-1	-1	-1	-1	-1	-1	-1	-1	-1	-1	-1	-1	-1	-1	-1	-1	-1	-1	-1	-1	-1	-1	-1	1	1	-1	-1	-1	-1	-1	-1	-1	-1
I	450093	A	T	-1	1	-1	-1	1	1	-1	-1	1	1	-1	1	-1	-1	-1	-1	-1	1	1	-1	-1	1	-1	-1	1	1	-1	-1	-1	-1	-1	-1	-1	-1	1	-1	-1	-1	-1	-1	-1	1	1	-1	-1	-1
I	450866	T	A	-1	1	-1	-1	1	1	-1	1	1	1	-1	1	-1	-1	-1	-1	-1	1	1	-1	-1	1	1	-1	1	1	1	-1	-1	-1	-1	-1	1	-1	1	-1	-1	-1	-1	-1	-1	1	1	-1	-1	-1
I	455118	T	A	-1	1	-1	-1	1	1	1	-1	1	1	-1	1	1	1	1	1	1	1	1	1	1	1	-1	-1	-1	1	1	-1	1	1	1	1	1	-1	1	-1	1	1	-1	-1	-1	1	1	-1	-1	-1
I	456095	T	C	-1	1	-1	-1	1	-1	1	-1	1	1	-1	1	-1	-1	-1	-1	-1	1	-1	-1	-1	1	1	-1	1	1	-1	-1	-1	-1	-1	-1	1	-1	1	-1	1	1	-1	-1	-1	-1	1	-1	-1	-1
I	456678	A	C	-1	1	-1	-1	1	1	1	-1	1	1	-1	1	-1	-1	-1	-1	-1	1	1	-1	-1	1	-1	-1	-1	1	1	-1	-1	-1	-1	-1	-1	-1	1	-1	1	1	-1	-1	-1	1	1	-1	-1	-1
I	458637	T	A	-1	-1	-1	-1	-1	-1	-1	1	-1	-1	-1	-1	-1	-1	1	-1	-1	-1	-1	-1	-1	-1	-1	-1	-1	-1	-1	-1	-1	-1	-1	-1	-1	-1	-1	-1	1	1	-1	-1	-1	-1	-1	-1	-1	-1
I	458638	T	A	-1	-1	-1	-1	-1	-1	-1	1	-1	-1	-1	-1	1	1	1	1	1	-1	-1	1	1	-1	-1	-1	-1	-1	-1	-1	1	1	1	1	-1	-1	-1	-1	1	1	-1	-1	-1	-1	-1	-1	-1	-1
I	459364	A	T	-1	-1	-1	-1	-1	-1	-1	-1	1	-1	-1	-1	1	1	1	1	1	-1	-1	1	1	-1	-1	-1	-1	-1	-1	-1	1	1	1	1	-1	-1	-1	-1	-1	-1	-1	-1	-1	-1	-1	-1	-1	-1
I	462336	T	C	-1	-1	-1	-1	1	-1	-1	-1	-1	1	-1	-1	-1	-1	-1	-1	-1	1	1	-1	-1	1	-1	-1	-1	1	1	-1	-1	-1	-1	-1	-1	-1	1	-1	-1	-1	-1	-1	-1	1	1	-1	-1	-1
I	464968	A	G	-1	1	-1	-1	1	1	1	1	1	1	-1	1	-1	-1	-1	-1	-1	1	1	-1	-1	1	1	-1	1	1	1	-1	-1	-1	-1	-1	1	-1	1	-1	1	1	-1	-1	-1	1	1	-1	-1	-1
I	465299	A	T	-1	-1	-1	-1	-1	-1	-1	-1	NA	-1	-1	-1	-1	-1	-1	-1	-1	-1	-1	-1	-1	1	-1	-1	-1	-1	-1	-1	-1	-1	-1	-1	-1	-1	-1	-1	1	1	-1	-1	-1	-1	-1	-1	-1	-1
I	465493	T	G	-1	-1	-1	-1	-1	-1	-1	-1	-1	-1	-1	-1	-1	-1	-1	-1	-1	-1	-1	-1	-1	-1	-1	-1	-1	-1	-1	-1	-1	-1	-1	-1	1	-1	-1	-1	-1	-1	-1	-1	-1	-1	-1	-1	-1	-1
I	466067	C	T	-1	1	-1	-1	1	1	1	1	1	1	-1	1	1	1	1	1	1	1	1	1	1	1	1	-1	1	1	1	-1	1	1	1	1	1	1	1	-1	1	1	1	-1	-1	1	1	-1	1	1
I	473345	A	T	-1	-1	-1	-1	-1	-1	-1	-1	-1	-1	-1	-1	-1	-1	-1	-1	-1	-1	-1	-1	-1	-1	-1	-1	-1	-1	-1	-1	-1	-1	-1	-1	1	-1	-1	-1	-1	-1	-1	-1	-1	-1	-1	-1	-1	-1
I	474595	G	A	-1	-1	-1	-1	-1	-1	-1	-1	-1	-1	-1	-1	1	1	1	1	1	-1	-1	1	1	-1	-1	-1	-1	-1	-1	-1	1	1	1	1	-1	-1	-1	-1	-1	-1	-1	-1	-1	-1	-1	-1	-1	-1
I	476760	G	T	-1	-1	-1	-1	-1	-1	-1	-1	-1	-1	-1	-1	-1	-1	-1	-1	-1	-1	-1	-1	-1	-1	-1	-1	-1	-1	-1	-1	-1	-1	-1	-1	-1	-1	-1	-1	-1	-1	-1	-1	-1	-1	-1	-1	-1	-1
I	478188	C	A	-1	-1	-1	-1	-1	-1	-1	-1	-1	-1	-1	-1	-1	-1	-1	-1	-1	-1	-1	-1	-1	-1	-1	-1	-1	-1	-1	-1	-1	-1	-1	-1	-1	-1	-1	-1	1	1	-1	-1	-1	-1	-1	-1	-1	-1
I	480676	A	G	-1	-1	-1	-1	-1	-1	-1	-1	-1	-1	-1	-1	-1	-1	-1	-1	-1	-1	-1	-1	-1	-1	-1	-1	-1	-1	-1	-1	-1	-1	-1	-1	1	-1	-1	-1	-1	-1	-1	-1	-1	-1	-1	-1	-1	-1
I	483392	C	G	-1	1	-1	-1	1	1	1	1	1	1	-1	1	-1	-1	-1	-1	-1	1	1	-1	-1	1	1	-1	1	1	1	-1	-1	-1	-1	-1	1	-1	1	-1	1	1	-1	-1	-1	1	1	-1	-1	-1
I	485515	T	A	-1	1	-1	-1	1	1	1	1	1	1	-1	1	-1	-1	-1	-1	-1	1	1	-1	-1	1	-1	-1	1	1	1	-1	-1	-1	-1	-1	-1	-1	1	-1	1	1	-1	-1	-1	1	1	-1	-1	-1
I	486153	T	A	-1	-1	-1	-1	-1	-1	-1	-1	-1	-1	-1	-1	-1	-1	-1	-1	-1	-1	-1	-1	-1	-1	-1	-1	-1	-1	-1	-1	-1	-1	-1	-1	1	-1	-1	-1	-1	-1	-1	-1	-1	-1	-1	-1	-1	-1
I	486346	G	A	-1	1	-1	-1	1	1	1	1	1	1	-1	1	1	1	1	1	1	1	1	1	1	1	1	-1	1	1	1	-1	1	1	1	1	1	-1	1	-1	1	1	-1	-1	-1	1	1	-1	-1	-1
I	486839	G	A	-1	1	-1	-1	1	1	-1	-1	1	1	-1	1	-1	-1	-1	-1	-1	1	1	-1	-1	1	-1	-1	-1	1	1	-1	-1	-1	-1	-1	-1	-1	1	-1	-1	-1	-1	-1	-1	1	1	-1	-1	-1
I	489390	T	A	-1	-1	-1	-1	1	1	-1	NA	1	1	-1	-1	1	1	1	1	1	1	1	1	1	1	-1	-1	-1	1	1	-1	1	1	1	1	1	-1	1	-1	-1	-1	-1	-1	-1	1	1	-1	-1	-1
I	490260	G	A	1	-1	-1	1	-1	-1	-1	-1	-1	-1	1	-1	-1	-1	-1	-1	-1	-1	-1	-1	-1	-1	-1	-1	-1	-1	-1	-1	-1	-1	-1	-1	-1	-1	-1	1	-1	-1	-1	1	-1	-1	-1	-1	-1	-1
I	490346	C	A	-1	-1	-1	-1	-1	-1	-1	-1	-1	-1	-1	-1	-1	-1	-1	-1	-1	-1	-1	-1	-1	-1	-1	-1	-1	-1	-1	-1	-1	-1	-1	-1	-1	-1	-1	-1	1	1	-1	-1	-1	-1	-1	-1	-1	-1
I	490754	T	A	-1	-1	-1	-1	-1	-1	-1	-1	-1	-1	-1	-1	1	1	1	1	1	-1	-1	1	1	-1	-1	-1	-1	-1	-1	-1	1	1	1	1	-1	-1	-1	-1	-1	-1	-1	-1	-1	-1	-1	-1	-1	-1
I	491763	T	A	-1	1	-1	-1	1	1	-1	1	1	1	-1	1	-1	-1	1	1	1	1	1	-1	1	1	-1	-1	1	1	1	-1	1	1	1	1	-1	-1	1	-1	1	1	-1	-1	-1	1	1	-1	-1	-1
I	495384	A	C	-1	-1	-1	-1	1	-1	-1	-1	-1	-1	-1	-1	-1	-1	-1	-1	-1	-1	-1	-1	1	-1	-1	-1	1	-1	-1	-1	-1	-1	-1	-1	-1	-1	-1	-1	-1	-1	-1	-1	-1	-1	-1	-1	-1	-1
I	495385	G	A	-1	-1	-1	-1	-1	-1	1	NA	-1	NA	-1	-1	-1	-1	-1	-1	-1	NA	-1	-1	1	-1	-1	-1	1	-1	-1	-1	-1	1	-1	1	-1	-1	-1	-1	-1	-1	-1	-1	-1	-1	1	-1	-1	-1
I	495411	T	G	-1	-1	-1	-1	-1	-1	-1	NA	-1	-1	-1	-1	-1	-1	-1	1	-1	-1	-1	-1	-1	-1	1	-1	1	-1	-1	-1	-1	1	-1	1	-1	-1	-1	-1	-1	-1	-1	-1	-1	-1	-1	-1	-1	-1
I	495881	A	C	-1	-1	-1	-1	-1	-1	-1	-1	-1	-1	-1	-1	-1	-1	-1	-1	-1	-1	-1	-1	-1	-1	-1	-1	-1	-1	-1	-1	-1	-1	-1	-1	-1	-1	-1	-1	-1	-1	1	-1	-1	-1	-1	-1	-1	1
I	500606	C	G	-1	1	-1	-1	1	1	-1	1	1	1	-1	1	-1	-1	-1	-1	-1	1	1	-1	-1	1	1	-1	1	1	1	-1	-1	-1	-1	-1	1	-1	1	-1	1	1	-1	-1	-1	1	1	-1	-1	-1
I	500958	C	T	-1	-1	-1	-1	-1	-1	-1	-1	-1	-1	-1	-1	-1	-1	-1	-1	-1	-1	-1	-1	-1	-1	-1	-1	-1	-1	-1	-1	-1	-1	-1	-1	1	-1	-1	-1	-1	-1	-1	-1	-1	-1	-1	-1	-1	-1
I	502336	A	G	-1	1	-1	-1	1	1	-1	-1	1	1	-1	1	-1	-1	-1	-1	-1	1	1	-1	-1	1	-1	-1	-1	1	1	-1	-1	-1	-1	-1	-1	-1	1	-1	-1	-1	-1	-1	-1	1	1	-1	-1	-1
I	503555	A	T	-1	-1	-1	-1	-1	-1	-1	1	-1	-1	-1	-1	1	1	1	1	1	-1	-1	1	1	-1	-1	-1	-1	-1	-1	-1	1	1	1	1	1	-1	-1	-1	-1	-1	-1	-1	-1	-1	-1	-1	-1	-1
I	503860	A	T	-1	1	-1	-1	1	1	-1	1	1	1	-1	1	1	1	1	1	1	1	1	1	1	1	1	-1	1	1	1	-1	1	1	1	1	1	-1	1	-1	1	1	1	-1	-1	1	1	-1	-1	-1
I	504213	A	T	-1	-1	-1	-1	-1	-1	-1	1	-1	-1	-1	-1	-1	-1	-1	-1	-1	-1	-1	-1	-1	-1	-1	-1	-1	-1	-1	-1	-1	-1	-1	-1	1	-1	-1	-1	-1	-1	-1	-1	-1	-1	-1	-1	-1	-1
I	504714	T	G	-1	-1	-1	-1	-1	-1	-1	-1	-1	-1	-1	-1	1	1	1	1	1	-1	-1	1	1	-1	-1	-1	-1	-1	-1	-1	1	1	1	1	-1	-1	-1	-1	-1	-1	-1	-1	-1	-1	-1	-1	-1	-1
I	509342	G	A	-1	-1	-1	-1	-1	-1	-1	-1	-1	-1	-1	-1	-1	-1	-1	-1	-1	-1	-1	-1	-1	-1	-1	-1	-1	-1	-1	-1	-1	-1	-1	-1	-1	-1	-1	-1	1	1	-1	-1	-1	-1	-1	-1	-1	-1
I	510610	G	A	-1	1	-1	-1	1	1	-1	1	1	1	-1	1	1	1	1	1	1	1	1	1	1	1	1	-1	1	1	1	-1	1	1	1	1	1	-1	1	-1	1	1	-1	-1	-1	1	1	-1	-1	-1
I	512439	A	T	-1	-1	-1	-1	-1	-1	-1	-1	-1	-1	-1	-1	-1	-1	-1	-1	-1	-1	-1	-1	-1	-1	1	-1	-1	-1	-1	-1	-1	-1	-1	-1	1	-1	-1	-1	1	1	-1	-1	-1	-1	-1	-1	-1	-1
I	520966	C	G	-1	1	-1	-1	1	1	-1	1	1	1	-1	1	-1	-1	-1	-1	-1	1	1	-1	-1	1	-1	-1	1	1	1	-1	-1	-1	-1	-1	-1	-1	1	-1	1	1	-1	-1	-1	1	1	-1	-1	-1
I	521850	C	G	-1	-1	-1	-1	-1	-1	-1	-1	-1	-1	-1	-1	-1	-1	-1	-1	-1	-1	-1	-1	-1	-1	-1	-1	-1	-1	-1	-1	-1	-1	-1	-1	-1	-1	-1	-1	1	1	-1	-1	-1	-1	-1	-1	-1	-1
I	523479	T	G	-1	1	-1	-1	1	1	-1	-1	1	1	-1	1	-1	-1	-1	-1	-1	1	1	-1	-1	1	-1	-1	1	1	1	-1	-1	-1	-1	-1	-1	-1	1	-1	-1	-1	-1	-1	-1	1	1	-1	-1	-1
I	524663	A	G	-1	1	-1	-1	1	1	-1	1	1	1	-1	1	-1	-1	-1	-1	-1	1	1	-1	-1	1	1	-1	1	1	1	-1	-1	-1	-1	-1	1	-1	1	-1	1	1	-1	-1	-1	1	1	-1	-1	-1
I	525192	T	C	-1	-1	-1	-1	-1	-1	-1	-1	-1	-1	-1	-1	1	1	1	1	1	-1	-1	1	1	-1	-1	-1	-1	-1	-1	-1	1	1	1	1	-1	-1	-1	-1	-1	-1	-1	-1	-1	-1	-1	-1	-1	-1
I	525516	C	T	-1	1	-1	-1	1	1	-1	1	1	1	-1	1	1	1	1	1	1	1	1	1	1	1	1	-1	1	1	1	-1	1	1	1	1	1	-1	1	-1	1	1	-1	-1	-1	1	1	-1	-1	-1
I	528760	C	T	-1	1	-1	-1	1	1	-1	1	1	-1	-1	1	-1	-1	-1	-1	-1	-1	1	-1	-1	-1	-1	-1	-1	1	1	-1	-1	-1	-1	-1	1	-1	NA	-1	1	1	-1	-1	-1	-1	1	-1	-1	-1
I	539194	A	C	-1	1	-1	-1	1	1	-1	-1	1	1	-1	1	-1	-1	-1	-1	-1	1	1	-1	-1	1	1	-1	-1	1	1	-1	-1	-1	-1	-1	-1	-1	1	-1	-1	-1	-1	-1	-1	1	1	-1	-1	-1
I	540274	C	T	-1	1	-1	-1	1	1	-1	-1	1	1	-1	1	-1	-1	-1	-1	-1	1	1	-1	-1	1	1	-1	-1	1	1	-1	-1	-1	-1	-1	1	-1	1	-1	-1	-1	-1	-1	-1	1	1	-1	-1	-1
I	543011	A	G	-1	1	-1	-1	1	1	1	1	1	1	-1	1	1	1	1	1	1	1	1	1	1	1	1	-1	1	1	1	-1	1	1	1	1	1	1	1	-1	1	1	1	-1	-1	1	1	-1	-1	1
I	543021	G	A	-1	-1	-1	-1	-1	-1	-1	-1	-1	-1	-1	-1	1	1	1	1	1	-1	-1	1	1	-1	-1	-1	-1	-1	-1	-1	1	1	1	1	1	-1	-1	-1	-1	-1	-1	-1	-1	-1	-1	-1	-1	-1
I	544857	G	A	-1	-1	-1	-1	-1	-1	-1	1	-1	-1	-1	-1	-1	-1	-1	-1	-1	-1	-1	-1	-1	-1	-1	-1	1	-1	-1	-1	-1	-1	-1	-1	-1	-1	-1	-1	-1	1	-1	-1	-1	-1	-1	-1	-1	-1
I	545056	C	T	-1	-1	-1	-1	-1	-1	-1	-1	-1	-1	-1	-1	1	1	1	1	1	-1	-1	1	1	-1	-1	-1	-1	-1	-1	-1	1	1	1	1	-1	-1	-1	-1	-1	-1	-1	-1	-1	-1	-1	-1	-1	-1
I	545468	C	A	-1	1	-1	-1	1	1	-1	1	1	1	-1	1	-1	-1	-1	-1	-1	1	1	-1	-1	1	1	-1	1	1	1	-1	-1	-1	-1	-1	1	-1	1	-1	1	1	-1	-1	-1	1	1	-1	-1	-1
I	545651	C	T	-1	-1	-1	-1	-1	-1	-1	-1	-1	-1	-1	-1	-1	-1	-1	-1	-1	-1	-1	-1	-1	-1	-1	-1	-1	-1	-1	-1	-1	-1	-1	-1	-1	-1	-1	-1	1	1	-1	-1	-1	-1	-1	-1	-1	-1
I	545678	C	T	-1	-1	-1	-1	1	-1	-1	-1	-1	NA	-1	-1	-1	-1	-1	-1	-1	NA	-1	-1	-1	-1	-1	-1	-1	-1	-1	-1	-1	-1	-1	-1	-1	-1	-1	-1	-1	-1	-1	-1	-1	-1	1	-1	-1	-1
I	546886	A	T	-1	-1	-1	-1	-1	-1	-1	-1	-1	-1	-1	-1	1	-1	-1	-1	-1	-1	-1	-1	-1	-1	-1	-1	-1	-1	-1	-1	-1	-1	-1	-1	1	-1	-1	-1	-1	-1	-1	-1	-1	-1	-1	-1	-1	-1
I	556707	A	T	-1	1	-1	-1	1	1	-1	-1	1	1	-1	1	-1	-1	-1	-1	-1	1	1	-1	-1	1	-1	-1	-1	1	1	-1	-1	-1	-1	-1	-1	-1	1	-1	-1	-1	-1	-1	-1	1	1	-1	-1	-1
I	558255	A	T	-1	1	-1	-1	1	1	-1	1	1	1	-1	1	-1	-1	-1	-1	-1	1	1	-1	-1	1	1	-1	1	1	1	-1	-1	-1	-1	-1	-1	-1	1	-1	1	1	-1	-1	-1	1	1	-1	-1	-1
I	558261	T	A	-1	-1	-1	-1	-1	-1	-1	-1	-1	-1	-1	-1	-1	-1	-1	-1	-1	-1	-1	-1	-1	-1	-1	-1	-1	-1	-1	-1	-1	1	1	1	-1	-1	-1	-1	-1	-1	-1	-1	-1	-1	-1	-1	-1	-1
I	558916	G	T	-1	1	-1	-1	1	1	-1	1	1	1	-1	1	-1	-1	-1	-1	-1	1	1	-1	-1	1	-1	-1	1	-1	1	-1	-1	-1	-1	-1	-1	-1	1	-1	-1	1	-1	-1	-1	-1	1	-1	-1	-1
I	560249	G	T	-1	-1	-1	-1	-1	-1	-1	-1	-1	-1	-1	-1	1	1	1	-1	1	-1	-1	1	1	-1	-1	-1	-1	-1	-1	-1	1	1	1	1	-1	-1	-1	-1	-1	-1	-1	-1	-1	-1	-1	-1	-1	-1
I	560535	T	C	-1	-1	-1	-1	-1	-1	-1	-1	-1	-1	-1	-1	-1	-1	-1	-1	-1	-1	-1	-1	-1	-1	-1	-1	-1	-1	-1	-1	-1	-1	-1	-1	1	-1	-1	-1	-1	-1	-1	-1	-1	-1	-1	-1	-1	-1
I	562196	A	C	-1	1	-1	-1	1	1	-1	1	1	1	-1	1	-1	-1	-1	-1	-1	1	1	-1	-1	1	1	-1	1	1	1	-1	-1	-1	-1	-1	1	-1	1	-1	1	1	-1	-1	-1	1	1	-1	-1	-1
I	562358	A	G	-1	-1	-1	-1	-1	-1	-1	-1	-1	-1	-1	-1	-1	-1	-1	-1	-1	-1	-1	-1	-1	-1	-1	-1	-1	-1	-1	-1	-1	-1	-1	-1	1	-1	-1	-1	-1	-1	-1	-1	-1	-1	-1	-1	-1	-1
I	562960	A	G	-1	1	-1	-1	1	1	1	1	1	1	-1	1	1	1	1	1	1	1	1	1	1	1	1	-1	1	1	1	-1	1	1	1	1	1	1	1	-1	1	1	1	-1	-1	1	1	-1	-1	1
I	564889	A	G	-1	-1	-1	-1	-1	-1	-1	-1	-1	-1	-1	-1	-1	-1	-1	-1	-1	-1	-1	-1	-1	-1	-1	-1	-1	-1	-1	-1	-1	-1	-1	-1	-1	-1	-1	-1	1	1	-1	-1	-1	-1	-1	-1	-1	-1
I	565394	G	A	-1	-1	-1	-1	-1	-1	-1	-1	-1	-1	-1	-1	-1	-1	-1	-1	-1	-1	-1	-1	-1	-1	-1	-1	-1	-1	-1	-1	-1	-1	-1	-1	-1	-1	-1	-1	-1	-1	1	-1	-1	-1	-1	-1	-1	-1
I	565593	T	C	-1	-1	-1	-1	-1	-1	-1	-1	-1	-1	-1	-1	-1	-1	-1	-1	-1	-1	-1	-1	-1	-1	-1	-1	-1	-1	-1	-1	-1	-1	-1	-1	1	-1	-1	-1	-1	-1	-1	-1	-1	-1	-1	-1	-1	-1
I	565650	G	T	-1	-1	-1	-1	-1	-1	-1	-1	-1	-1	-1	-1	-1	-1	-1	-1	-1	-1	-1	-1	-1	-1	-1	-1	-1	-1	-1	-1	-1	-1	-1	-1	1	-1	-1	-1	1	-1	-1	-1	-1	-1	-1	-1	-1	-1
I	565653	T	C	-1	-1	-1	-1	-1	-1	-1	-1	-1	-1	-1	-1	-1	-1	-1	-1	-1	-1	-1	-1	-1	-1	-1	-1	-1	-1	-1	-1	-1	-1	-1	-1	1	-1	-1	-1	1	1	-1	-1	-1	-1	-1	-1	-1	-1
I	566030	C	T	-1	1	-1	-1	1	1	-1	1	1	1	-1	1	1	1	1	1	1	1	1	1	1	1	1	-1	1	1	1	-1	1	1	1	1	1	-1	1	-1	1	1	-1	-1	-1	1	1	-1	-1	-1
I	567072	C	G	-1	1	-1	-1	1	1	-1	1	1	1	-1	1	-1	-1	-1	-1	-1	1	1	-1	-1	1	-1	-1	-1	1	1	-1	-1	-1	-1	-1	1	-1	1	-1	-1	-1	-1	-1	-1	1	1	-1	-1	-1
I	568344	T	A	-1	-1	-1	-1	-1	-1	-1	-1	-1	-1	-1	-1	-1	-1	1	-1	1	-1	-1	-1	1	-1	-1	-1	-1	-1	-1	-1	1	1	1	1	-1	-1	-1	-1	-1	-1	-1	-1	-1	-1	-1	-1	-1	-1
I	568345	A	T	-1	-1	-1	-1	-1	-1	-1	-1	-1	-1	-1	-1	-1	-1	-1	-1	-1	-1	-1	-1	-1	-1	-1	-1	-1	-1	-1	-1	-1	-1	-1	-1	1	-1	-1	-1	-1	-1	-1	-1	-1	-1	-1	-1	-1	-1
I	568466	A	T	-1	1	-1	-1	1	-1	1	-1	1	1	-1	1	1	1	1	1	1	1	1	1	1	1	-1	-1	-1	1	1	-1	1	1	1	1	1	-1	1	-1	1	1	-1	-1	-1	1	1	-1	-1	-1
I	570127	C	T	-1	-1	-1	-1	-1	-1	-1	-1	-1	-1	-1	-1	1	1	1	1	1	-1	-1	1	1	-1	-1	-1	-1	-1	-1	-1	1	1	1	1	-1	-1	-1	-1	-1	-1	-1	-1	-1	-1	-1	-1	-1	-1
I	575190	A	G	1	1	-1	1	1	1	1	1	1	1	1	1	1	1	1	1	1	1	1	1	1	1	1	-1	1	1	1	-1	1	1	1	1	1	1	1	1	1	1	1	1	1	1	1	-1	-1	1
I	575399	G	T	-1	-1	-1	-1	-1	-1	-1	-1	-1	-1	-1	-1	-1	-1	-1	-1	-1	-1	-1	-1	-1	-1	-1	-1	-1	-1	-1	-1	-1	-1	-1	-1	-1	-1	-1	-1	1	1	-1	-1	-1	-1	-1	-1	-1	-1
I	575526	G	A	-1	1	-1	-1	1	1	-1	1	1	1	-1	1	-1	-1	-1	-1	-1	1	1	-1	-1	1	1	-1	1	1	1	-1	-1	-1	-1	-1	-1	-1	1	-1	1	1	-1	-1	-1	1	1	-1	-1	-1
I	576950	G	A	-1	-1	-1	-1	-1	-1	-1	-1	-1	-1	-1	-1	-1	-1	-1	-1	-1	-1	-1	-1	-1	-1	-1	-1	-1	-1	-1	-1	-1	-1	-1	-1	1	-1	-1	-1	-1	-1	-1	-1	-1	-1	-1	-1	-1	-1
I	578834	G	A	-1	-1	-1	-1	-1	-1	-1	-1	-1	-1	-1	-1	-1	-1	-1	-1	-1	-1	-1	-1	-1	-1	-1	-1	-1	-1	-1	-1	-1	-1	-1	-1	1	-1	-1	-1	-1	-1	-1	-1	-1	-1	-1	-1	-1	-1
I	580522	C	A	-1	1	-1	-1	1	1	-1	-1	1	1	-1	1	-1	-1	-1	-1	-1	1	1	-1	-1	1	-1	-1	-1	1	1	-1	-1	-1	-1	-1	-1	-1	1	-1	-1	-1	-1	-1	-1	-1	1	-1	-1	-1
I	580527	C	T	-1	1	-1	-1	1	1	-1	-1	1	1	-1	-1	-1	-1	-1	-1	-1	1	1	-1	-1	1	-1	-1	-1	1	-1	-1	-1	-1	-1	-1	-1	-1	1	-1	-1	-1	-1	-1	-1	-1	1	-1	-1	-1
I	589613	G	A	-1	1	-1	-1	1	1	1	1	1	1	-1	1	1	1	1	1	1	1	1	1	1	1	1	-1	1	1	-1	-1	1	1	1	1	1	-1	1	-1	1	1	-1	-1	-1	1	1	-1	-1	-1
I	590598	T	G	-1	1	-1	-1	1	1	1	1	1	1	-1	1	-1	-1	-1	-1	-1	1	1	-1	-1	1	1	-1	1	1	1	-1	-1	-1	-1	-1	1	-1	1	-1	1	1	-1	-1	-1	1	1	-1	-1	-1
I	591340	T	C	-1	1	-1	-1	1	1	1	-1	1	1	-1	1	-1	-1	-1	-1	-1	1	1	-1	-1	1	-1	-1	-1	1	1	-1	-1	-1	-1	-1	-1	-1	1	-1	1	1	-1	-1	-1	1	1	-1	-1	-1
I	592212	T	G	-1	-1	-1	-1	-1	-1	-1	-1	-1	-1	-1	-1	1	1	1	1	1	-1	-1	1	1	-1	-1	-1	-1	-1	-1	-1	1	1	1	1	-1	-1	-1	-1	-1	-1	-1	-1	-1	-1	-1	-1	-1	-1
I	593222	A	G	-1	-1	-1	-1	-1	-1	-1	-1	-1	-1	-1	-1	-1	-1	-1	-1	-1	-1	-1	-1	-1	-1	1	-1	-1	-1	-1	-1	-1	-1	-1	-1	1	-1	-1	-1	-1	-1	-1	-1	-1	-1	-1	-1	-1	-1
I	594675	C	A	-1	-1	-1	-1	-1	-1	-1	-1	-1	-1	-1	-1	-1	-1	-1	-1	-1	-1	-1	-1	-1	-1	-1	-1	-1	-1	-1	-1	-1	-1	-1	-1	-1	-1	-1	-1	1	1	-1	-1	-1	-1	-1	-1	-1	-1
I	594973	A	C	-1	-1	-1	-1	-1	-1	-1	-1	-1	-1	-1	-1	-1	-1	-1	-1	-1	-1	-1	-1	-1	-1	-1	-1	-1	-1	-1	-1	-1	-1	-1	-1	-1	-1	-1	-1	-1	-1	-1	-1	-1	-1	-1	-1	-1	-1
I	596501	A	G	-1	1	-1	-1	1	1	1	1	1	1	-1	1	-1	-1	-1	-1	-1	1	1	-1	-1	1	1	-1	1	1	1	-1	-1	-1	-1	-1	-1	-1	1	-1	1	1	-1	-1	-1	1	1	-1	-1	-1
I	603304	T	A	-1	-1	-1	-1	-1	-1	-1	-1	-1	-1	-1	-1	-1	-1	-1	-1	-1	-1	-1	-1	-1	-1	-1	-1	1	-1	-1	-1	-1	-1	-1	-1	-1	-1	-1	-1	1	1	-1	-1	-1	-1	-1	-1	-1	-1
I	604131	A	G	-1	1	-1	-1	-1	-1	-1	-1	-1	1	-1	-1	-1	-1	-1	-1	-1	-1	-1	-1	-1	-1	-1	-1	-1	1	1	-1	-1	-1	-1	-1	-1	-1	1	-1	-1	-1	-1	-1	-1	-1	-1	-1	-1	-1
I	605529	A	G	-1	1	-1	-1	1	1	1	1	1	1	-1	1	1	1	1	1	1	1	1	1	1	1	1	-1	1	1	1	-1	1	1	1	1	1	-1	1	-1	1	1	-1	-1	-1	1	1	-1	-1	-1
I	605544	A	G	-1	-1	-1	-1	-1	-1	-1	-1	-1	-1	-1	-1	1	1	1	1	1	-1	-1	1	1	-1	-1	-1	-1	-1	-1	-1	1	1	1	1	-1	-1	-1	-1	-1	-1	-1	-1	-1	-1	-1	-1	-1	-1
I	605959	C	T	-1	1	-1	-1	1	1	1	1	1	1	-1	1	-1	-1	-1	-1	-1	1	1	-1	-1	1	-1	-1	-1	1	1	-1	-1	-1	-1	-1	1	-1	1	-1	-1	-1	-1	-1	-1	1	1	-1	-1	-1
I	606845	T	C	-1	1	-1	-1	1	1	1	-1	1	1	-1	1	-1	-1	-1	-1	-1	1	1	-1	-1	1	-1	-1	-1	1	1	-1	-1	-1	-1	-1	-1	-1	1	-1	1	1	-1	-1	-1	1	1	-1	-1	-1
I	606902	A	T	-1	-1	-1	-1	-1	-1	-1	-1	-1	-1	-1	1	-1	-1	-1	-1	-1	-1	-1	-1	-1	-1	-1	-1	-1	-1	-1	-1	-1	-1	-1	-1	-1	-1	-1	-1	1	-1	-1	-1	-1	-1	-1	-1	-1	-1
I	609401	T	C	-1	-1	-1	-1	-1	-1	-1	1	-1	-1	-1	-1	-1	-1	-1	-1	-1	-1	-1	-1	-1	-1	1	-1	1	-1	-1	-1	-1	-1	-1	-1	1	-1	-1	-1	1	1	-1	-1	-1	-1	-1	-1	-1	-1
I	609495	A	G	-1	1	-1	-1	1	1	1	-1	1	1	-1	1	-1	-1	-1	-1	-1	1	1	-1	-1	1	-1	-1	-1	1	1	-1	-1	-1	-1	-1	-1	-1	1	-1	-1	-1	-1	-1	-1	1	1	-1	-1	-1
I	611152	T	A	-1	-1	-1	-1	-1	-1	-1	-1	-1	-1	-1	-1	-1	-1	1	-1	1	-1	-1	-1	1	-1	-1	-1	-1	-1	-1	-1	1	1	1	1	-1	-1	-1	-1	-1	-1	-1	-1	-1	-1	-1	-1	-1	-1
I	611328	T	C	-1	1	-1	-1	1	1	1	1	1	1	-1	1	-1	-1	-1	-1	-1	1	1	-1	-1	1	1	-1	1	1	1	-1	-1	-1	-1	-1	1	-1	1	-1	1	1	-1	-1	-1	1	1	-1	-1	-1
I	611560	C	A	-1	-1	-1	-1	-1	-1	-1	-1	-1	-1	-1	-1	-1	-1	-1	-1	-1	-1	-1	-1	1	-1	-1	-1	-1	-1	-1	-1	1	-1	-1	-1	-1	-1	-1	-1	-1	-1	-1	-1	-1	-1	-1	-1	-1	-1
I	611661	C	A	-1	-1	-1	-1	-1	-1	-1	-1	-1	-1	-1	-1	-1	-1	-1	-1	-1	-1	-1	-1	-1	-1	-1	-1	-1	-1	-1	-1	-1	-1	-1	-1	-1	-1	-1	-1	1	1	-1	-1	-1	-1	-1	-1	-1	-1
I	614398	C	T	-1	-1	-1	-1	-1	-1	1	-1	-1	-1	-1	-1	-1	-1	-1	-1	-1	-1	-1	-1	-1	-1	-1	-1	-1	-1	-1	-1	-1	-1	-1	-1	-1	-1	-1	-1	1	1	-1	-1	-1	-1	-1	-1	-1	-1
I	615711	T	A	-1	-1	-1	-1	-1	-1	-1	-1	-1	-1	-1	-1	-1	-1	-1	-1	-1	-1	-1	-1	-1	-1	-1	-1	-1	-1	-1	-1	-1	-1	-1	-1	1	-1	-1	-1	-1	-1	-1	-1	-1	-1	-1	-1	-1	-1
I	615712	A	T	-1	-1	-1	-1	-1	-1	1	1	-1	-1	-1	-1	-1	-1	-1	-1	-1	-1	-1	-1	-1	-1	1	-1	1	-1	-1	-1	-1	-1	-1	-1	-1	-1	-1	-1	1	1	-1	-1	-1	-1	-1	-1	-1	-1
I	617381	T	C	-1	1	-1	-1	1	1	1	1	1	1	-1	1	-1	-1	1	1	1	1	1	-1	1	1	1	-1	1	1	-1	-1	1	1	-1	1	1	-1	1	-1	1	1	-1	-1	-1	1	1	-1	-1	-1
I	618165	C	T	-1	-1	-1	-1	-1	-1	-1	-1	-1	-1	-1	-1	-1	-1	1	1	1	-1	-1	-1	1	-1	-1	-1	-1	-1	-1	-1	1	1	1	1	-1	-1	-1	-1	-1	-1	-1	-1	-1	-1	-1	-1	-1	-1
I	619959	A	G	-1	-1	-1	-1	-1	-1	-1	-1	-1	-1	-1	-1	-1	-1	-1	-1	-1	-1	-1	-1	-1	-1	-1	-1	-1	-1	-1	-1	-1	-1	-1	-1	1	-1	-1	-1	-1	-1	-1	-1	-1	-1	-1	-1	-1	-1
I	621365	C	A	-1	-1	-1	-1	-1	-1	-1	-1	-1	-1	-1	1	-1	-1	-1	-1	-1	-1	-1	-1	-1	-1	-1	-1	-1	-1	-1	-1	-1	-1	1	-1	-1	-1	-1	-1	-1	-1	-1	-1	-1	-1	-1	-1	-1	-1
I	621402	A	T	-1	-1	-1	-1	-1	-1	-1	-1	-1	-1	-1	-1	-1	-1	1	-1	1	-1	-1	1	-1	-1	-1	-1	-1	-1	-1	-1	1	NA	1	-1	-1	-1	-1	-1	-1	-1	-1	-1	-1	-1	-1	-1	-1	-1
I	622025	T	A	-1	1	-1	-1	1	1	1	-1	1	1	-1	1	-1	-1	-1	-1	-1	1	1	-1	-1	1	-1	-1	-1	1	1	-1	-1	-1	-1	-1	-1	-1	1	-1	1	1	-1	-1	-1	1	1	-1	-1	-1
I	623185	C	G	-1	-1	-1	-1	-1	-1	-1	-1	-1	-1	-1	-1	1	1	1	1	1	-1	-1	1	1	-1	1	-1	1	-1	-1	-1	1	1	1	1	1	-1	-1	-1	-1	-1	-1	-1	-1	-1	-1	-1	-1	-1
I	623425	G	T	-1	-1	-1	-1	-1	-1	-1	-1	-1	-1	-1	-1	-1	-1	-1	-1	-1	-1	-1	-1	-1	-1	-1	-1	-1	-1	-1	-1	-1	-1	-1	-1	1	-1	-1	-1	-1	-1	-1	-1	-1	-1	-1	-1	-1	-1
I	623487	A	G	-1	1	-1	-1	1	1	1	1	1	1	-1	1	1	1	1	1	1	1	1	1	1	1	1	-1	1	1	1	-1	1	1	1	1	1	-1	1	-1	1	1	-1	-1	-1	1	1	-1	-1	-1
I	624203	G	A	-1	1	-1	-1	1	-1	1	1	-1	1	-1	-1	-1	1	1	-1	1	1	-1	-1	-1	-1	1	-1	1	-1	-1	-1	1	1	-1	1	1	-1	1	-1	1	1	-1	-1	-1	-1	-1	-1	-1	-1
I	624391	T	A	-1	-1	-1	-1	-1	-1	-1	1	-1	-1	-1	-1	-1	-1	-1	-1	-1	-1	-1	-1	-1	-1	1	-1	1	-1	-1	-1	-1	-1	-1	-1	1	-1	-1	-1	-1	-1	-1	-1	-1	-1	-1	-1	-1	-1
I	625086	A	T	-1	1	-1	-1	1	-1	1	-1	1	1	-1	-1	-1	-1	-1	-1	-1	1	-1	-1	-1	-1	-1	-1	-1	NA	-1	-1	-1	-1	-1	-1	-1	-1	1	-1	1	1	-1	-1	-1	1	-1	-1	-1	-1
I	625943	G	A	-1	-1	-1	-1	-1	-1	-1	-1	-1	-1	-1	-1	-1	1	1	-1	1	-1	-1	-1	-1	-1	-1	-1	-1	-1	-1	-1	1	1	-1	1	-1	-1	-1	-1	-1	-1	-1	-1	-1	-1	-1	-1	-1	-1
I	625984	A	G	-1	1	-1	-1	1	-1	-1	-1	-1	1	-1	-1	-1	-1	-1	-1	-1	1	-1	-1	-1	-1	-1	-1	-1	-1	-1	-1	-1	-1	-1	-1	-1	-1	1	-1	-1	-1	-1	-1	-1	-1	-1	-1	-1	-1
I	626019	G	A	-1	1	-1	-1	1	-1	1	-1	1	1	-1	-1	-1	-1	-1	-1	-1	1	-1	-1	-1	-1	-1	-1	-1	NA	-1	-1	-1	-1	-1	-1	-1	-1	1	-1	-1	-1	-1	-1	-1	1	-1	-1	-1	-1
I	626053	A	T	-1	1	-1	-1	1	-1	1	-1	1	1	-1	-1	-1	-1	-1	-1	-1	1	1	-1	-1	1	-1	-1	-1	1	-1	-1	-1	-1	-1	-1	-1	-1	1	-1	-1	-1	-1	-1	-1	1	1	-1	-1	-1
I	626061	A	T	-1	1	-1	-1	1	-1	1	-1	1	1	-1	-1	-1	1	1	-1	1	1	1	-1	-1	1	1	-1	-1	1	-1	-1	1	1	-1	1	1	-1	1	-1	-1	-1	-1	-1	-1	1	1	-1	-1	-1
I	626269	A	T	-1	1	-1	-1	1	-1	1	-1	1	1	-1	-1	-1	1	1	-1	1	1	1	-1	-1	1	1	-1	1	1	-1	-1	1	1	-1	1	1	-1	1	-1	1	1	-1	-1	-1	1	1	-1	-1	-1
I	626575	T	A	-1	-1	-1	-1	-1	-1	-1	-1	-1	-1	-1	-1	-1	-1	-1	-1	-1	-1	-1	-1	-1	-1	-1	-1	-1	-1	-1	-1	-1	-1	-1	-1	1	-1	-1	-1	-1	-1	-1	-1	-1	-1	-1	-1	-1	-1
I	626590	A	G	-1	1	-1	-1	-1	-1	-1	-1	-1	-1	-1	-1	-1	1	NA	-1	-1	-1	-1	-1	-1	-1	1	-1	1	-1	-1	-1	-1	-1	-1	-1	1	-1	-1	-1	-1	-1	-1	-1	-1	-1	-1	-1	-1	-1
I	626665	C	A	-1	1	-1	-1	1	-1	1	-1	1	1	-1	-1	-1	-1	-1	-1	-1	1	1	-1	-1	1	1	-1	1	1	-1	-1	-1	-1	-1	-1	-1	-1	1	-1	1	1	-1	-1	-1	1	1	-1	-1	-1
I	627694	A	G	-1	-1	-1	-1	1	-1	-1	-1	-1	1	-1	-1	-1	-1	-1	-1	-1	1	-1	-1	-1	-1	1	-1	-1	-1	-1	-1	-1	-1	-1	-1	-1	-1	-1	-1	-1	-1	-1	-1	-1	-1	-1	-1	-1	-1
I	627704	A	T	-1	1	-1	-1	-1	-1	1	-1	-1	-1	-1	-1	-1	-1	NA	-1	1	-1	-1	-1	-1	-1	-1	-1	-1	-1	-1	-1	1	1	-1	1	-1	-1	-1	-1	-1	1	-1	-1	-1	-1	-1	-1	-1	-1
I	627771	T	A	-1	1	-1	-1	1	-1	1	-1	-1	1	-1	-1	-1	1	1	-1	1	1	-1	-1	-1	-1	1	-1	1	-1	-1	-1	1	1	-1	1	1	-1	1	-1	-1	1	-1	-1	-1	NA	-1	-1	-1	-1
I	627784	G	A	-1	1	-1	-1	1	-1	1	-1	-1	1	-1	-1	-1	-1	-1	-1	-1	1	-1	-1	-1	-1	1	-1	1	-1	-1	-1	-1	-1	-1	-1	-1	-1	1	-1	-1	1	-1	-1	-1	NA	-1	-1	-1	-1
I	627868	T	G	-1	1	-1	-1	1	-1	1	-1	1	1	-1	-1	-1	1	1	-1	1	1	NA	-1	-1	-1	1	-1	1	1	-1	-1	1	1	-1	1	1	-1	1	-1	1	1	-1	-1	-1	1	-1	-1	-1	-1
I	627901	T	A	-1	-1	-1	-1	-1	-1	1	-1	-1	NA	-1	-1	-1	-1	-1	-1	-1	-1	-1	-1	-1	-1	1	-1	-1	NA	-1	-1	-1	-1	-1	-1	-1	-1	1	-1	-1	1	-1	-1	-1	1	-1	-1	-1	-1
I	628243	T	G	-1	-1	-1	-1	-1	-1	-1	-1	-1	-1	-1	-1	-1	1	1	-1	1	-1	-1	-1	-1	-1	-1	-1	-1	-1	-1	-1	1	1	-1	1	1	-1	-1	-1	-1	-1	-1	-1	-1	-1	-1	-1	-1	-1
I	628924	G	A	-1	1	-1	-1	1	-1	1	-1	1	1	-1	1	1	1	1	-1	1	1	1	1	1	1	1	-1	1	1	-1	-1	1	1	-1	1	1	-1	1	-1	1	1	-1	-1	-1	1	-1	-1	-1	-1
I	629001	A	T	-1	-1	-1	-1	-1	-1	1	-1	-1	-1	-1	-1	-1	-1	-1	-1	-1	-1	-1	-1	-1	-1	1	-1	-1	-1	-1	-1	-1	-1	-1	-1	-1	-1	-1	-1	1	1	-1	-1	-1	-1	-1	-1	-1	-1
I	629222	C	T	-1	-1	-1	-1	-1	-1	-1	-1	-1	-1	-1	-1	1	1	1	-1	1	-1	-1	1	1	-1	-1	-1	-1	-1	-1	-1	1	1	-1	1	-1	-1	-1	-1	-1	-1	-1	-1	-1	-1	-1	-1	-1	-1
I	629861	C	T	-1	1	-1	-1	1	1	1	-1	1	1	-1	1	-1	-1	-1	-1	-1	1	1	-1	-1	1	1	-1	-1	1	1	-1	-1	-1	-1	-1	-1	-1	1	-1	1	1	-1	-1	-1	1	1	-1	-1	-1
I	630400	G	A	-1	1	-1	-1	1	1	-1	-1	1	1	-1	1	-1	-1	-1	-1	-1	1	1	-1	-1	1	-1	-1	-1	1	1	-1	-1	-1	-1	-1	-1	-1	1	-1	-1	-1	-1	-1	-1	1	1	-1	-1	-1
I	630403	G	A	-1	1	-1	-1	1	1	1	-1	1	1	-1	1	1	1	1	1	1	1	1	1	1	1	1	-1	1	1	1	-1	1	1	1	1	1	-1	1	-1	1	1	-1	-1	-1	1	1	-1	-1	-1
I	630511	A	T	-1	1	-1	-1	1	-1	-1	-1	1	1	-1	-1	1	1	1	1	1	-1	1	1	1	1	1	-1	-1	1	-1	-1	1	1	1	1	1	-1	1	-1	-1	1	-1	-1	-1	1	1	-1	-1	-1
I	630705	T	A	-1	-1	-1	-1	-1	-1	-1	-1	-1	-1	-1	-1	1	1	1	1	1	-1	-1	1	1	-1	-1	-1	1	-1	-1	-1	1	1	1	1	1	-1	-1	-1	-1	-1	-1	-1	-1	-1	-1	-1	-1	-1
I	631704	G	T	-1	1	-1	-1	1	1	-1	-1	1	1	-1	1	1	1	1	1	1	1	1	1	1	1	-1	-1	1	1	1	-1	1	1	1	1	-1	-1	1	-1	-1	-1	-1	-1	-1	1	1	-1	-1	-1
I	631719	T	C	-1	1	-1	-1	1	1	-1	1	1	1	-1	1	-1	-1	-1	-1	-1	1	1	-1	-1	1	-1	-1	1	1	1	-1	-1	-1	1	-1	-1	-1	1	-1	-1	-1	-1	-1	-1	1	1	-1	-1	-1
I	632359	T	A	-1	1	-1	-1	1	1	-1	1	1	1	-1	1	1	1	1	1	1	1	1	1	1	1	-1	-1	1	1	1	-1	1	1	-1	1	1	-1	1	-1	-1	-1	-1	-1	-1	1	1	-1	-1	-1
I	633161	T	C	-1	-1	-1	-1	-1	-1	-1	-1	-1	-1	-1	-1	-1	-1	-1	-1	-1	-1	-1	-1	-1	-1	-1	-1	-1	-1	-1	-1	-1	-1	-1	-1	1	-1	-1	-1	-1	-1	-1	-1	-1	-1	-1	-1	-1	-1
I	633339	G	A	-1	-1	-1	-1	-1	-1	-1	-1	-1	-1	-1	-1	-1	-1	-1	-1	-1	-1	-1	-1	-1	-1	-1	-1	-1	-1	-1	-1	-1	-1	1	-1	1	-1	-1	-1	-1	-1	-1	-1	-1	-1	-1	-1	-1	-1
I	634724	C	A	-1	1	-1	-1	1	1	-1	1	1	1	-1	1	-1	-1	-1	-1	-1	1	1	-1	-1	1	-1	-1	-1	1	1	-1	-1	-1	-1	-1	-1	-1	1	-1	-1	-1	-1	-1	-1	1	1	-1	-1	-1
I	634877	C	T	-1	-1	-1	-1	-1	-1	-1	1	-1	-1	-1	-1	-1	-1	-1	-1	-1	-1	-1	-1	-1	-1	-1	-1	-1	-1	-1	-1	-1	-1	-1	-1	-1	-1	-1	-1	-1	-1	-1	-1	-1	-1	-1	-1	-1	-1
I	635011	C	T	-1	-1	-1	-1	-1	-1	-1	-1	1	NA	-1	-1	-1	-1	-1	-1	-1	NA	-1	-1	-1	-1	-1	-1	-1	1	-1	-1	-1	-1	-1	-1	-1	-1	1	-1	-1	-1	-1	-1	-1	-1	1	-1	-1	-1
I	637219	A	T	-1	-1	-1	-1	-1	-1	1	-1	-1	-1	-1	-1	-1	-1	-1	-1	-1	-1	-1	-1	-1	-1	1	-1	1	-1	-1	-1	-1	-1	-1	-1	-1	-1	-1	-1	1	1	1	1	-1	-1	-1	-1	-1	1
I	637286	A	G	-1	1	-1	-1	1	1	-1	1	1	1	-1	1	-1	-1	-1	-1	-1	1	1	-1	-1	1	-1	-1	-1	1	1	-1	-1	-1	-1	-1	1	-1	1	-1	-1	-1	-1	-1	-1	1	1	-1	-1	-1
I	637363	A	T	-1	-1	-1	-1	-1	-1	-1	1	-1	-1	-1	-1	-1	-1	-1	-1	-1	-1	-1	-1	-1	-1	-1	-1	-1	-1	-1	-1	-1	-1	-1	-1	1	-1	-1	-1	-1	-1	-1	-1	-1	-1	-1	-1	-1	-1
I	637670	C	T	-1	-1	-1	-1	-1	-1	-1	-1	-1	-1	-1	-1	1	1	1	1	1	-1	-1	1	1	-1	-1	-1	-1	-1	-1	-1	1	1	1	1	-1	-1	-1	-1	-1	-1	-1	-1	-1	-1	-1	-1	-1	-1
I	638908	G	A	-1	1	-1	-1	1	1	-1	-1	1	1	-1	1	-1	-1	-1	-1	-1	1	1	-1	-1	1	-1	-1	-1	1	1	-1	-1	-1	-1	-1	-1	-1	1	-1	-1	-1	-1	-1	-1	1	1	-1	-1	-1
I	639028	T	A	-1	1	-1	-1	1	1	1	1	1	1	-1	1	1	1	1	1	1	1	1	1	1	1	1	-1	1	1	1	-1	1	1	1	1	1	-1	1	-1	1	1	-1	-1	-1	1	1	-1	-1	-1
I	639044	T	A	-1	1	-1	-1	1	1	-1	1	1	1	-1	1	1	1	1	1	1	1	1	1	1	1	-1	-1	1	1	1	-1	1	1	1	1	1	-1	1	-1	-1	-1	-1	-1	-1	1	1	-1	-1	-1
I	639338	A	T	-1	-1	-1	-1	-1	-1	-1	-1	-1	-1	-1	-1	-1	-1	-1	-1	-1	-1	-1	-1	-1	-1	-1	-1	-1	-1	-1	-1	-1	-1	-1	-1	1	-1	-1	-1	-1	-1	-1	-1	-1	-1	-1	-1	-1	-1
I	641946	T	A	-1	-1	-1	-1	-1	-1	-1	-1	-1	1	-1	-1	-1	-1	-1	-1	-1	1	-1	-1	-1	-1	-1	-1	-1	1	-1	-1	-1	-1	-1	-1	-1	-1	-1	-1	-1	-1	-1	-1	-1	-1	1	-1	-1	-1
I	642997	G	A	-1	-1	-1	-1	-1	-1	-1	1	-1	-1	-1	-1	-1	-1	-1	-1	-1	-1	-1	-1	-1	-1	-1	-1	-1	-1	-1	-1	-1	-1	-1	-1	1	-1	-1	-1	-1	-1	-1	-1	-1	-1	-1	-1	-1	-1
I	644083	C	T	-1	-1	-1	-1	-1	-1	-1	1	-1	-1	-1	-1	1	1	1	1	1	-1	-1	1	1	-1	-1	-1	1	-1	-1	-1	1	1	1	1	1	-1	-1	-1	-1	-1	-1	-1	-1	-1	-1	-1	-1	-1
I	644287	T	G	-1	1	-1	-1	1	1	-1	1	1	1	-1	1	-1	-1	-1	-1	-1	1	1	-1	-1	1	-1	-1	-1	1	1	-1	-1	-1	-1	-1	1	-1	1	-1	-1	-1	-1	-1	-1	1	1	-1	-1	-1
I	644450	C	T	-1	-1	-1	-1	-1	-1	-1	-1	-1	-1	-1	-1	-1	-1	-1	-1	-1	-1	-1	-1	-1	-1	-1	-1	-1	-1	-1	-1	-1	-1	-1	-1	-1	-1	-1	-1	1	1	-1	-1	-1	-1	-1	-1	-1	-1
I	644684	C	T	-1	1	-1	-1	1	1	-1	-1	1	1	-1	1	-1	-1	-1	-1	-1	1	1	-1	-1	1	-1	-1	-1	1	1	-1	-1	-1	-1	-1	-1	-1	1	-1	-1	-1	-1	-1	-1	1	1	-1	-1	-1
I	648291	A	C	-1	-1	-1	-1	-1	-1	-1	-1	-1	-1	-1	-1	1	1	1	1	1	-1	-1	1	1	-1	-1	-1	-1	-1	-1	-1	1	1	1	1	-1	-1	-1	-1	-1	-1	-1	-1	-1	-1	-1	-1	-1	-1
I	649392	T	C	-1	1	-1	-1	1	-1	-1	1	1	1	-1	1	1	1	1	1	1	1	1	1	1	1	-1	-1	1	1	1	-1	1	1	1	1	1	-1	1	-1	-1	-1	-1	-1	-1	1	1	-1	-1	-1
I	649493	A	T	-1	-1	-1	-1	1	-1	-1	-1	1	1	-1	1	-1	1	-1	-1	-1	1	NA	-1	-1	1	-1	-1	-1	1	1	-1	-1	-1	-1	-1	-1	-1	1	-1	-1	-1	-1	-1	-1	1	1	-1	-1	-1
I	649882	T	C	-1	-1	-1	-1	-1	-1	-1	1	-1	-1	-1	-1	-1	-1	-1	-1	-1	-1	-1	-1	-1	-1	-1	-1	-1	-1	-1	-1	-1	-1	-1	-1	1	-1	-1	-1	-1	-1	-1	-1	-1	-1	-1	-1	-1	-1
I	651707	A	T	-1	-1	-1	-1	-1	-1	-1	-1	-1	-1	-1	-1	-1	-1	-1	-1	-1	-1	-1	-1	NA	-1	-1	-1	-1	-1	-1	-1	-1	-1	1	1	-1	-1	-1	-1	-1	-1	-1	-1	-1	-1	-1	-1	-1	-1
I	653100	T	A	-1	1	-1	-1	1	1	-1	-1	1	1	-1	1	1	1	1	1	1	1	1	1	1	1	-1	-1	-1	1	1	-1	1	1	1	1	-1	-1	1	-1	-1	-1	-1	-1	-1	1	1	-1	-1	-1
I	654322	G	A	-1	1	-1	-1	1	1	-1	-1	1	1	-1	1	-1	-1	-1	-1	-1	1	1	-1	-1	1	-1	-1	-1	1	1	-1	-1	-1	-1	-1	-1	-1	1	-1	-1	-1	-1	-1	-1	1	1	-1	-1	-1
I	655905	A	T	-1	-1	-1	-1	-1	-1	-1	-1	-1	-1	-1	-1	-1	-1	-1	-1	-1	-1	-1	-1	-1	-1	-1	-1	1	-1	-1	-1	-1	-1	-1	-1	1	-1	-1	-1	-1	-1	-1	-1	-1	-1	-1	-1	-1	-1
I	656214	A	G	-1	-1	-1	-1	-1	-1	-1	1	-1	-1	-1	-1	-1	-1	-1	-1	-1	-1	-1	-1	-1	-1	-1	-1	1	-1	-1	-1	-1	-1	-1	-1	1	-1	-1	-1	-1	-1	-1	-1	-1	-1	-1	-1	-1	-1
I	656815	A	T	-1	-1	-1	-1	1	-1	-1	1	-1	-1	-1	-1	-1	1	1	-1	1	-1	-1	-1	NA	-1	-1	-1	-1	-1	-1	-1	1	1	-1	1	1	1	-1	-1	-1	1	-1	-1	-1	-1	-1	-1	-1	-1
I	656889	T	A	-1	1	-1	-1	1	-1	-1	1	1	1	-1	-1	-1	1	1	-1	1	1	1	-1	NA	1	1	-1	-1	-1	-1	-1	1	1	-1	1	1	-1	1	-1	-1	-1	-1	-1	-1	1	1	-1	-1	-1
I	657103	A	T	-1	-1	-1	-1	-1	-1	-1	-1	-1	-1	-1	-1	-1	-1	1	-1	1	-1	-1	-1	NA	-1	-1	-1	-1	-1	-1	-1	1	1	-1	1	-1	-1	-1	-1	-1	-1	-1	-1	-1	-1	-1	-1	-1	-1
I	657466	A	T	-1	-1	-1	-1	-1	-1	-1	-1	-1	-1	-1	-1	-1	1	1	-1	1	-1	-1	-1	NA	-1	1	-1	-1	-1	-1	-1	1	1	-1	1	-1	-1	-1	-1	-1	1	-1	-1	-1	-1	-1	-1	-1	-1
I	657557	A	T	-1	-1	-1	-1	-1	-1	1	-1	-1	-1	-1	-1	-1	1	1	-1	1	-1	-1	-1	NA	-1	1	-1	-1	-1	-1	-1	1	1	-1	1	-1	-1	-1	-1	-1	-1	-1	-1	-1	-1	-1	-1	-1	-1
I	657744	T	A	-1	1	-1	-1	1	-1	-1	1	1	1	-1	-1	-1	-1	-1	-1	-1	1	1	-1	-1	1	-1	-1	1	-1	-1	-1	-1	-1	-1	-1	1	-1	1	-1	-1	-1	-1	-1	-1	1	1	-1	-1	-1
I	658038	G	A	-1	-1	-1	-1	-1	-1	-1	1	-1	-1	-1	-1	-1	-1	-1	-1	-1	-1	-1	-1	-1	-1	-1	-1	-1	-1	-1	-1	-1	-1	-1	-1	1	-1	-1	-1	-1	-1	-1	-1	-1	-1	-1	-1	-1	-1
I	658072	T	C	-1	1	-1	-1	1	-1	-1	-1	1	1	-1	-1	-1	-1	-1	-1	-1	1	1	-1	-1	1	-1	-1	1	-1	-1	-1	-1	-1	-1	-1	-1	-1	1	-1	-1	-1	-1	-1	-1	1	1	-1	-1	-1
I	658881	C	T	-1	-1	-1	-1	-1	-1	-1	1	-1	-1	-1	-1	-1	-1	-1	-1	-1	-1	-1	-1	-1	-1	-1	-1	-1	-1	-1	-1	-1	-1	-1	-1	1	-1	-1	-1	-1	-1	-1	-1	-1	-1	-1	-1	-1	-1
I	659223	C	T	-1	-1	-1	-1	-1	-1	-1	1	-1	-1	-1	-1	-1	-1	-1	-1	-1	-1	-1	-1	-1	-1	-1	-1	1	-1	-1	-1	-1	-1	-1	-1	1	-1	-1	-1	-1	-1	-1	-1	-1	-1	-1	-1	-1	-1
I	659975	A	T	-1	-1	-1	-1	-1	-1	-1	-1	-1	-1	-1	-1	-1	-1	-1	-1	-1	-1	-1	-1	-1	-1	-1	-1	-1	-1	-1	-1	-1	-1	-1	-1	1	-1	-1	-1	-1	-1	-1	-1	-1	-1	-1	-1	-1	-1
I	660179	G	A	-1	-1	-1	-1	-1	-1	-1	1	-1	-1	-1	-1	-1	-1	-1	-1	-1	-1	-1	-1	-1	-1	-1	-1	-1	-1	-1	-1	-1	-1	-1	-1	1	-1	-1	-1	-1	-1	-1	-1	-1	-1	-1	-1	-1	-1
I	660382	A	T	-1	-1	-1	-1	-1	-1	-1	1	-1	-1	-1	-1	1	1	1	1	1	-1	-1	1	1	-1	1	-1	-1	-1	-1	-1	1	1	1	1	-1	-1	-1	-1	-1	-1	-1	-1	-1	-1	-1	-1	-1	-1
I	662121	T	A	-1	1	-1	-1	1	1	-1	1	1	1	-1	1	-1	-1	-1	-1	-1	1	1	-1	-1	1	-1	-1	1	1	1	-1	-1	-1	-1	-1	1	-1	1	-1	-1	-1	-1	-1	-1	1	1	-1	-1	-1
I	662251	A	G	-1	1	-1	-1	1	1	-1	-1	1	1	-1	1	-1	-1	-1	-1	-1	1	1	-1	-1	1	-1	-1	-1	1	1	-1	-1	-1	-1	-1	-1	-1	1	-1	-1	-1	-1	-1	-1	1	1	-1	-1	-1
I	663621	C	T	-1	-1	-1	-1	-1	-1	-1	-1	-1	-1	-1	-1	1	1	1	1	1	-1	-1	1	1	-1	-1	-1	-1	-1	-1	-1	1	1	1	1	-1	-1	-1	-1	-1	-1	-1	-1	-1	-1	-1	-1	-1	-1
I	664678	A	G	-1	1	-1	-1	1	1	1	1	1	1	-1	1	1	1	1	1	1	1	1	1	1	1	1	-1	1	1	1	-1	1	1	1	1	1	-1	1	-1	1	1	-1	-1	-1	1	1	-1	-1	-1
I	665044	G	A	-1	-1	-1	-1	-1	-1	-1	1	-1	-1	-1	-1	-1	-1	-1	-1	-1	-1	-1	-1	-1	-1	-1	-1	1	-1	-1	-1	-1	-1	-1	-1	1	-1	-1	-1	-1	-1	-1	-1	-1	-1	-1	-1	-1	-1
I	665507	C	T	-1	-1	-1	-1	-1	-1	-1	-1	-1	1	-1	-1	-1	-1	-1	-1	-1	1	1	-1	-1	-1	-1	-1	-1	-1	-1	-1	-1	-1	-1	-1	-1	-1	-1	-1	-1	-1	-1	-1	-1	-1	1	-1	-1	-1
I	669253	T	C	-1	-1	-1	-1	-1	-1	-1	-1	-1	-1	-1	-1	-1	-1	-1	-1	-1	-1	-1	-1	-1	-1	-1	-1	-1	-1	-1	-1	-1	-1	-1	-1	-1	-1	-1	-1	1	1	-1	-1	-1	-1	-1	-1	-1	-1
I	670869	T	A	-1	1	-1	-1	1	-1	-1	1	1	1	-1	-1	-1	-1	-1	-1	-1	1	1	-1	-1	1	-1	1	-1	1	1	-1	-1	-1	-1	-1	1	-1	1	-1	-1	-1	-1	-1	-1	1	1	-1	-1	-1
I	670937	C	T	-1	-1	-1	-1	-1	-1	-1	1	-1	-1	-1	-1	-1	-1	-1	-1	-1	-1	-1	-1	-1	-1	-1	-1	1	-1	-1	-1	-1	-1	-1	-1	1	-1	-1	-1	-1	-1	-1	-1	-1	-1	-1	-1	-1	-1
I	671645	G	T	-1	1	-1	-1	1	-1	1	1	1	1	-1	-1	1	1	1	1	1	1	1	1	1	1	-1	-1	1	1	1	-1	1	1	1	1	1	1	1	-1	1	1	1	1	-1	1	1	-1	-1	1
I	671949	G	A	-1	-1	-1	-1	-1	-1	-1	1	-1	-1	-1	-1	-1	-1	-1	-1	-1	-1	-1	-1	-1	-1	-1	-1	-1	-1	-1	-1	-1	-1	-1	-1	1	-1	-1	-1	-1	-1	-1	-1	-1	-1	-1	-1	-1	-1
I	672207	C	A	-1	-1	-1	-1	-1	-1	-1	-1	-1	-1	-1	-1	-1	-1	-1	-1	-1	-1	-1	-1	-1	-1	-1	-1	-1	-1	-1	-1	-1	-1	-1	-1	1	-1	-1	-1	-1	-1	-1	-1	-1	-1	-1	-1	-1	-1
I	672407	T	C	-1	-1	-1	-1	-1	-1	1	1	-1	-1	-1	-1	1	1	1	1	1	-1	-1	1	1	-1	1	-1	1	-1	-1	-1	1	1	1	1	1	-1	-1	-1	1	1	-1	-1	-1	-1	-1	-1	-1	-1
I	673086	T	C	-1	1	-1	-1	1	1	-1	1	1	1	-1	1	-1	-1	-1	-1	-1	1	1	-1	-1	1	-1	-1	1	1	1	-1	-1	-1	-1	-1	1	-1	1	-1	-1	-1	-1	-1	-1	1	1	-1	-1	-1
I	674446	G	C	-1	-1	-1	-1	-1	-1	-1	-1	-1	1	-1	-1	-1	-1	-1	-1	-1	1	1	-1	-1	-1	-1	-1	-1	1	1	-1	-1	-1	-1	-1	-1	-1	-1	-1	-1	-1	-1	-1	-1	-1	1	-1	-1	-1
I	675687	A	T	-1	1	-1	-1	1	1	1	-1	1	1	-1	1	-1	-1	-1	-1	-1	1	1	-1	-1	1	-1	-1	1	1	1	-1	-1	-1	-1	-1	-1	-1	1	-1	-1	-1	-1	-1	-1	1	1	-1	-1	-1
I	677441	C	A	-1	1	-1	-1	1	-1	-1	-1	NA	-1	-1	1	-1	-1	-1	-1	-1	-1	NA	-1	-1	1	-1	-1	-1	-1	NA	-1	-1	-1	-1	-1	-1	-1	1	-1	-1	-1	-1	-1	-1	NA	1	-1	-1	-1
I	678624	A	G	-1	-1	-1	-1	-1	-1	-1	-1	-1	-1	-1	-1	1	-1	-1	-1	-1	-1	-1	1	-1	-1	-1	-1	-1	-1	-1	-1	-1	-1	-1	-1	-1	-1	-1	-1	1	1	-1	-1	-1	-1	-1	-1	-1	-1
I	679945	T	C	-1	-1	-1	-1	-1	-1	-1	1	-1	-1	-1	-1	-1	-1	-1	-1	-1	-1	-1	-1	-1	-1	-1	-1	-1	-1	-1	-1	-1	-1	-1	-1	1	-1	-1	-1	-1	-1	-1	-1	-1	-1	-1	-1	-1	-1
I	680865	G	A	-1	1	-1	-1	1	1	-1	1	1	1	-1	1	-1	-1	-1	-1	-1	1	1	-1	-1	1	-1	-1	1	1	1	-1	-1	-1	-1	-1	1	-1	1	-1	-1	-1	-1	-1	-1	1	1	-1	-1	-1
I	681784	T	A	-1	1	-1	-1	1	1	1	-1	1	1	-1	1	1	1	1	1	1	1	1	1	1	1	1	-1	1	1	1	-1	1	1	1	1	1	-1	1	-1	-1	-1	-1	-1	-1	1	1	-1	-1	-1
I	681826	C	T	-1	-1	-1	-1	-1	-1	-1	-1	-1	-1	-1	-1	-1	-1	-1	-1	-1	-1	-1	-1	-1	-1	-1	-1	-1	-1	-1	-1	-1	-1	-1	-1	1	-1	-1	-1	-1	-1	-1	-1	-1	-1	-1	-1	-1	-1
I	681902	G	T	-1	1	-1	-1	1	1	-1	1	1	1	-1	1	-1	-1	-1	-1	-1	1	1	-1	-1	1	-1	-1	1	1	1	-1	-1	-1	-1	-1	-1	-1	1	-1	-1	-1	-1	-1	-1	1	1	-1	-1	-1
I	682231	G	A	-1	-1	-1	-1	-1	-1	-1	-1	-1	-1	-1	-1	1	1	1	1	1	-1	-1	1	1	-1	-1	-1	-1	-1	-1	-1	1	1	1	1	-1	-1	-1	-1	-1	-1	-1	-1	-1	-1	-1	-1	-1	-1
I	689672	T	A	-1	1	-1	-1	NA	NA	-1	-1	NA	1	-1	1	-1	-1	-1	-1	-1	1	NA	-1	-1	1	-1	-1	-1	NA	NA	-1	-1	-1	-1	-1	1	-1	1	-1	-1	-1	-1	-1	-1	1	1	-1	-1	-1
I	691145	A	G	-1	1	-1	-1	1	1	1	1	1	1	-1	1	-1	-1	-1	-1	-1	1	1	-1	-1	1	-1	-1	1	1	1	-1	-1	-1	-1	-1	1	-1	1	-1	-1	-1	-1	-1	-1	1	1	-1	-1	-1
I	691327	C	G	-1	-1	-1	-1	-1	-1	1	1	-1	1	-1	-1	-1	-1	-1	-1	-1	-1	-1	-1	-1	NA	-1	-1	-1	-1	-1	-1	-1	-1	-1	-1	-1	-1	-1	-1	-1	-1	-1	-1	-1	-1	-1	-1	-1	-1
I	691329	T	C	-1	-1	-1	-1	-1	-1	-1	-1	-1	-1	-1	-1	1	1	1	1	1	-1	-1	1	1	-1	1	-1	-1	-1	-1	-1	1	1	1	1	-1	-1	-1	-1	-1	-1	-1	-1	-1	-1	-1	-1	-1	-1
I	691447	C	A	-1	1	-1	-1	1	1	1	1	1	1	-1	1	-1	-1	-1	-1	-1	1	1	-1	-1	1	-1	-1	1	1	1	-1	-1	-1	-1	-1	-1	-1	1	-1	-1	-1	-1	-1	-1	1	1	-1	-1	-1
I	692512	A	T	-1	1	-1	-1	1	1	-1	-1	1	1	-1	1	-1	-1	-1	-1	-1	1	1	-1	-1	1	-1	-1	-1	1	1	-1	-1	-1	-1	-1	-1	-1	1	-1	-1	-1	-1	-1	-1	1	1	-1	-1	-1
I	692532	T	C	-1	-1	-1	-1	1	-1	-1	-1	-1	1	-1	1	-1	-1	-1	-1	-1	1	-1	-1	-1	1	-1	-1	-1	-1	1	-1	-1	-1	-1	-1	-1	-1	1	-1	-1	-1	-1	-1	-1	-1	-1	-1	-1	-1
I	693204	A	T	-1	-1	-1	-1	-1	-1	1	-1	-1	-1	-1	-1	-1	-1	-1	-1	-1	-1	-1	-1	-1	-1	-1	-1	1	-1	-1	-1	-1	-1	-1	-1	1	-1	-1	-1	-1	-1	-1	-1	-1	-1	-1	-1	-1	-1
I	694181	G	A	-1	1	-1	-1	-1	1	-1	1	1	-1	-1	-1	-1	-1	-1	-1	-1	-1	1	-1	-1	-1	-1	-1	-1	1	-1	-1	-1	-1	-1	-1	-1	-1	-1	-1	-1	-1	-1	-1	-1	1	1	-1	-1	-1
I	694189	T	C	-1	1	-1	-1	-1	NA	-1	1	1	-1	-1	-1	-1	-1	-1	-1	-1	-1	-1	-1	-1	-1	-1	-1	-1	-1	-1	-1	-1	-1	-1	-1	-1	-1	-1	-1	-1	-1	-1	-1	-1	1	1	-1	-1	-1
I	694278	T	G	-1	1	-1	-1	1	1	-1	-1	1	1	-1	-1	-1	-1	-1	-1	-1	1	1	-1	-1	1	-1	-1	-1	1	-1	-1	-1	-1	-1	-1	-1	-1	1	-1	-1	-1	-1	-1	-1	1	1	-1	-1	-1
I	694829	G	A	-1	-1	-1	-1	-1	-1	-1	-1	-1	-1	-1	-1	-1	-1	-1	-1	-1	-1	-1	-1	-1	-1	-1	-1	1	-1	-1	-1	-1	-1	-1	-1	1	-1	-1	-1	-1	-1	-1	-1	-1	-1	-1	-1	-1	-1
I	695386	C	T	-1	-1	-1	-1	-1	-1	-1	-1	-1	-1	-1	-1	-1	-1	-1	-1	-1	-1	-1	-1	-1	-1	-1	-1	-1	-1	-1	-1	-1	-1	-1	-1	1	-1	-1	-1	-1	-1	-1	-1	-1	-1	-1	-1	-1	-1
I	695452	T	C	-1	-1	-1	-1	-1	-1	1	1	-1	-1	-1	-1	-1	-1	-1	-1	-1	-1	-1	-1	-1	-1	-1	-1	1	-1	-1	-1	-1	-1	-1	-1	1	-1	-1	-1	-1	-1	-1	-1	-1	-1	-1	-1	-1	-1
I	696095	C	T	-1	1	-1	-1	1	1	1	1	1	1	-1	1	-1	-1	-1	-1	-1	1	1	-1	-1	1	-1	-1	1	1	1	-1	-1	-1	-1	-1	1	-1	1	-1	-1	-1	-1	-1	-1	1	1	-1	-1	-1
I	696232	A	G	-1	-1	-1	-1	-1	-1	-1	-1	-1	-1	-1	-1	1	1	1	1	1	-1	-1	1	1	-1	-1	-1	-1	-1	-1	-1	1	1	1	1	-1	-1	-1	-1	-1	-1	-1	-1	-1	-1	-1	-1	-1	-1
I	697569	G	A	-1	-1	-1	-1	-1	-1	1	-1	-1	-1	-1	-1	-1	-1	-1	-1	-1	-1	-1	-1	-1	-1	-1	-1	-1	-1	-1	-1	-1	-1	-1	-1	-1	-1	-1	-1	-1	-1	-1	-1	-1	-1	-1	-1	-1	-1
I	697676	G	T	-1	-1	-1	-1	-1	-1	1	1	-1	-1	-1	-1	-1	-1	-1	-1	-1	-1	-1	-1	-1	-1	-1	-1	1	-1	-1	-1	-1	-1	-1	-1	-1	-1	-1	-1	-1	-1	-1	-1	-1	-1	-1	-1	-1	-1
I	698621	C	T	-1	1	-1	-1	1	-1	-1	-1	NA	1	-1	-1	-1	-1	1	-1	1	1	-1	-1	NA	NA	-1	-1	1	-1	-1	-1	1	1	-1	1	-1	-1	1	-1	-1	-1	-1	-1	-1	1	1	-1	-1	-1
I	700049	G	A	-1	-1	-1	-1	-1	-1	-1	-1	-1	-1	-1	-1	-1	-1	-1	-1	-1	-1	-1	-1	-1	-1	-1	-1	-1	-1	-1	-1	-1	-1	-1	-1	1	-1	-1	-1	-1	-1	-1	-1	-1	-1	-1	-1	-1	-1
I	700121	T	C	-1	-1	-1	-1	-1	-1	-1	-1	-1	-1	-1	-1	-1	-1	1	-1	1	-1	-1	-1	NA	-1	-1	-1	-1	-1	-1	-1	1	1	-1	1	-1	-1	-1	-1	-1	-1	-1	-1	-1	-1	-1	-1	-1	-1
I	700876	A	T	-1	1	-1	-1	1	1	-1	-1	1	1	-1	1	1	1	1	1	1	1	1	1	1	1	1	-1	-1	1	1	-1	1	1	1	1	-1	-1	1	-1	1	1	-1	-1	-1	1	1	-1	-1	-1
I	701072	C	T	-1	-1	-1	-1	-1	-1	-1	NA	-1	-1	-1	-1	-1	-1	-1	-1	-1	-1	-1	-1	-1	-1	-1	-1	-1	-1	-1	-1	-1	-1	-1	-1	1	-1	-1	-1	-1	-1	-1	-1	-1	-1	-1	-1	-1	-1
I	701402	A	T	-1	-1	-1	-1	-1	-1	1	-1	-1	-1	-1	-1	-1	-1	-1	-1	-1	-1	-1	-1	-1	-1	-1	-1	-1	-1	-1	-1	-1	-1	-1	-1	1	-1	-1	-1	-1	-1	-1	-1	-1	-1	-1	-1	-1	-1
I	704055	C	T	-1	-1	-1	-1	-1	-1	-1	-1	-1	-1	-1	-1	-1	-1	-1	-1	-1	-1	-1	-1	-1	-1	-1	-1	-1	-1	-1	-1	-1	-1	-1	-1	-1	-1	-1	-1	1	1	-1	-1	-1	-1	-1	-1	-1	-1
I	704929	T	C	-1	1	-1	-1	1	1	-1	-1	1	1	-1	1	-1	-1	-1	-1	-1	1	1	-1	-1	1	-1	-1	-1	1	1	-1	-1	-1	-1	-1	-1	-1	1	-1	-1	-1	-1	-1	-1	1	1	-1	-1	-1
I	705075	T	A	-1	-1	-1	-1	-1	-1	1	-1	-1	-1	-1	-1	-1	-1	-1	-1	-1	-1	-1	-1	-1	-1	-1	-1	1	-1	-1	-1	-1	-1	-1	-1	1	-1	-1	-1	1	1	-1	-1	-1	-1	-1	-1	-1	-1
I	705454	C	T	-1	1	-1	-1	1	1	1	1	1	1	-1	1	-1	-1	-1	-1	-1	1	1	-1	-1	1	1	-1	1	1	1	-1	-1	-1	-1	-1	1	-1	1	-1	1	1	-1	-1	-1	1	1	-1	-1	-1
I	707337	G	C	-1	1	-1	-1	1	1	1	1	1	1	-1	1	1	1	1	1	1	1	1	1	1	1	1	-1	1	1	-1	-1	1	1	1	1	1	-1	1	-1	1	1	-1	-1	-1	1	1	-1	-1	-1
I	708281	A	T	-1	1	-1	-1	1	1	-1	-1	1	1	-1	1	-1	-1	-1	-1	-1	1	1	-1	-1	1	-1	-1	-1	1	1	-1	-1	-1	-1	-1	1	-1	1	-1	1	1	-1	-1	-1	1	1	-1	-1	-1
I	708715	T	A	-1	-1	-1	-1	-1	-1	-1	-1	-1	-1	-1	-1	-1	-1	-1	-1	-1	-1	-1	-1	-1	-1	-1	-1	-1	-1	-1	-1	-1	-1	-1	-1	-1	-1	-1	-1	-1	1	-1	-1	-1	-1	-1	-1	-1	-1
I	708780	G	T	-1	-1	-1	-1	-1	-1	-1	-1	-1	-1	-1	-1	-1	-1	-1	-1	-1	-1	-1	-1	-1	-1	-1	-1	NA	-1	-1	-1	-1	-1	-1	-1	1	-1	-1	-1	-1	-1	-1	-1	-1	-1	-1	-1	-1	-1
I	710637	C	T	-1	-1	-1	-1	-1	-1	-1	-1	-1	-1	-1	-1	-1	-1	-1	-1	-1	-1	-1	-1	-1	-1	-1	-1	-1	-1	-1	-1	-1	-1	-1	-1	1	-1	-1	-1	-1	-1	-1	-1	-1	-1	-1	-1	-1	-1
I	711341	T	A	-1	-1	-1	-1	-1	-1	-1	-1	-1	-1	-1	-1	-1	-1	-1	-1	-1	-1	-1	-1	-1	-1	-1	-1	-1	-1	-1	-1	-1	-1	-1	-1	1	-1	-1	-1	1	1	-1	-1	-1	-1	-1	-1	-1	-1
I	711452	A	T	-1	1	-1	-1	1	1	-1	-1	1	1	-1	1	-1	-1	-1	-1	-1	1	1	-1	-1	1	-1	-1	1	1	-1	-1	-1	-1	-1	-1	1	-1	1	-1	-1	-1	-1	-1	-1	1	1	-1	-1	-1
I	711518	A	T	-1	-1	-1	-1	-1	-1	1	1	-1	-1	-1	-1	1	1	1	-1	1	-1	-1	-1	1	-1	1	-1	-1	-1	-1	-1	1	1	-1	1	-1	-1	-1	-1	-1	-1	-1	-1	-1	-1	-1	-1	-1	-1
I	711519	A	T	-1	-1	-1	-1	-1	-1	-1	-1	-1	-1	-1	-1	1	1	1	-1	1	-1	-1	-1	1	-1	1	-1	-1	-1	-1	-1	1	1	-1	1	-1	-1	-1	-1	-1	-1	-1	-1	-1	-1	-1	-1	-1	-1
I	712219	A	C	-1	-1	-1	-1	-1	-1	-1	-1	-1	-1	-1	-1	-1	-1	-1	-1	-1	-1	-1	-1	-1	-1	-1	-1	-1	-1	-1	-1	-1	-1	-1	-1	1	-1	-1	-1	-1	-1	-1	-1	-1	-1	1	-1	-1	-1
I	712393	C	T	-1	1	-1	-1	NA	-1	-1	-1	-1	-1	-1	-1	-1	-1	-1	-1	-1	-1	-1	-1	-1	NA	-1	-1	-1	-1	-1	-1	-1	-1	-1	-1	-1	-1	-1	-1	-1	1	-1	-1	-1	-1	NA	-1	-1	-1
I	712414	A	G	-1	-1	-1	-1	-1	-1	-1	-1	-1	-1	-1	-1	-1	-1	-1	-1	-1	-1	-1	-1	-1	-1	-1	-1	-1	-1	-1	-1	-1	-1	-1	-1	-1	-1	-1	-1	-1	-1	-1	-1	-1	-1	-1	-1	-1	-1
I	713865	T	G	-1	1	-1	-1	1	1	1	1	1	1	-1	1	1	1	1	1	1	1	1	1	1	1	1	-1	1	1	1	-1	1	1	1	1	1	-1	1	-1	1	1	-1	-1	-1	1	1	-1	-1	-1
I	714017	G	A	-1	1	-1	-1	1	1	-1	-1	1	1	-1	1	-1	-1	-1	-1	-1	1	1	-1	-1	1	-1	-1	-1	1	1	-1	-1	-1	-1	-1	-1	-1	1	-1	-1	-1	-1	-1	-1	1	1	-1	-1	-1
I	714604	C	G	-1	1	-1	-1	1	1	-1	-1	1	1	-1	1	-1	-1	-1	-1	-1	1	1	-1	-1	1	-1	-1	-1	1	1	-1	-1	-1	-1	-1	1	-1	1	-1	1	1	-1	-1	-1	1	1	-1	-1	-1
I	714878	T	C	-1	1	-1	-1	1	1	-1	-1	1	1	-1	1	1	1	1	1	1	1	1	1	1	1	-1	-1	-1	1	1	-1	1	1	1	1	1	-1	1	-1	-1	-1	-1	-1	-1	1	1	-1	-1	-1
I	714885	C	A	-1	-1	-1	-1	-1	-1	-1	-1	-1	-1	-1	-1	-1	-1	-1	-1	-1	-1	-1	-1	-1	-1	-1	-1	-1	-1	-1	-1	-1	-1	-1	-1	-1	-1	-1	-1	1	1	-1	-1	-1	-1	-1	-1	-1	-1
I	715049	G	A	-1	-1	-1	-1	-1	-1	-1	-1	-1	1	-1	-1	-1	-1	-1	-1	-1	1	-1	-1	-1	-1	-1	-1	-1	-1	-1	-1	-1	-1	-1	-1	-1	-1	-1	-1	-1	1	-1	-1	-1	-1	NA	-1	-1	-1
I	715142	T	A	-1	-1	-1	-1	-1	-1	1	-1	-1	-1	-1	-1	1	1	1	-1	1	-1	-1	1	1	-1	1	-1	-1	-1	-1	-1	1	1	1	1	-1	-1	-1	-1	-1	-1	-1	-1	-1	-1	-1	-1	-1	-1
I	715457	A	T	-1	-1	-1	-1	-1	-1	-1	-1	-1	-1	-1	-1	1	1	1	1	1	-1	-1	1	1	-1	-1	-1	-1	-1	-1	-1	1	1	1	1	-1	-1	-1	-1	-1	-1	-1	-1	-1	-1	-1	-1	-1	-1
I	717063	A	T	1	1	-1	1	1	1	1	1	1	1	1	1	1	1	1	1	1	1	1	1	1	1	1	-1	1	1	1	-1	1	1	1	1	1	1	1	1	1	1	1	1	1	1	1	-1	-1	1
I	717363	A	T	-1	1	-1	-1	1	1	-1	-1	1	1	-1	1	-1	-1	-1	-1	-1	1	1	-1	-1	1	-1	-1	-1	1	1	-1	-1	-1	-1	-1	1	-1	1	-1	-1	-1	-1	-1	-1	1	1	-1	-1	-1
I	717435	T	C	-1	-1	-1	-1	-1	-1	-1	-1	-1	-1	-1	-1	-1	-1	-1	-1	-1	-1	-1	-1	-1	-1	-1	-1	-1	-1	-1	-1	-1	-1	-1	-1	-1	-1	-1	-1	1	1	-1	-1	-1	-1	-1	-1	-1	-1
I	719322	G	A	-1	-1	-1	-1	-1	-1	-1	-1	-1	-1	-1	-1	-1	-1	-1	-1	-1	-1	-1	-1	-1	-1	-1	-1	-1	-1	-1	-1	-1	-1	-1	-1	1	-1	-1	-1	-1	-1	-1	-1	-1	-1	-1	-1	-1	-1
I	720806	A	T	-1	-1	-1	-1	-1	-1	-1	-1	-1	-1	-1	-1	-1	-1	-1	-1	-1	-1	-1	-1	-1	-1	-1	-1	-1	-1	-1	-1	-1	-1	-1	-1	1	-1	-1	1	-1	-1	-1	-1	-1	-1	-1	-1	-1	-1
I	721214	T	G	-1	1	-1	-1	1	1	1	1	1	1	-1	1	1	1	1	1	1	1	1	1	1	1	1	-1	1	1	1	-1	1	1	1	1	1	1	1	-1	1	1	1	-1	-1	1	1	-1	-1	1
I	721627	C	G	-1	NA	-1	-1	-1	-1	1	1	-1	-1	-1	-1	-1	-1	-1	-1	-1	-1	-1	-1	-1	-1	-1	-1	NA	-1	-1	-1	-1	-1	-1	-1	1	-1	-1	-1	-1	-1	-1	-1	-1	-1	-1	-1	-1	-1
I	721723	G	C	-1	1	-1	-1	1	1	1	1	1	1	-1	1	-1	-1	-1	-1	-1	1	1	-1	-1	1	1	-1	1	1	1	-1	-1	-1	-1	-1	1	-1	1	-1	1	1	-1	-1	-1	1	1	-1	-1	-1
I	722637	T	C	-1	1	-1	-1	1	1	-1	-1	NA	-1	-1	1	-1	-1	-1	-1	-1	-1	NA	-1	-1	NA	-1	-1	-1	1	NA	-1	-1	-1	-1	-1	1	-1	1	-1	1	1	-1	-1	-1	NA	NA	-1	-1	-1
I	723685	A	T	-1	-1	-1	-1	-1	-1	-1	1	-1	-1	-1	-1	1	1	1	-1	1	-1	-1	-1	NA	-1	-1	-1	1	-1	-1	-1	1	1	-1	1	-1	-1	-1	-1	-1	-1	-1	-1	-1	-1	-1	-1	-1	-1
I	724070	A	T	-1	1	-1	-1	1	-1	-1	-1	1	1	-1	-1	-1	-1	-1	-1	-1	1	1	-1	-1	1	1	-1	-1	1	-1	-1	-1	-1	-1	-1	1	-1	1	-1	1	1	-1	-1	-1	1	1	-1	-1	-1
I	724113	A	T	-1	-1	-1	-1	-1	-1	-1	-1	-1	-1	-1	-1	-1	-1	-1	-1	-1	-1	-1	-1	-1	-1	-1	-1	-1	-1	-1	-1	-1	-1	-1	-1	-1	-1	-1	-1	1	1	-1	-1	-1	-1	-1	-1	-1	-1
I	724309	T	A	-1	1	-1	-1	1	-1	-1	-1	1	1	-1	-1	-1	-1	-1	-1	-1	1	1	-1	-1	1	1	-1	-1	1	-1	-1	-1	-1	-1	-1	-1	-1	1	-1	1	1	-1	-1	-1	1	1	-1	-1	-1
I	724934	C	T	-1	-1	-1	-1	-1	-1	-1	-1	1	-1	-1	-1	-1	-1	-1	-1	-1	-1	-1	-1	-1	-1	-1	-1	-1	-1	-1	-1	-1	-1	-1	-1	-1	-1	-1	-1	1	1	-1	-1	-1	-1	-1	-1	-1	-1
I	725470	G	A	-1	-1	-1	-1	-1	-1	-1	-1	-1	-1	-1	-1	-1	-1	-1	-1	-1	-1	-1	-1	-1	-1	-1	-1	-1	-1	-1	-1	-1	-1	-1	-1	-1	-1	-1	-1	1	1	-1	-1	-1	-1	-1	-1	-1	-1
I	725861	T	C	-1	1	-1	-1	1	1	-1	-1	1	1	-1	1	-1	-1	-1	-1	-1	1	1	-1	-1	1	-1	-1	-1	1	1	-1	-1	-1	-1	-1	-1	-1	1	-1	-1	-1	-1	-1	-1	1	1	-1	-1	-1
I	725886	C	A	-1	-1	-1	-1	-1	-1	-1	-1	-1	-1	-1	-1	-1	-1	-1	-1	-1	-1	-1	-1	-1	-1	-1	-1	-1	-1	-1	-1	-1	-1	-1	-1	1	-1	-1	-1	-1	-1	-1	-1	-1	-1	-1	-1	-1	-1
I	727187	T	A	-1	-1	-1	-1	-1	-1	-1	-1	1	-1	-1	-1	-1	-1	-1	-1	-1	1	-1	-1	-1	-1	-1	-1	-1	-1	-1	-1	-1	-1	-1	-1	-1	-1	-1	-1	1	1	-1	-1	-1	-1	-1	-1	-1	-1
I	728144	G	A	-1	1	-1	-1	1	1	-1	-1	1	1	-1	1	-1	-1	-1	-1	-1	1	1	-1	-1	1	-1	-1	-1	1	1	-1	-1	-1	-1	-1	-1	-1	1	-1	1	1	-1	-1	-1	1	1	-1	-1	-1
I	730119	T	A	-1	-1	-1	-1	-1	-1	-1	-1	-1	-1	-1	-1	-1	-1	-1	-1	-1	-1	-1	-1	-1	-1	-1	-1	-1	-1	-1	-1	-1	-1	-1	-1	1	-1	-1	-1	-1	-1	-1	-1	-1	-1	-1	-1	-1	-1
I	731827	A	G	-1	-1	-1	-1	-1	-1	-1	-1	-1	-1	-1	-1	1	1	1	1	1	-1	-1	1	1	-1	-1	-1	-1	-1	-1	-1	1	1	1	1	-1	-1	-1	-1	-1	-1	-1	-1	-1	-1	-1	-1	-1	-1
I	736799	C	T	-1	-1	-1	-1	-1	-1	-1	-1	-1	-1	-1	-1	-1	-1	-1	-1	-1	-1	-1	-1	-1	-1	-1	-1	-1	-1	-1	-1	-1	-1	-1	-1	-1	-1	-1	-1	1	1	-1	-1	-1	-1	-1	-1	-1	-1
I	736943	G	T	-1	1	-1	-1	1	1	1	1	1	1	-1	1	1	1	1	1	1	1	1	1	1	1	1	-1	1	1	1	-1	1	1	1	1	1	-1	1	-1	1	1	-1	-1	-1	1	1	-1	-1	-1
I	737692	T	A	-1	1	-1	-1	1	1	-1	1	1	1	-1	1	-1	-1	-1	-1	-1	1	1	-1	-1	1	1	-1	1	1	1	-1	-1	-1	-1	-1	1	-1	1	-1	1	1	-1	-1	-1	1	1	-1	-1	-1
I	739095	G	C	-1	-1	-1	-1	-1	-1	-1	-1	-1	-1	-1	-1	-1	-1	-1	-1	-1	-1	-1	-1	-1	-1	1	-1	-1	-1	-1	-1	-1	-1	-1	-1	-1	-1	-1	-1	1	1	-1	-1	-1	-1	-1	-1	-1	-1
I	740083	G	A	-1	-1	-1	-1	-1	-1	-1	-1	-1	-1	-1	-1	-1	-1	-1	-1	-1	-1	-1	-1	-1	-1	-1	-1	-1	-1	-1	-1	-1	-1	-1	-1	-1	-1	-1	-1	1	1	-1	-1	-1	-1	-1	-1	-1	-1
I	740617	T	A	-1	-1	-1	-1	-1	-1	-1	-1	-1	-1	-1	-1	-1	-1	-1	-1	-1	-1	-1	-1	-1	-1	-1	-1	-1	-1	-1	-1	-1	-1	-1	-1	1	-1	-1	-1	-1	-1	-1	-1	-1	-1	-1	-1	-1	-1
I	741541	A	G	-1	-1	-1	-1	-1	-1	-1	-1	-1	-1	-1	-1	-1	-1	-1	-1	-1	-1	-1	-1	-1	-1	-1	-1	-1	-1	-1	-1	-1	-1	-1	-1	1	-1	-1	-1	-1	-1	-1	-1	-1	-1	-1	-1	-1	-1
I	741668	T	A	-1	-1	-1	-1	-1	-1	1	-1	-1	-1	-1	-1	-1	-1	-1	-1	-1	-1	-1	-1	-1	-1	-1	-1	-1	-1	-1	-1	-1	-1	-1	-1	-1	-1	-1	-1	1	1	-1	-1	-1	-1	-1	-1	-1	-1
I	747794	A	G	-1	-1	-1	-1	-1	-1	-1	-1	-1	-1	-1	-1	1	1	1	1	1	-1	-1	1	1	-1	-1	-1	-1	-1	-1	-1	1	1	1	1	-1	-1	-1	-1	-1	-1	-1	-1	-1	-1	-1	-1	-1	-1
I	749774	A	G	-1	-1	-1	-1	-1	-1	-1	-1	-1	-1	-1	-1	-1	-1	-1	-1	-1	-1	-1	-1	-1	-1	-1	-1	-1	-1	-1	-1	-1	-1	-1	-1	-1	-1	-1	-1	-1	-1	-1	-1	-1	-1	-1	-1	-1	-1
I	749855	A	C	-1	-1	-1	-1	-1	-1	-1	-1	-1	-1	-1	-1	-1	-1	-1	-1	-1	-1	-1	-1	-1	-1	-1	-1	-1	-1	-1	-1	-1	-1	-1	-1	-1	-1	-1	-1	1	1	-1	-1	-1	-1	-1	-1	-1	-1
I	753232	C	T	-1	1	-1	-1	1	1	1	1	1	1	-1	1	-1	-1	-1	-1	-1	1	1	1	-1	1	1	-1	1	1	1	-1	-1	-1	-1	-1	1	-1	1	-1	1	1	-1	-1	-1	1	1	-1	-1	-1
I	754297	G	T	-1	-1	-1	-1	-1	-1	-1	1	-1	-1	-1	-1	-1	-1	-1	-1	-1	-1	-1	-1	-1	-1	-1	-1	1	-1	-1	-1	-1	-1	-1	-1	-1	-1	-1	-1	-1	-1	-1	-1	-1	-1	-1	-1	-1	-1
I	758191	T	A	-1	1	-1	-1	1	1	1	1	1	1	-1	1	-1	-1	-1	-1	-1	1	1	-1	-1	1	-1	-1	-1	1	1	-1	-1	-1	-1	-1	-1	-1	1	-1	-1	-1	-1	-1	-1	1	1	-1	-1	-1
I	758192	T	A	-1	1	-1	-1	1	1	1	1	1	1	-1	1	1	1	1	1	1	1	1	1	1	1	-1	-1	-1	1	1	-1	1	1	1	1	1	-1	1	-1	-1	-1	-1	-1	-1	1	1	-1	-1	-1
I	758742	T	C	-1	-1	-1	-1	-1	-1	-1	-1	-1	-1	-1	-1	-1	-1	-1	-1	-1	-1	-1	-1	-1	-1	-1	-1	-1	-1	-1	-1	-1	-1	-1	-1	-1	-1	-1	-1	-1	-1	1	-1	-1	-1	-1	-1	-1	1
I	759201	A	G	-1	-1	-1	-1	1	-1	-1	-1	1	1	-1	-1	-1	-1	-1	-1	-1	1	NA	-1	-1	-1	-1	-1	-1	-1	1	-1	-1	-1	-1	-1	-1	-1	1	-1	-1	-1	-1	-1	-1	1	1	-1	-1	-1
I	759674	A	C	-1	1	-1	-1	1	1	1	1	1	1	-1	1	1	1	1	1	1	1	1	1	1	1	1	-1	1	1	1	-1	1	1	1	1	1	-1	1	-1	1	1	-1	-1	-1	1	1	-1	-1	-1
I	761505	T	G	-1	-1	-1	-1	-1	-1	-1	-1	-1	-1	-1	-1	-1	-1	-1	-1	-1	-1	-1	-1	-1	-1	-1	-1	-1	-1	-1	-1	-1	-1	-1	-1	1	-1	-1	-1	1	1	-1	-1	-1	-1	-1	-1	-1	-1
I	762356	G	T	-1	-1	-1	-1	-1	-1	-1	-1	-1	-1	-1	-1	-1	-1	-1	-1	-1	-1	-1	-1	-1	-1	-1	-1	-1	-1	-1	-1	-1	-1	-1	-1	1	-1	-1	-1	-1	-1	-1	-1	-1	-1	-1	-1	-1	-1
I	765704	A	G	-1	1	-1	-1	1	1	-1	-1	1	1	-1	1	-1	-1	-1	-1	-1	1	1	-1	-1	1	-1	-1	1	1	1	-1	-1	-1	-1	-1	-1	-1	1	-1	1	1	-1	-1	-1	1	1	-1	-1	-1
I	765968	T	G	-1	1	-1	-1	-1	1	-1	1	-1	-1	-1	-1	-1	-1	-1	-1	-1	-1	NA	-1	-1	-1	-1	-1	-1	-1	-1	-1	-1	-1	-1	-1	-1	-1	NA	-1	-1	-1	-1	-1	-1	-1	-1	-1	-1	-1
I	765984	T	C	-1	-1	-1	-1	1	1	1	-1	1	1	-1	1	-1	-1	-1	-1	-1	1	1	-1	-1	1	-1	-1	-1	1	1	-1	-1	-1	-1	-1	-1	-1	1	-1	-1	-1	-1	-1	-1	1	1	-1	-1	-1
I	769461	A	G	-1	-1	-1	-1	-1	-1	1	1	-1	-1	-1	-1	-1	-1	-1	-1	-1	-1	-1	-1	-1	-1	1	-1	1	-1	-1	-1	-1	-1	-1	-1	-1	-1	-1	-1	-1	-1	-1	-1	-1	-1	-1	-1	-1	-1
I	771745	G	A	-1	1	-1	-1	1	1	1	1	1	1	-1	1	-1	-1	-1	-1	-1	1	1	-1	-1	1	1	-1	1	1	1	-1	-1	-1	-1	-1	-1	-1	1	-1	-1	-1	-1	-1	-1	1	1	-1	-1	-1
I	772712	C	A	-1	-1	-1	-1	-1	-1	-1	-1	-1	-1	-1	-1	-1	-1	-1	-1	-1	-1	-1	-1	-1	-1	-1	-1	-1	-1	-1	-1	-1	-1	-1	-1	-1	-1	-1	-1	1	1	-1	-1	-1	-1	-1	-1	-1	-1
I	772851	T	C	-1	1	-1	-1	1	1	-1	1	1	1	-1	1	-1	-1	-1	-1	-1	1	1	-1	-1	1	-1	-1	-1	1	1	-1	-1	-1	-1	-1	-1	-1	1	-1	-1	-1	-1	-1	-1	1	1	-1	-1	-1
I	774773	T	A	-1	1	-1	-1	1	1	1	1	1	1	-1	1	1	1	1	1	1	1	1	1	1	1	1	-1	1	1	1	-1	1	1	1	1	1	-1	1	-1	1	1	-1	-1	-1	1	1	-1	-1	-1
I	775905	G	A	-1	-1	-1	-1	-1	-1	-1	-1	-1	-1	-1	-1	1	1	1	1	1	-1	-1	1	1	-1	1	-1	-1	-1	-1	-1	1	1	1	1	-1	-1	-1	-1	-1	-1	-1	-1	-1	-1	-1	-1	-1	-1
I	776747	C	T	-1	1	-1	-1	1	1	1	1	1	1	-1	1	-1	-1	-1	-1	-1	1	1	-1	-1	1	-1	-1	1	1	1	-1	-1	-1	-1	-1	-1	-1	1	-1	1	1	-1	-1	-1	1	1	-1	-1	-1
I	778380	G	A	-1	-1	-1	-1	-1	-1	-1	-1	-1	-1	-1	-1	-1	-1	-1	-1	-1	-1	-1	-1	-1	-1	-1	-1	-1	-1	-1	-1	-1	-1	-1	-1	-1	-1	-1	-1	-1	-1	-1	-1	-1	-1	-1	-1	-1	1
I	779221	T	C	-1	1	-1	-1	1	1	1	-1	1	1	-1	1	1	1	1	1	1	1	1	1	1	1	-1	-1	-1	1	1	-1	1	1	1	1	-1	-1	1	-1	1	-1	-1	-1	-1	1	1	-1	-1	-1
I	779287	T	C	-1	-1	-1	-1	-1	-1	-1	-1	-1	-1	-1	-1	-1	-1	-1	-1	-1	-1	-1	-1	-1	-1	-1	-1	1	-1	-1	-1	-1	-1	-1	-1	1	-1	-1	-1	-1	-1	-1	-1	-1	-1	-1	-1	-1	-1
I	781671	G	A	-1	1	-1	-1	1	1	1	1	1	1	-1	1	1	1	1	1	1	1	1	1	1	1	1	-1	1	1	1	-1	1	1	1	1	-1	-1	1	-1	1	1	-1	-1	-1	1	1	-1	-1	-1
I	785295	C	T	-1	-1	-1	-1	-1	-1	-1	-1	-1	-1	-1	-1	-1	-1	-1	-1	-1	-1	-1	-1	-1	-1	-1	-1	-1	-1	-1	-1	-1	-1	-1	-1	-1	-1	-1	-1	1	1	-1	-1	-1	-1	-1	-1	-1	-1
I	786273	T	A	-1	1	-1	-1	1	1	1	1	1	1	-1	1	1	1	1	1	1	1	1	1	1	1	1	-1	1	1	1	-1	1	1	1	1	1	-1	1	-1	1	1	-1	-1	-1	1	1	-1	-1	-1
I	786399	T	A	-1	-1	-1	-1	-1	-1	-1	-1	-1	-1	-1	-1	-1	-1	-1	-1	-1	-1	-1	-1	-1	-1	-1	-1	-1	-1	-1	-1	-1	-1	-1	-1	-1	-1	-1	-1	1	1	-1	-1	-1	-1	-1	-1	-1	-1
I	787613	A	T	-1	1	-1	-1	1	1	1	1	1	1	-1	1	-1	-1	-1	-1	-1	1	1	-1	-1	1	-1	-1	1	1	1	-1	-1	-1	-1	-1	-1	-1	1	-1	-1	-1	-1	-1	-1	1	1	-1	-1	-1
I	788658	C	T	-1	-1	-1	-1	-1	-1	-1	-1	-1	-1	-1	-1	1	1	1	1	1	-1	-1	1	1	-1	1	-1	-1	-1	-1	-1	1	1	1	1	-1	-1	-1	-1	-1	-1	-1	-1	-1	-1	-1	-1	-1	-1
I	788663	G	A	-1	-1	-1	-1	-1	-1	-1	-1	-1	-1	-1	-1	-1	-1	-1	-1	-1	-1	-1	-1	-1	-1	-1	-1	-1	-1	-1	-1	-1	-1	-1	-1	1	-1	-1	-1	-1	-1	-1	-1	-1	-1	-1	-1	-1	-1
I	790898	T	A	-1	-1	-1	-1	1	1	-1	-1	1	1	-1	-1	-1	-1	-1	-1	-1	1	1	-1	-1	1	1	-1	1	1	1	-1	-1	-1	-1	-1	-1	-1	1	-1	1	1	-1	-1	-1	1	1	-1	-1	-1
I	792242	A	T	-1	1	-1	-1	-1	-1	1	1	-1	-1	-1	1	1	1	1	1	1	-1	-1	1	1	-1	1	-1	-1	-1	-1	-1	1	1	1	1	1	-1	-1	-1	-1	-1	1	-1	-1	-1	-1	-1	-1	-1
I	792308	T	A	-1	1	-1	-1	1	1	1	1	1	1	-1	1	-1	-1	-1	-1	-1	1	1	-1	-1	1	-1	-1	1	1	1	-1	-1	-1	-1	-1	1	-1	1	-1	-1	-1	-1	-1	-1	1	1	-1	-1	-1
I	794211	G	C	-1	1	-1	-1	1	1	1	1	1	1	-1	1	-1	-1	-1	-1	-1	1	1	-1	-1	1	-1	-1	1	1	1	-1	-1	-1	-1	-1	-1	-1	1	-1	1	1	-1	-1	-1	1	1	-1	-1	-1
I	796656	C	G	-1	-1	-1	-1	-1	-1	-1	-1	-1	-1	-1	-1	-1	-1	-1	-1	-1	-1	-1	-1	-1	-1	-1	-1	-1	-1	-1	-1	-1	-1	-1	-1	-1	-1	-1	-1	1	1	-1	-1	-1	-1	-1	-1	-1	-1
I	797248	G	A	-1	1	-1	-1	1	1	1	1	1	1	-1	1	1	1	1	1	1	1	1	1	1	1	1	-1	1	1	1	-1	1	1	1	1	1	1	1	-1	1	1	1	-1	-1	1	1	-1	-1	1
I	800506	T	A	-1	1	-1	-1	1	1	1	1	1	1	-1	1	1	1	1	1	1	1	1	1	1	1	1	-1	1	1	1	-1	1	1	1	1	1	-1	1	-1	1	1	-1	-1	-1	1	1	-1	-1	-1
I	800947	A	G	-1	1	-1	-1	1	1	1	1	1	1	-1	1	-1	-1	-1	-1	-1	1	1	-1	-1	1	-1	-1	1	1	1	-1	-1	-1	-1	-1	-1	-1	1	-1	-1	-1	-1	-1	-1	1	1	-1	-1	-1
I	802948	A	T	-1	1	-1	-1	1	1	-1	1	1	1	-1	1	-1	-1	-1	-1	-1	1	1	-1	-1	1	1	-1	-1	1	1	-1	-1	-1	-1	-1	-1	-1	1	-1	-1	-1	-1	-1	-1	1	1	-1	-1	-1
I	803526	T	A	-1	1	-1	-1	1	1	1	1	1	1	-1	1	1	1	-1	-1	-1	1	1	1	-1	1	-1	-1	-1	1	1	-1	-1	-1	-1	-1	-1	-1	1	-1	-1	-1	-1	-1	-1	1	1	-1	-1	-1
I	804086	G	C	-1	-1	-1	-1	-1	-1	-1	-1	-1	-1	-1	-1	1	1	1	1	1	-1	-1	1	1	-1	-1	-1	-1	-1	-1	-1	1	1	1	1	-1	-1	-1	-1	-1	-1	-1	-1	-1	-1	-1	-1	-1	-1
I	806575	C	T	-1	-1	-1	-1	-1	-1	-1	-1	-1	-1	-1	-1	-1	-1	-1	-1	-1	-1	-1	-1	-1	-1	-1	-1	-1	-1	-1	-1	-1	-1	-1	-1	1	-1	-1	-1	-1	-1	-1	-1	-1	-1	-1	-1	-1	-1
I	806610	C	G	-1	1	-1	-1	1	1	-1	1	1	1	-1	1	1	1	1	1	1	1	1	1	1	1	1	-1	1	1	1	-1	1	1	1	1	-1	-1	1	-1	-1	-1	-1	-1	-1	1	1	-1	-1	-1
I	807504	A	T	-1	-1	-1	-1	-1	-1	-1	-1	-1	-1	-1	-1	-1	-1	-1	-1	-1	-1	-1	-1	-1	-1	-1	-1	-1	-1	-1	-1	-1	-1	-1	-1	1	-1	-1	-1	1	1	-1	-1	-1	-1	-1	-1	-1	-1
I	808608	C	T	-1	-1	-1	-1	-1	-1	-1	-1	-1	-1	-1	-1	-1	-1	-1	-1	-1	-1	-1	-1	-1	-1	-1	-1	-1	-1	-1	-1	-1	-1	-1	-1	-1	-1	-1	-1	1	1	-1	-1	-1	-1	-1	-1	-1	-1
I	808754	G	T	-1	-1	-1	-1	-1	-1	-1	-1	-1	-1	-1	-1	-1	-1	-1	-1	-1	-1	-1	-1	-1	-1	-1	-1	1	-1	-1	-1	-1	-1	-1	-1	1	-1	-1	-1	-1	-1	-1	-1	-1	-1	-1	-1	-1	-1
I	809963	A	G	-1	-1	-1	-1	-1	-1	-1	-1	-1	-1	-1	-1	-1	-1	-1	-1	-1	-1	-1	-1	-1	-1	-1	-1	-1	-1	-1	-1	-1	-1	-1	-1	1	-1	1	-1	-1	-1	-1	-1	-1	-1	-1	-1	-1	-1
I	810087	A	T	-1	1	-1	-1	1	1	1	1	1	1	-1	1	1	1	1	1	1	1	1	1	1	1	1	-1	1	1	1	-1	1	1	1	1	-1	-1	-1	-1	1	1	-1	-1	-1	1	1	-1	-1	-1
I	811002	C	T	-1	-1	-1	-1	-1	-1	-1	-1	-1	-1	-1	-1	-1	-1	-1	-1	-1	-1	-1	-1	-1	-1	-1	-1	-1	-1	-1	-1	-1	-1	-1	-1	-1	-1	-1	-1	-1	-1	1	-1	-1	-1	-1	-1	-1	1
I	811730	G	A	-1	1	-1	-1	1	1	-1	-1	1	1	-1	1	-1	-1	-1	-1	-1	1	1	-1	-1	1	-1	-1	-1	1	1	-1	-1	-1	-1	-1	-1	-1	-1	-1	-1	-1	-1	-1	-1	1	1	-1	-1	-1
I	813764	C	G	-1	-1	-1	-1	-1	-1	1	1	-1	-1	-1	-1	1	1	1	1	1	-1	-1	1	1	-1	1	-1	1	-1	-1	-1	1	1	1	1	-1	-1	-1	-1	1	1	-1	-1	-1	-1	-1	-1	-1	-1
I	813791	A	G	-1	-1	-1	-1	-1	-1	-1	-1	-1	-1	-1	-1	1	1	1	1	1	-1	-1	1	1	-1	-1	-1	-1	-1	-1	-1	1	1	1	1	-1	-1	-1	-1	-1	-1	-1	-1	-1	-1	-1	-1	-1	-1
I	816631	T	A	-1	-1	-1	-1	-1	-1	1	1	-1	-1	-1	-1	-1	-1	-1	-1	-1	-1	-1	-1	-1	-1	1	-1	-1	-1	-1	-1	-1	-1	-1	-1	-1	-1	-1	-1	1	1	-1	-1	-1	-1	-1	-1	-1	-1
I	817538	A	G	-1	1	-1	-1	1	1	1	1	1	1	-1	1	1	1	1	1	1	1	1	1	1	1	1	-1	1	1	1	-1	1	1	1	1	1	-1	1	-1	1	1	-1	-1	-1	1	1	-1	-1	-1
I	819510	A	C	-1	-1	-1	-1	-1	-1	-1	-1	-1	-1	-1	-1	-1	-1	-1	-1	-1	-1	-1	-1	-1	-1	-1	-1	-1	-1	-1	-1	-1	-1	-1	-1	1	-1	1	-1	-1	-1	-1	-1	-1	-1	-1	-1	-1	-1
I	826108	C	T	-1	-1	-1	-1	-1	-1	-1	-1	-1	-1	-1	-1	-1	-1	-1	-1	-1	-1	-1	-1	-1	-1	-1	-1	-1	-1	-1	-1	-1	-1	-1	-1	-1	-1	-1	-1	1	1	-1	-1	-1	-1	-1	-1	-1	-1
I	826956	A	C	-1	1	-1	-1	1	1	-1	-1	1	1	-1	1	-1	-1	-1	-1	-1	1	1	-1	-1	1	-1	-1	-1	1	1	-1	-1	-1	-1	-1	-1	-1	-1	-1	1	1	-1	-1	-1	1	1	-1	-1	-1
I	827203	C	T	-1	-1	-1	-1	-1	-1	-1	-1	-1	-1	-1	-1	-1	-1	-1	-1	-1	-1	-1	-1	-1	-1	-1	-1	1	-1	-1	-1	-1	-1	-1	-1	1	-1	1	-1	-1	-1	-1	-1	-1	-1	-1	-1	-1	-1
I	833289	G	T	-1	1	-1	-1	1	1	-1	-1	1	1	-1	1	1	1	1	1	1	1	1	1	1	1	-1	-1	-1	1	1	-1	1	1	1	1	-1	-1	-1	-1	1	1	-1	-1	-1	1	1	-1	-1	-1
I	835377	A	T	-1	-1	-1	-1	-1	-1	-1	1	-1	-1	-1	-1	-1	-1	-1	-1	-1	-1	-1	-1	-1	-1	1	-1	1	-1	-1	-1	-1	-1	-1	-1	1	-1	1	-1	-1	-1	-1	-1	-1	-1	-1	-1	-1	-1
I	836421	C	T	-1	1	-1	-1	1	1	-1	1	1	1	-1	1	1	1	1	1	1	1	1	1	1	1	1	-1	1	1	1	-1	1	1	1	1	1	-1	1	-1	1	1	-1	-1	-1	1	1	-1	-1	-1
I	836677	C	T	-1	1	-1	-1	1	1	-1	1	1	1	-1	1	-1	-1	-1	-1	-1	1	1	-1	-1	1	1	-1	1	1	1	-1	-1	-1	-1	-1	1	-1	1	-1	1	1	-1	-1	-1	1	1	-1	-1	-1
I	837032	C	T	-1	-1	-1	-1	-1	-1	-1	-1	-1	-1	-1	-1	-1	-1	-1	-1	-1	-1	-1	-1	-1	-1	-1	-1	1	-1	-1	-1	-1	-1	-1	-1	1	-1	1	-1	-1	-1	-1	-1	-1	-1	-1	-1	-1	-1
I	844837	A	C	-1	-1	-1	-1	-1	-1	-1	-1	-1	-1	-1	-1	-1	-1	-1	-1	-1	-1	-1	-1	-1	-1	-1	-1	-1	-1	-1	-1	-1	-1	-1	-1	-1	-1	-1	-1	1	1	-1	-1	-1	-1	-1	-1	-1	-1
I	844937	T	C	-1	-1	-1	-1	-1	-1	-1	-1	-1	-1	-1	-1	-1	-1	-1	-1	-1	-1	-1	-1	-1	-1	-1	-1	-1	-1	-1	-1	-1	-1	-1	-1	1	-1	1	-1	-1	-1	-1	-1	-1	-1	-1	-1	-1	-1
I	845447	C	T	-1	1	-1	-1	1	1	-1	-1	1	1	-1	1	1	1	1	1	1	1	1	1	1	1	1	-1	1	1	1	-1	1	1	1	1	-1	-1	-1	-1	1	1	-1	-1	-1	1	1	-1	-1	-1
I	847290	G	C	-1	-1	-1	-1	-1	-1	-1	-1	-1	-1	-1	-1	-1	-1	-1	-1	-1	-1	-1	-1	-1	-1	-1	-1	-1	-1	-1	-1	-1	-1	-1	-1	-1	-1	-1	-1	-1	-1	1	-1	-1	-1	-1	-1	-1	1
I	847638	C	T	-1	1	-1	-1	1	-1	-1	-1	1	1	-1	1	-1	-1	-1	-1	-1	1	1	-1	-1	1	-1	-1	-1	1	1	-1	-1	-1	-1	-1	-1	-1	-1	-1	-1	-1	-1	-1	-1	1	1	-1	-1	-1
I	848207	T	A	-1	-1	-1	-1	-1	1	-1	-1	-1	-1	-1	-1	1	1	1	1	1	-1	-1	1	1	-1	-1	-1	-1	-1	-1	-1	1	1	1	1	-1	-1	-1	-1	-1	-1	-1	-1	-1	-1	-1	-1	-1	-1
I	850499	A	G	-1	-1	-1	-1	-1	-1	-1	1	-1	-1	-1	-1	-1	-1	-1	-1	-1	-1	-1	-1	-1	-1	1	-1	1	-1	-1	-1	-1	-1	-1	-1	1	-1	1	-1	-1	-1	-1	-1	-1	-1	-1	-1	-1	-1
I	850992	G	A	-1	1	-1	-1	1	1	1	1	1	1	-1	1	1	1	1	1	1	1	1	1	1	1	1	-1	1	1	1	-1	1	1	1	1	1	-1	1	-1	1	1	-1	-1	-1	1	1	-1	-1	-1
I	854185	T	G	-1	1	-1	-1	1	-1	-1	-1	1	1	-1	1	-1	-1	-1	-1	-1	1	1	-1	-1	1	-1	-1	1	1	1	-1	-1	-1	-1	-1	-1	-1	-1	-1	-1	-1	-1	-1	-1	1	1	-1	-1	-1
I	854612	A	T	-1	-1	-1	-1	-1	-1	1	-1	-1	-1	-1	-1	-1	-1	-1	-1	-1	-1	-1	-1	-1	-1	-1	-1	1	-1	-1	-1	-1	-1	-1	-1	1	-1	1	-1	-1	1	-1	-1	-1	-1	-1	-1	-1	-1
I	854871	A	C	-1	1	-1	-1	-1	-1	-1	-1	1	-1	-1	-1	-1	-1	-1	-1	-1	NA	NA	-1	-1	NA	-1	-1	-1	1	-1	-1	-1	-1	-1	-1	-1	-1	-1	-1	-1	-1	-1	-1	-1	NA	-1	-1	-1	-1
I	856051	T	C	-1	-1	-1	-1	-1	1	-1	1	-1	-1	-1	-1	1	1	1	1	1	-1	-1	1	1	-1	1	-1	-1	-1	-1	-1	1	1	1	1	1	-1	1	-1	-1	-1	-1	-1	-1	-1	-1	-1	-1	-1
I	856187	G	A	-1	-1	-1	-1	-1	1	1	1	-1	-1	-1	-1	1	1	1	1	1	-1	-1	1	1	-1	1	-1	-1	-1	-1	-1	1	1	1	1	1	-1	1	-1	1	1	-1	-1	-1	-1	-1	-1	-1	-1
I	856450	C	G	-1	-1	-1	-1	-1	-1	-1	-1	-1	-1	-1	-1	-1	-1	-1	-1	-1	-1	-1	-1	-1	-1	-1	-1	-1	-1	-1	-1	-1	-1	-1	-1	1	-1	1	-1	-1	-1	-1	-1	-1	-1	-1	-1	-1	-1
I	857795	A	T	-1	-1	-1	-1	-1	-1	1	-1	-1	-1	-1	-1	-1	-1	-1	-1	-1	-1	-1	-1	-1	-1	-1	-1	-1	-1	-1	-1	-1	-1	-1	-1	1	-1	1	-1	-1	-1	-1	-1	-1	-1	-1	-1	-1	-1
I	857869	A	T	-1	-1	-1	-1	1	-1	-1	-1	NA	NA	-1	-1	-1	-1	-1	-1	-1	1	-1	-1	-1	NA	-1	-1	1	-1	-1	-1	-1	-1	-1	-1	-1	-1	-1	-1	-1	-1	-1	-1	-1	-1	NA	-1	-1	-1
I	858017	A	T	-1	1	-1	-1	1	-1	-1	-1	NA	NA	-1	-1	-1	-1	-1	-1	-1	1	-1	-1	-1	1	-1	-1	-1	-1	-1	-1	-1	-1	-1	-1	-1	-1	-1	-1	-1	-1	-1	-1	-1	NA	1	-1	-1	-1
I	858043	C	T	-1	1	-1	-1	1	-1	-1	-1	1	NA	-1	-1	-1	-1	-1	-1	-1	1	-1	-1	-1	1	-1	-1	1	-1	-1	-1	-1	-1	-1	-1	-1	-1	-1	-1	-1	-1	-1	-1	-1	1	1	-1	-1	-1
I	858354	T	C	-1	1	-1	-1	1	1	-1	1	1	1	-1	1	1	1	1	1	1	1	1	1	1	1	1	-1	1	1	-1	-1	1	1	1	1	1	-1	1	-1	-1	-1	-1	-1	-1	1	1	-1	-1	-1
I	858521	A	C	-1	1	-1	-1	1	-1	-1	-1	1	1	-1	1	-1	-1	-1	-1	-1	1	1	-1	-1	1	-1	-1	1	1	-1	-1	-1	-1	-1	-1	1	-1	1	-1	-1	-1	-1	-1	-1	1	1	-1	-1	-1
I	859159	T	A	-1	1	-1	-1	1	-1	1	-1	1	1	-1	1	1	1	1	-1	1	1	1	-1	1	1	1	-1	1	-1	-1	-1	1	1	1	1	1	-1	1	-1	1	1	-1	-1	-1	1	1	-1	-1	-1
I	859215	A	T	-1	1	-1	-1	1	-1	-1	-1	1	1	-1	1	-1	-1	-1	-1	-1	1	1	-1	-1	1	-1	-1	1	-1	-1	-1	-1	-1	-1	-1	-1	-1	-1	-1	-1	-1	-1	-1	-1	1	1	-1	-1	-1
I	859259	A	T	-1	-1	-1	-1	-1	-1	-1	-1	-1	-1	-1	-1	1	1	1	-1	1	-1	-1	-1	1	-1	-1	-1	-1	-1	-1	-1	1	1	1	1	-1	-1	-1	-1	-1	-1	-1	-1	-1	-1	-1	-1	-1	-1
I	859446	T	C	-1	-1	-1	-1	-1	-1	-1	-1	-1	-1	-1	-1	-1	-1	-1	-1	-1	-1	-1	-1	-1	-1	-1	-1	-1	-1	-1	-1	-1	-1	-1	-1	-1	-1	-1	-1	1	1	-1	-1	-1	-1	-1	-1	-1	-1
I	859889	C	A	-1	-1	-1	-1	-1	-1	-1	-1	-1	-1	-1	-1	-1	-1	-1	-1	-1	-1	-1	-1	-1	-1	-1	-1	-1	-1	-1	-1	-1	-1	-1	-1	1	-1	-1	-1	-1	-1	-1	-1	-1	-1	-1	-1	-1	-1
I	859983	C	T	-1	-1	-1	-1	-1	-1	-1	-1	-1	-1	-1	-1	-1	-1	1	-1	1	-1	-1	-1	1	-1	-1	-1	-1	-1	-1	-1	1	1	1	1	-1	-1	-1	-1	-1	-1	-1	-1	-1	-1	-1	-1	-1	-1
I	860912	C	A	-1	-1	-1	-1	-1	-1	-1	-1	-1	-1	-1	-1	-1	-1	-1	-1	-1	-1	-1	-1	-1	-1	-1	-1	-1	-1	-1	-1	-1	-1	-1	-1	1	-1	1	-1	-1	-1	-1	-1	-1	-1	-1	-1	-1	-1
I	860921	A	T	-1	-1	-1	-1	-1	-1	-1	-1	-1	-1	-1	-1	-1	-1	-1	-1	-1	-1	-1	-1	-1	-1	-1	-1	-1	-1	-1	-1	-1	-1	-1	-1	1	-1	1	-1	-1	-1	-1	-1	-1	-1	-1	-1	-1	-1
I	861397	C	A	-1	-1	-1	-1	-1	-1	-1	-1	-1	-1	-1	-1	1	1	1	1	1	-1	-1	1	1	-1	-1	-1	-1	-1	-1	-1	1	1	1	1	-1	-1	-1	-1	-1	-1	-1	-1	-1	-1	-1	-1	-1	-1
I	862242	T	C	-1	1	-1	-1	1	-1	-1	-1	NA	1	-1	-1	-1	-1	-1	-1	-1	1	1	-1	-1	1	-1	-1	-1	-1	-1	-1	-1	-1	-1	-1	-1	-1	-1	-1	-1	-1	-1	-1	-1	1	1	-1	-1	-1
I	862455	T	A	-1	1	-1	-1	1	-1	-1	1	1	1	-1	1	1	1	1	1	1	1	1	1	1	1	-1	-1	1	1	1	-1	1	1	1	1	-1	-1	-1	-1	-1	-1	-1	-1	-1	1	1	-1	-1	-1
I	862469	G	A	-1	-1	-1	-1	-1	-1	-1	-1	-1	-1	-1	-1	-1	-1	-1	-1	-1	-1	-1	-1	-1	-1	1	-1	-1	-1	-1	-1	-1	-1	-1	-1	1	-1	1	-1	-1	-1	-1	-1	-1	-1	-1	-1	-1	-1
I	862545	T	G	-1	-1	-1	-1	-1	-1	-1	-1	-1	-1	-1	-1	-1	-1	-1	-1	-1	-1	-1	-1	-1	-1	-1	-1	-1	-1	-1	-1	-1	-1	-1	-1	-1	-1	-1	-1	1	1	-1	-1	-1	-1	-1	-1	-1	-1
I	862553	G	A	-1	-1	-1	-1	-1	-1	-1	-1	-1	-1	-1	-1	-1	-1	-1	-1	NA	-1	-1	-1	NA	-1	-1	-1	-1	-1	-1	-1	1	1	-1	NA	-1	-1	-1	-1	-1	-1	-1	-1	-1	-1	-1	-1	-1	-1
I	862569	T	C	-1	1	-1	-1	1	-1	-1	1	1	1	-1	1	-1	-1	-1	-1	NA	1	1	-1	NA	1	-1	-1	1	1	1	-1	1	1	-1	NA	-1	-1	-1	-1	-1	-1	-1	-1	-1	1	1	-1	-1	-1
I	862696	T	G	-1	NA	-1	-1	1	-1	-1	1	1	1	-1	1	-1	-1	-1	-1	-1	1	1	-1	-1	1	-1	-1	1	1	1	-1	-1	-1	-1	-1	-1	-1	-1	-1	-1	-1	-1	-1	-1	1	1	-1	-1	-1
I	862860	C	T	-1	-1	-1	-1	-1	-1	-1	-1	-1	-1	-1	-1	1	-1	1	1	1	-1	-1	1	1	-1	-1	-1	-1	-1	-1	-1	1	1	1	1	-1	-1	-1	-1	-1	-1	-1	-1	-1	-1	-1	-1	-1	-1
I	863025	T	A	-1	-1	-1	-1	-1	-1	1	-1	-1	-1	-1	-1	1	1	-1	-1	-1	-1	-1	1	-1	-1	-1	-1	1	-1	-1	-1	-1	-1	-1	-1	-1	-1	-1	-1	-1	-1	-1	-1	-1	-1	-1	-1	-1	-1
I	863741	G	A	-1	1	-1	-1	1	1	-1	-1	1	1	-1	1	1	1	-1	-1	-1	1	1	1	-1	1	-1	-1	-1	1	1	-1	-1	-1	-1	-1	-1	-1	-1	-1	-1	-1	-1	-1	-1	1	1	-1	-1	-1
I	863785	A	C	-1	1	-1	-1	1	-1	-1	-1	1	1	-1	1	-1	-1	-1	-1	-1	1	1	-1	-1	1	-1	-1	-1	1	1	-1	-1	-1	-1	-1	-1	-1	-1	-1	-1	-1	-1	-1	-1	1	1	-1	-1	-1
I	863911	A	G	-1	1	-1	-1	1	-1	1	1	1	1	-1	1	-1	-1	1	1	1	1	1	-1	1	1	1	-1	1	1	1	-1	1	1	1	1	1	-1	1	-1	-1	-1	-1	-1	-1	1	1	-1	-1	-1
I	865221	T	G	-1	1	-1	-1	1	1	1	1	1	1	-1	1	1	1	1	1	1	1	1	1	1	1	1	-1	-1	1	1	-1	1	1	1	1	1	-1	1	-1	1	1	-1	-1	-1	1	1	-1	-1	-1
I	865618	A	G	-1	-1	-1	-1	-1	1	-1	1	-1	-1	-1	-1	1	1	1	1	1	-1	-1	1	1	-1	1	-1	-1	-1	-1	-1	1	1	1	1	1	-1	1	-1	-1	-1	-1	-1	-1	-1	-1	-1	-1	-1
I	865711	C	A	-1	-1	-1	-1	-1	-1	-1	-1	-1	-1	-1	-1	1	1	1	1	1	-1	-1	1	1	-1	-1	-1	1	-1	-1	-1	1	1	1	1	1	-1	1	-1	-1	-1	-1	-1	-1	-1	-1	-1	-1	-1
I	865966	A	T	-1	-1	-1	-1	-1	-1	-1	-1	-1	-1	-1	-1	1	1	1	1	1	-1	-1	1	1	-1	-1	-1	-1	-1	-1	-1	1	1	1	1	-1	-1	-1	-1	-1	-1	-1	-1	-1	-1	-1	-1	-1	-1
I	866022	T	G	-1	-1	-1	-1	-1	-1	-1	-1	-1	-1	-1	-1	1	-1	-1	-1	-1	-1	-1	1	-1	-1	-1	-1	-1	-1	-1	-1	-1	-1	-1	-1	-1	-1	NA	-1	-1	-1	-1	-1	-1	-1	-1	-1	-1	-1
I	866218	C	T	-1	-1	-1	-1	-1	-1	-1	-1	-1	-1	-1	-1	1	-1	-1	1	-1	-1	-1	-1	-1	-1	-1	-1	-1	-1	-1	-1	-1	-1	1	-1	-1	-1	-1	-1	-1	-1	-1	-1	-1	-1	-1	-1	-1	-1
I	866240	T	A	-1	-1	-1	-1	-1	-1	-1	-1	-1	-1	-1	-1	1	1	-1	-1	-1	-1	-1	1	-1	-1	-1	-1	-1	-1	-1	-1	-1	-1	-1	-1	-1	-1	-1	-1	1	1	-1	-1	-1	-1	-1	-1	-1	-1
I	866265	T	A	-1	-1	-1	-1	-1	-1	-1	-1	-1	-1	-1	-1	-1	-1	-1	-1	-1	-1	-1	-1	-1	-1	-1	-1	-1	-1	-1	-1	-1	-1	-1	-1	1	-1	1	-1	-1	-1	-1	-1	-1	-1	-1	-1	-1	-1
I	866361	T	A	-1	-1	-1	-1	-1	-1	-1	-1	-1	-1	-1	-1	-1	1	1	NA	1	-1	-1	-1	1	-1	1	-1	1	-1	-1	-1	1	1	-1	1	1	-1	1	-1	-1	-1	-1	-1	-1	-1	-1	-1	-1	-1
I	866842	C	T	-1	-1	-1	-1	-1	-1	-1	-1	-1	-1	-1	-1	-1	-1	1	1	1	-1	-1	-1	1	-1	-1	-1	-1	-1	-1	-1	1	1	1	1	-1	-1	-1	-1	-1	-1	-1	-1	-1	-1	-1	-1	-1	-1
I	866896	T	C	-1	-1	-1	-1	-1	-1	-1	-1	-1	-1	-1	-1	-1	1	-1	-1	-1	-1	-1	-1	-1	-1	-1	-1	1	-1	-1	-1	-1	-1	-1	-1	1	-1	1	-1	-1	-1	-1	-1	-1	-1	-1	-1	-1	-1
I	867461	C	G	-1	-1	-1	-1	-1	1	-1	-1	-1	-1	-1	-1	1	1	-1	-1	-1	-1	-1	1	-1	-1	-1	-1	1	-1	-1	-1	-1	-1	-1	-1	-1	-1	-1	-1	-1	-1	-1	-1	-1	-1	-1	-1	-1	-1
I	867720	C	T	-1	-1	-1	-1	-1	1	-1	1	-1	-1	-1	-1	1	1	-1	-1	-1	-1	-1	1	-1	-1	1	-1	1	-1	-1	-1	-1	-1	-1	-1	-1	-1	-1	-1	-1	-1	-1	-1	-1	-1	-1	-1	-1	-1
I	867779	C	G	-1	-1	-1	-1	-1	-1	-1	-1	-1	-1	-1	-1	-1	-1	-1	-1	-1	-1	-1	-1	-1	-1	-1	-1	-1	-1	-1	-1	-1	-1	-1	-1	-1	-1	-1	-1	-1	-1	-1	-1	-1	-1	-1	-1	-1	-1
I	867812	C	A	-1	-1	-1	-1	-1	-1	-1	-1	-1	-1	-1	-1	-1	-1	-1	-1	-1	-1	-1	-1	-1	-1	-1	-1	-1	-1	-1	-1	-1	-1	-1	-1	1	-1	1	-1	-1	-1	-1	-1	-1	-1	-1	-1	-1	-1
I	868062	A	G	-1	-1	-1	-1	-1	1	-1	-1	-1	-1	-1	-1	1	1	-1	-1	-1	-1	-1	1	-1	-1	1	-1	-1	-1	-1	-1	-1	-1	-1	-1	-1	-1	-1	-1	-1	-1	-1	-1	-1	-1	-1	-1	-1	-1
I	868195	G	A	-1	-1	-1	-1	-1	1	-1	1	-1	-1	-1	-1	1	1	-1	-1	-1	-1	-1	1	-1	-1	1	-1	1	-1	-1	-1	-1	-1	-1	-1	1	-1	1	-1	-1	-1	-1	-1	-1	-1	-1	-1	-1	-1
I	868360	G	A	-1	1	-1	-1	1	-1	-1	-1	1	1	-1	1	-1	-1	1	1	1	1	1	-1	1	1	-1	-1	-1	1	1	-1	1	1	1	1	-1	-1	-1	-1	1	1	-1	-1	-1	1	1	-1	-1	-1
I	868812	T	A	-1	1	-1	-1	1	-1	1	-1	1	1	-1	NA	-1	-1	1	1	1	1	-1	-1	1	1	-1	-1	1	1	1	-1	1	1	1	1	-1	-1	-1	-1	1	1	-1	-1	-1	1	1	-1	-1	-1
I	868813	T	A	-1	-1	-1	-1	-1	-1	-1	-1	-1	-1	-1	-1	-1	-1	1	-1	1	-1	-1	-1	-1	-1	-1	-1	-1	-1	-1	-1	1	1	-1	1	-1	-1	-1	-1	1	1	-1	-1	-1	-1	-1	-1	-1	-1
I	868901	A	T	-1	1	-1	-1	1	-1	1	-1	1	1	-1	1	1	1	1	1	1	1	1	-1	1	1	1	-1	1	1	1	-1	1	1	1	1	1	-1	1	-1	1	1	-1	-1	-1	1	1	-1	-1	-1
I	869120	C	A	-1	-1	-1	-1	-1	-1	-1	-1	-1	-1	-1	-1	-1	-1	1	-1	1	-1	-1	-1	-1	-1	-1	-1	-1	-1	-1	-1	1	1	-1	1	-1	-1	-1	-1	-1	-1	-1	-1	-1	-1	-1	-1	-1	-1
I	869233	T	A	-1	1	-1	-1	1	-1	1	-1	1	1	-1	-1	1	1	1	-1	1	1	-1	-1	-1	1	-1	-1	1	-1	-1	-1	1	1	-1	1	1	-1	1	-1	1	1	-1	-1	-1	1	-1	-1	-1	-1
I	869298	T	A	-1	-1	-1	-1	-1	-1	-1	1	-1	-1	-1	-1	-1	-1	-1	-1	-1	-1	-1	-1	-1	-1	-1	-1	-1	-1	-1	-1	-1	-1	-1	-1	1	-1	1	-1	-1	-1	-1	-1	-1	-1	-1	-1	-1	-1
I	869355	A	T	-1	-1	-1	-1	-1	-1	-1	-1	-1	-1	-1	-1	1	1	-1	-1	-1	-1	-1	-1	-1	-1	-1	-1	1	-1	-1	-1	-1	-1	-1	-1	1	-1	1	-1	-1	-1	-1	-1	-1	-1	-1	-1	-1	-1
I	869512	C	T	-1	1	-1	-1	1	1	1	1	1	1	-1	1	1	1	1	1	1	1	1	1	1	1	-1	-1	1	1	1	-1	1	1	1	1	1	-1	1	-1	1	1	-1	-1	-1	1	1	-1	-1	-1
I	869523	A	G	-1	-1	-1	-1	-1	-1	-1	-1	-1	-1	-1	-1	-1	-1	-1	-1	-1	-1	-1	-1	-1	-1	-1	-1	-1	-1	-1	-1	-1	-1	-1	-1	-1	-1	-1	-1	-1	-1	1	-1	-1	-1	-1	-1	-1	1
I	870392	A	T	-1	1	-1	-1	1	-1	1	-1	1	1	-1	1	-1	-1	1	1	1	1	-1	-1	1	1	-1	-1	-1	1	1	-1	1	1	-1	1	1	-1	1	-1	1	1	-1	-1	-1	1	1	-1	-1	-1
I	870415	A	C	-1	1	-1	-1	1	-1	1	-1	1	1	-1	-1	-1	-1	1	-1	1	1	-1	-1	-1	1	-1	-1	-1	1	1	-1	1	1	-1	1	1	-1	1	-1	1	1	-1	-1	-1	1	1	-1	-1	-1
I	870597	T	A	-1	-1	-1	-1	-1	-1	-1	1	-1	-1	-1	-1	-1	-1	-1	-1	-1	-1	-1	-1	-1	-1	-1	-1	-1	-1	-1	-1	-1	-1	-1	1	1	-1	1	-1	-1	-1	-1	-1	-1	-1	-1	-1	-1	-1
I	870607	T	G	-1	1	-1	-1	1	-1	-1	1	1	-1	-1	-1	-1	-1	1	-1	1	1	-1	-1	-1	1	-1	-1	1	-1	-1	-1	1	1	-1	1	1	-1	1	-1	-1	1	-1	-1	-1	1	-1	-1	-1	-1
I	870696	A	T	-1	1	-1	-1	1	-1	1	-1	1	1	-1	-1	-1	-1	1	-1	1	1	-1	-1	-1	1	-1	-1	-1	-1	-1	-1	1	1	-1	1	-1	-1	-1	-1	1	1	-1	-1	-1	1	-1	-1	-1	-1
I	870867	T	A	-1	-1	-1	-1	-1	-1	-1	1	-1	-1	-1	-1	-1	-1	-1	-1	-1	-1	-1	-1	-1	-1	-1	-1	-1	-1	-1	-1	-1	-1	-1	-1	1	-1	1	-1	-1	-1	-1	-1	-1	-1	-1	-1	-1	-1
I	870920	T	A	-1	1	-1	-1	1	-1	1	1	1	1	-1	-1	-1	-1	1	-1	1	1	1	-1	1	1	-1	-1	1	1	1	-1	1	1	1	1	1	-1	1	-1	1	1	-1	-1	-1	1	1	-1	-1	-1
I	871204	T	A	-1	-1	-1	-1	-1	-1	-1	1	-1	-1	-1	-1	-1	-1	-1	-1	-1	-1	-1	-1	-1	-1	-1	-1	1	-1	-1	-1	-1	-1	-1	-1	1	-1	1	-1	-1	-1	-1	-1	-1	-1	-1	-1	-1	-1
I	871303	G	T	-1	-1	-1	-1	-1	-1	-1	-1	-1	-1	-1	-1	1	1	-1	-1	-1	-1	-1	-1	-1	-1	1	-1	1	-1	-1	-1	-1	-1	-1	-1	1	-1	1	-1	-1	-1	-1	-1	-1	-1	-1	-1	-1	-1
I	871325	A	T	-1	1	-1	-1	1	-1	-1	-1	1	1	-1	-1	-1	-1	-1	-1	-1	1	-1	-1	-1	1	-1	-1	-1	-1	-1	-1	-1	-1	-1	-1	-1	-1	-1	-1	-1	-1	-1	-1	-1	1	-1	-1	-1	-1
I	871399	A	T	-1	-1	-1	-1	-1	-1	-1	1	-1	-1	-1	-1	1	1	-1	-1	-1	-1	-1	-1	-1	-1	1	-1	1	-1	-1	-1	-1	-1	-1	-1	1	-1	1	-1	-1	-1	-1	-1	-1	-1	-1	-1	-1	-1
I	871433	C	A	-1	-1	-1	-1	-1	-1	-1	-1	-1	-1	-1	-1	-1	-1	-1	-1	-1	-1	-1	-1	-1	-1	-1	-1	-1	-1	-1	-1	-1	-1	-1	-1	-1	-1	-1	-1	-1	-1	1	-1	-1	-1	-1	-1	-1	1
I	871514	T	G	-1	-1	-1	-1	-1	-1	-1	-1	-1	-1	-1	-1	1	1	-1	-1	-1	-1	-1	-1	-1	-1	1	-1	-1	-1	-1	-1	-1	-1	-1	-1	-1	-1	-1	-1	-1	-1	-1	-1	-1	-1	-1	-1	-1	-1
I	871562	T	A	-1	-1	-1	-1	-1	-1	-1	1	-1	-1	-1	-1	1	1	-1	-1	-1	-1	-1	-1	-1	-1	1	-1	1	-1	-1	-1	-1	-1	-1	-1	1	-1	1	-1	-1	-1	-1	-1	-1	-1	-1	-1	-1	-1
I	872177	A	T	-1	-1	-1	-1	-1	-1	-1	1	-1	-1	-1	-1	1	1	-1	-1	-1	-1	-1	-1	-1	-1	1	-1	-1	-1	-1	-1	-1	-1	-1	-1	-1	-1	-1	-1	-1	-1	-1	-1	-1	-1	-1	-1	-1	-1
I	872238	T	G	-1	-1	-1	-1	-1	-1	-1	1	-1	-1	-1	-1	1	1	-1	-1	-1	-1	-1	-1	-1	-1	1	-1	-1	-1	-1	-1	-1	-1	-1	-1	-1	-1	-1	-1	-1	-1	-1	-1	-1	-1	-1	-1	-1	-1
I	872490	C	A	-1	-1	-1	-1	-1	-1	-1	-1	-1	-1	-1	-1	-1	-1	-1	-1	-1	-1	-1	-1	-1	-1	-1	-1	-1	-1	-1	-1	-1	-1	-1	-1	1	-1	1	-1	-1	-1	-1	-1	-1	-1	-1	-1	-1	-1
I	872842	C	T	-1	-1	-1	-1	-1	-1	-1	-1	-1	-1	-1	-1	-1	-1	-1	-1	-1	-1	-1	-1	-1	-1	-1	-1	-1	-1	-1	-1	-1	-1	-1	-1	-1	-1	-1	-1	1	1	-1	-1	-1	-1	-1	-1	-1	-1
I	873273	C	G	-1	-1	-1	-1	-1	-1	-1	-1	-1	-1	-1	-1	-1	-1	-1	-1	-1	-1	-1	-1	-1	-1	-1	-1	-1	-1	-1	-1	-1	-1	-1	-1	1	-1	1	-1	-1	-1	-1	-1	-1	-1	-1	-1	-1	-1
I	873750	A	G	-1	-1	-1	-1	-1	-1	-1	-1	-1	-1	-1	-1	-1	-1	1	1	1	-1	-1	-1	1	-1	-1	-1	-1	-1	-1	-1	1	1	1	1	-1	-1	-1	-1	-1	-1	-1	-1	-1	-1	-1	-1	-1	-1
I	873841	G	A	-1	-1	-1	-1	-1	1	-1	-1	-1	-1	-1	-1	1	1	-1	-1	-1	-1	-1	1	-1	-1	-1	-1	-1	-1	-1	-1	-1	-1	-1	-1	-1	-1	-1	-1	-1	-1	-1	-1	-1	-1	-1	-1	-1	-1
I	874251	C	T	-1	-1	-1	-1	-1	1	-1	1	-1	-1	-1	-1	1	1	-1	-1	-1	-1	-1	1	-1	-1	1	-1	1	-1	-1	-1	-1	-1	-1	-1	-1	-1	-1	-1	-1	-1	-1	-1	-1	-1	-1	-1	-1	-1
I	875410	A	G	-1	1	-1	-1	1	1	1	1	1	1	-1	1	1	1	1	1	1	1	1	1	1	1	1	-1	1	1	1	-1	1	1	1	1	1	1	1	-1	1	1	1	-1	-1	1	1	-1	-1	1
I	876547	G	A	-1	-1	-1	-1	-1	-1	-1	1	-1	-1	-1	-1	-1	-1	-1	-1	-1	-1	-1	-1	-1	-1	1	-1	-1	-1	-1	-1	-1	-1	-1	-1	-1	-1	-1	-1	-1	-1	-1	-1	-1	-1	-1	-1	-1	-1
I	877267	G	A	-1	1	-1	-1	1	-1	1	1	1	1	-1	1	1	1	1	1	1	1	1	1	1	1	1	-1	1	1	1	-1	1	1	1	1	-1	1	-1	-1	1	1	1	-1	-1	1	1	-1	-1	1
I	877321	G	C	-1	-1	-1	-1	-1	-1	-1	1	-1	-1	-1	-1	1	1	-1	-1	-1	-1	-1	1	-1	-1	1	-1	1	-1	-1	-1	-1	-1	-1	-1	1	-1	1	-1	-1	-1	-1	-1	-1	-1	-1	-1	-1	-1
I	877864	A	C	-1	1	-1	-1	1	1	1	1	1	1	-1	1	1	1	1	1	1	1	1	1	1	1	1	-1	1	1	1	-1	1	1	1	1	1	-1	1	-1	-1	-1	-1	-1	-1	1	1	-1	-1	-1
I	877962	T	G	-1	1	-1	-1	1	1	-1	1	1	1	-1	1	1	1	-1	-1	-1	1	1	1	-1	1	1	-1	1	1	1	-1	-1	-1	-1	-1	1	-1	1	-1	-1	-1	-1	-1	-1	1	1	-1	-1	-1
I	879002	T	C	-1	-1	-1	-1	-1	-1	-1	1	-1	-1	-1	-1	-1	-1	-1	-1	-1	-1	-1	-1	-1	-1	-1	-1	-1	-1	-1	-1	-1	-1	-1	-1	1	-1	1	-1	-1	-1	-1	-1	-1	-1	-1	-1	-1	-1
I	879096	G	A	-1	1	-1	-1	1	-1	-1	1	1	1	-1	1	-1	-1	-1	-1	-1	1	1	-1	-1	1	1	-1	-1	1	1	-1	-1	-1	-1	-1	1	-1	1	-1	-1	-1	-1	-1	-1	1	1	-1	-1	-1
I	879395	C	T	-1	1	-1	-1	1	-1	-1	-1	1	1	-1	1	-1	-1	-1	-1	-1	1	1	-1	-1	1	1	-1	1	1	1	-1	-1	-1	-1	-1	-1	-1	-1	-1	-1	-1	-1	-1	-1	1	1	-1	-1	-1
I	881269	T	G	-1	-1	-1	-1	-1	1	-1	-1	-1	-1	-1	-1	1	1	-1	-1	-1	-1	-1	1	-1	-1	-1	-1	1	-1	-1	-1	-1	-1	-1	-1	-1	-1	-1	-1	-1	-1	-1	-1	-1	-1	-1	-1	-1	-1
I	882088	C	T	-1	-1	-1	-1	-1	1	-1	-1	-1	-1	-1	-1	1	1	-1	-1	-1	-1	-1	1	-1	-1	-1	-1	-1	-1	-1	-1	-1	-1	-1	-1	-1	-1	-1	-1	-1	-1	-1	-1	-1	-1	-1	-1	-1	-1
I	882100	G	A	-1	-1	-1	-1	-1	-1	-1	-1	-1	-1	-1	-1	-1	-1	1	1	1	-1	-1	-1	1	-1	-1	-1	-1	-1	-1	-1	1	1	1	1	-1	-1	-1	-1	-1	-1	-1	-1	-1	-1	-1	-1	-1	-1
I	882874	C	T	-1	-1	-1	-1	-1	-1	-1	-1	-1	-1	-1	-1	-1	-1	-1	-1	-1	-1	-1	-1	-1	-1	-1	-1	-1	-1	-1	-1	-1	-1	-1	-1	-1	-1	-1	-1	-1	-1	1	-1	-1	-1	-1	-1	-1	1
I	884389	T	G	-1	1	-1	-1	1	1	1	1	1	1	-1	1	1	1	1	1	1	1	1	1	1	1	1	-1	1	1	1	-1	1	1	1	1	1	1	1	-1	1	1	1	-1	-1	1	1	-1	-1	1
I	885721	A	T	-1	1	-1	-1	1	-1	1	-1	1	1	-1	1	1	1	1	1	1	1	1	1	1	1	1	-1	-1	1	1	-1	1	1	1	1	-1	-1	-1	-1	-1	-1	-1	-1	-1	1	1	-1	-1	-1
I	886801	C	T	-1	1	-1	-1	1	1	1	1	1	1	-1	1	1	1	1	1	1	1	1	1	1	1	1	-1	1	1	1	-1	1	1	1	1	1	-1	1	-1	-1	-1	-1	-1	-1	1	1	-1	-1	-1
I	887093	T	C	-1	1	-1	-1	1	1	-1	1	1	1	-1	1	1	1	-1	-1	-1	1	1	1	-1	1	1	-1	1	1	1	-1	-1	-1	-1	-1	1	-1	1	-1	-1	-1	-1	-1	-1	1	1	-1	-1	-1
I	888488	A	G	-1	1	-1	-1	1	1	1	1	1	1	-1	1	1	1	1	1	1	1	1	1	1	1	1	-1	1	1	1	-1	1	1	1	1	1	-1	1	-1	1	1	-1	-1	-1	1	1	-1	-1	-1
I	888581	T	A	-1	-1	-1	-1	-1	-1	-1	-1	-1	-1	-1	-1	-1	-1	-1	-1	-1	-1	-1	-1	-1	-1	-1	-1	-1	-1	-1	-1	-1	-1	-1	-1	-1	-1	-1	-1	1	1	-1	-1	-1	-1	-1	-1	-1	-1
I	890583	T	A	-1	-1	-1	-1	-1	-1	-1	1	-1	-1	-1	-1	-1	-1	-1	-1	-1	-1	-1	-1	-1	-1	-1	-1	-1	-1	-1	-1	-1	-1	-1	-1	1	-1	1	-1	-1	-1	-1	-1	-1	-1	-1	-1	-1	-1
I	890585	T	A	-1	-1	-1	-1	-1	1	-1	1	-1	-1	-1	-1	-1	-1	-1	-1	-1	-1	-1	-1	-1	-1	-1	-1	NA	-1	-1	-1	-1	-1	-1	-1	1	-1	1	-1	-1	-1	-1	-1	-1	-1	-1	-1	-1	-1
I	891890	G	C	-1	-1	-1	-1	-1	1	1	-1	-1	-1	-1	-1	-1	-1	1	1	1	-1	-1	-1	1	-1	-1	-1	1	-1	1	-1	1	1	1	1	-1	-1	-1	-1	-1	-1	-1	-1	-1	-1	-1	-1	-1	-1
I	893168	T	C	-1	-1	-1	-1	-1	-1	-1	-1	-1	NA	-1	-1	-1	-1	-1	-1	-1	-1	-1	-1	-1	-1	1	-1	-1	1	-1	-1	-1	-1	-1	-1	-1	-1	-1	-1	-1	-1	-1	-1	-1	-1	NA	-1	-1	-1
I	894222	C	A	-1	-1	-1	-1	1	-1	-1	-1	NA	1	-1	-1	-1	-1	-1	-1	-1	1	-1	-1	-1	NA	1	-1	-1	-1	-1	-1	-1	-1	-1	-1	-1	-1	-1	-1	-1	-1	-1	-1	-1	-1	-1	-1	-1	-1
I	895256	T	A	-1	1	-1	-1	1	-1	-1	-1	-1	-1	-1	1	1	1	NA	1	-1	-1	1	1	1	-1	-1	-1	-1	-1	1	-1	1	-1	1	-1	-1	-1	-1	-1	-1	-1	-1	-1	-1	1	NA	-1	-1	-1
I	895269	A	T	-1	1	-1	-1	NA	-1	-1	-1	-1	-1	-1	-1	1	NA	-1	-1	-1	-1	1	1	-1	-1	-1	-1	-1	-1	-1	-1	-1	-1	-1	-1	-1	-1	-1	-1	-1	-1	-1	-1	-1	-1	-1	-1	-1	-1
I	895897	C	T	-1	1	-1	-1	1	-1	-1	-1	1	1	-1	1	1	1	-1	-1	-1	1	1	1	-1	1	1	-1	-1	1	1	-1	-1	-1	-1	-1	-1	-1	-1	-1	-1	-1	-1	-1	-1	1	1	-1	-1	-1
I	897418	A	G	-1	-1	-1	-1	-1	-1	-1	-1	-1	-1	-1	-1	-1	-1	1	-1	1	-1	-1	-1	NA	-1	-1	-1	-1	-1	-1	-1	1	1	-1	1	-1	-1	-1	-1	-1	-1	-1	-1	-1	-1	-1	-1	-1	-1
I	897954	T	A	-1	-1	-1	-1	-1	-1	-1	-1	-1	-1	-1	-1	-1	-1	-1	-1	-1	-1	-1	-1	-1	-1	-1	-1	1	-1	-1	-1	-1	-1	-1	-1	-1	-1	-1	-1	-1	-1	-1	-1	-1	-1	-1	-1	-1	-1
I	898362	A	C	-1	-1	-1	-1	-1	-1	-1	-1	-1	-1	-1	-1	-1	-1	1	1	1	-1	-1	-1	1	-1	-1	-1	-1	-1	-1	-1	1	1	1	1	-1	-1	-1	-1	-1	-1	-1	-1	-1	-1	-1	-1	-1	-1
I	899485	C	A	-1	1	-1	-1	1	1	1	1	1	1	-1	1	1	1	1	1	1	1	1	-1	1	1	1	-1	-1	1	-1	-1	1	1	1	1	1	-1	1	-1	1	1	-1	-1	-1	1	1	-1	-1	-1
I	899605	A	G	-1	-1	-1	-1	-1	-1	-1	-1	-1	-1	-1	-1	-1	-1	1	-1	1	-1	-1	-1	-1	-1	-1	-1	-1	-1	-1	-1	1	1	-1	1	1	-1	1	-1	-1	-1	-1	-1	-1	-1	-1	-1	-1	-1
I	901896	A	G	-1	-1	-1	-1	-1	-1	-1	-1	-1	-1	-1	-1	-1	-1	-1	-1	-1	-1	-1	-1	-1	-1	-1	-1	-1	-1	-1	-1	-1	-1	-1	-1	1	-1	1	-1	-1	-1	-1	-1	-1	-1	-1	-1	-1	-1
I	902279	T	C	-1	-1	-1	-1	-1	-1	-1	-1	-1	-1	-1	-1	-1	-1	-1	-1	-1	-1	-1	-1	-1	-1	-1	-1	1	-1	-1	-1	-1	-1	-1	-1	1	-1	1	-1	-1	-1	-1	-1	-1	-1	-1	-1	-1	-1
I	903172	T	G	-1	1	-1	-1	1	1	1	-1	1	1	-1	1	1	1	-1	-1	-1	1	1	1	-1	1	1	-1	1	1	1	-1	-1	-1	-1	-1	1	-1	1	-1	-1	-1	-1	-1	-1	1	1	-1	-1	-1
I	904597	T	G	-1	-1	-1	-1	-1	-1	-1	-1	-1	-1	-1	-1	-1	-1	1	1	1	-1	-1	-1	1	-1	-1	-1	-1	-1	-1	-1	1	1	-1	1	-1	-1	-1	-1	-1	-1	-1	-1	-1	-1	-1	-1	-1	-1
I	904912	T	C	-1	-1	-1	-1	-1	1	1	1	-1	NA	-1	-1	-1	1	-1	1	1	1	-1	-1	1	NA	1	-1	1	-1	-1	-1	-1	1	1	1	1	-1	1	-1	-1	-1	-1	-1	-1	-1	-1	-1	-1	-1
I	905134	A	C	-1	-1	-1	-1	-1	-1	-1	-1	-1	-1	-1	-1	-1	-1	1	-1	1	-1	-1	-1	-1	-1	-1	-1	-1	-1	-1	-1	1	1	-1	1	-1	-1	-1	-1	-1	-1	-1	-1	-1	-1	-1	-1	-1	-1
I	905595	C	T	-1	1	-1	-1	1	1	1	1	1	1	-1	1	1	1	1	-1	1	1	1	1	NA	1	1	-1	1	1	1	-1	1	1	-1	1	1	-1	1	-1	-1	-1	-1	-1	-1	1	1	-1	-1	-1
I	906431	G	A	-1	-1	-1	-1	-1	-1	-1	-1	-1	-1	-1	-1	-1	-1	-1	-1	-1	-1	-1	-1	-1	-1	-1	-1	-1	-1	-1	-1	-1	-1	-1	-1	1	-1	1	-1	-1	-1	-1	-1	-1	-1	-1	-1	-1	-1
I	906552	C	A	-1	1	-1	-1	1	-1	-1	-1	1	1	-1	-1	NA	1	-1	-1	-1	1	-1	-1	-1	1	-1	-1	-1	-1	-1	-1	-1	-1	-1	-1	-1	-1	-1	-1	-1	-1	-1	-1	-1	-1	1	-1	-1	-1
I	907333	C	A	-1	-1	-1	-1	-1	-1	-1	-1	-1	-1	-1	-1	-1	-1	1	1	1	-1	-1	-1	1	-1	-1	-1	-1	-1	-1	-1	1	1	1	1	-1	-1	-1	-1	-1	-1	-1	-1	-1	-1	-1	-1	-1	-1
I	907361	C	T	-1	-1	-1	-1	-1	-1	1	-1	-1	-1	-1	-1	-1	-1	-1	-1	-1	-1	-1	-1	-1	-1	1	-1	1	-1	-1	-1	-1	-1	-1	-1	1	-1	1	-1	-1	-1	-1	-1	-1	-1	-1	-1	-1	-1
I	907707	G	A	-1	-1	-1	-1	-1	-1	-1	-1	-1	-1	-1	-1	-1	-1	-1	-1	-1	-1	-1	-1	-1	-1	-1	-1	-1	-1	-1	-1	-1	-1	-1	-1	-1	-1	-1	-1	1	1	-1	-1	-1	-1	-1	-1	-1	-1
I	907812	C	T	-1	1	-1	-1	1	-1	-1	-1	1	1	-1	1	1	1	-1	-1	-1	1	1	1	-1	1	-1	-1	-1	1	1	-1	-1	-1	-1	-1	-1	-1	-1	-1	-1	-1	-1	-1	-1	1	1	-1	-1	-1
I	913837	A	T	-1	-1	-1	-1	-1	-1	1	1	-1	-1	-1	-1	-1	-1	-1	-1	-1	-1	-1	-1	-1	-1	1	-1	1	-1	-1	-1	-1	-1	-1	-1	-1	-1	-1	-1	1	-1	-1	-1	-1	-1	-1	-1	-1	-1
I	914692	G	A	-1	-1	-1	-1	-1	-1	-1	-1	-1	-1	-1	-1	-1	-1	-1	-1	-1	-1	-1	-1	-1	-1	-1	-1	-1	-1	-1	-1	-1	-1	-1	-1	1	-1	1	-1	-1	-1	-1	-1	-1	-1	-1	-1	-1	-1
I	915152	G	A	-1	1	-1	-1	-1	-1	-1	NA	-1	-1	-1	-1	-1	NA	-1	-1	-1	-1	-1	-1	-1	-1	-1	-1	NA	-1	-1	-1	-1	-1	-1	-1	-1	-1	-1	-1	-1	-1	-1	-1	-1	-1	NA	-1	-1	-1
I	915904	C	A	-1	1	-1	-1	1	1	-1	1	1	1	-1	1	1	1	1	1	1	1	1	1	1	1	-1	-1	1	1	1	-1	1	1	1	1	1	-1	1	-1	-1	-1	-1	-1	-1	1	1	-1	-1	-1
I	917587	C	T	-1	-1	-1	-1	1	-1	-1	-1	-1	1	-1	-1	-1	-1	-1	-1	-1	1	1	-1	-1	1	-1	-1	-1	1	1	-1	-1	-1	-1	-1	-1	-1	-1	-1	-1	-1	-1	-1	-1	1	1	-1	-1	-1
I	922115	A	G	-1	-1	-1	-1	-1	-1	-1	1	-1	-1	-1	-1	-1	-1	-1	-1	-1	-1	-1	-1	-1	-1	-1	-1	1	-1	-1	-1	-1	-1	-1	-1	-1	-1	-1	-1	-1	-1	-1	-1	-1	-1	-1	-1	-1	-1
I	923286	A	G	-1	-1	-1	-1	-1	-1	1	-1	-1	-1	-1	-1	-1	-1	-1	-1	-1	-1	-1	-1	-1	-1	1	-1	-1	-1	-1	-1	-1	-1	-1	-1	1	-1	1	-1	-1	-1	-1	-1	-1	-1	-1	-1	-1	-1
I	926895	G	C	-1	-1	-1	-1	-1	-1	-1	1	-1	-1	-1	-1	-1	-1	-1	-1	-1	-1	-1	-1	-1	-1	-1	-1	-1	-1	-1	-1	-1	-1	-1	-1	1	-1	1	-1	-1	-1	-1	-1	-1	-1	-1	-1	-1	-1
I	927484	G	A	-1	-1	-1	-1	-1	-1	-1	-1	-1	-1	-1	-1	-1	-1	-1	-1	-1	-1	-1	-1	-1	-1	-1	-1	-1	-1	-1	-1	-1	-1	-1	-1	-1	-1	-1	-1	1	-1	1	-1	-1	-1	-1	-1	-1	1
I	929167	A	T	-1	-1	-1	-1	-1	1	-1	-1	-1	-1	-1	-1	-1	-1	1	1	1	-1	-1	-1	1	-1	-1	-1	-1	-1	-1	-1	1	1	1	1	-1	-1	-1	-1	-1	-1	-1	-1	-1	-1	-1	-1	-1	-1
I	929171	T	C	-1	-1	-1	-1	-1	-1	1	-1	-1	-1	-1	-1	-1	-1	-1	-1	-1	-1	-1	-1	-1	-1	1	-1	-1	-1	-1	-1	-1	-1	-1	-1	-1	-1	-1	-1	-1	-1	-1	-1	-1	-1	-1	-1	-1	-1
I	930491	A	T	-1	1	-1	-1	1	1	-1	-1	1	1	-1	1	1	1	1	1	1	1	1	1	NA	1	-1	-1	-1	1	1	-1	1	1	1	1	-1	-1	-1	-1	-1	-1	-1	-1	-1	1	1	-1	-1	-1
I	934817	A	T	-1	-1	-1	-1	-1	-1	-1	1	-1	-1	-1	-1	-1	-1	-1	-1	-1	-1	-1	-1	-1	-1	-1	-1	-1	-1	-1	-1	-1	-1	-1	-1	1	-1	1	-1	-1	-1	-1	-1	-1	-1	-1	-1	-1	-1
I	934996	T	C	-1	-1	-1	-1	-1	-1	-1	-1	-1	-1	-1	-1	-1	-1	-1	-1	-1	-1	-1	-1	-1	-1	-1	-1	-1	-1	-1	-1	-1	-1	-1	-1	1	-1	1	-1	-1	-1	-1	-1	-1	-1	-1	-1	-1	-1
I	935051	A	G	-1	1	-1	-1	1	1	-1	-1	1	1	-1	1	1	1	1	1	1	1	1	1	1	1	-1	-1	-1	1	1	-1	1	1	1	1	-1	-1	-1	-1	-1	-1	-1	-1	-1	1	1	-1	-1	-1
I	937541	A	T	-1	-1	-1	-1	-1	-1	-1	1	-1	-1	-1	-1	-1	-1	-1	-1	-1	-1	-1	-1	-1	-1	1	-1	1	-1	-1	-1	-1	-1	-1	-1	1	-1	1	-1	-1	-1	-1	-1	-1	-1	-1	-1	-1	-1
I	938920	T	A	-1	1	-1	-1	1	1	1	1	1	1	-1	1	1	1	1	1	1	1	1	1	1	1	1	-1	-1	1	1	-1	1	1	1	1	1	-1	1	-1	-1	-1	-1	-1	-1	1	1	-1	-1	-1
I	941741	A	T	-1	1	-1	-1	1	1	1	1	1	1	-1	1	1	1	1	1	1	1	1	1	1	1	1	-1	1	1	1	-1	1	1	1	1	1	-1	1	-1	-1	1	-1	-1	-1	1	1	-1	-1	-1
I	942757	T	C	-1	1	-1	-1	NA	-1	1	1	-1	1	-1	-1	NA	1	-1	-1	-1	1	-1	1	-1	-1	1	-1	-1	-1	-1	-1	-1	-1	-1	-1	1	-1	1	-1	-1	-1	-1	-1	-1	-1	-1	-1	-1	-1
I	942763	T	C	-1	-1	-1	-1	-1	-1	-1	1	-1	NA	-1	-1	-1	1	-1	-1	-1	-1	-1	-1	-1	-1	-1	-1	-1	-1	-1	-1	-1	-1	-1	-1	1	-1	1	-1	-1	-1	-1	-1	-1	-1	-1	-1	-1	-1
I	943316	G	C	-1	1	-1	-1	NA	-1	-1	-1	-1	1	-1	-1	-1	1	-1	-1	-1	1	-1	1	-1	-1	-1	-1	-1	-1	-1	-1	-1	-1	-1	-1	-1	-1	-1	-1	-1	-1	-1	-1	-1	-1	-1	-1	-1	-1
I	944827	G	A	-1	-1	-1	-1	-1	1	-1	-1	-1	-1	-1	-1	-1	-1	1	1	1	-1	-1	-1	1	-1	-1	-1	-1	-1	-1	-1	1	1	1	1	-1	-1	-1	-1	-1	-1	-1	-1	-1	-1	-1	-1	-1	-1
I	946698	A	G	-1	1	-1	-1	1	1	1	1	1	1	-1	1	1	1	-1	-1	-1	1	1	1	-1	1	1	-1	1	1	1	-1	-1	-1	-1	-1	1	-1	1	-1	-1	-1	-1	-1	-1	1	1	-1	-1	-1
I	946888	T	G	-1	1	-1	-1	1	1	1	1	1	1	-1	1	1	1	1	1	1	1	1	1	1	1	1	-1	1	1	1	-1	1	1	1	1	1	-1	1	-1	1	1	1	-1	-1	1	1	-1	-1	1
I	947146	C	G	-1	-1	-1	-1	-1	-1	-1	-1	-1	-1	-1	-1	-1	-1	-1	-1	-1	-1	-1	-1	-1	-1	-1	-1	-1	-1	-1	-1	-1	-1	-1	-1	1	-1	1	-1	-1	-1	-1	-1	-1	-1	-1	-1	-1	-1
I	947546	C	A	-1	1	-1	-1	1	1	-1	-1	1	1	-1	1	1	1	-1	-1	-1	1	1	1	-1	1	-1	-1	1	1	1	-1	-1	-1	-1	-1	-1	-1	-1	-1	-1	-1	-1	-1	-1	1	1	-1	-1	-1
I	948085	A	T	-1	1	-1	-1	1	-1	-1	-1	1	1	-1	-1	-1	-1	-1	-1	-1	1	1	-1	-1	1	-1	-1	-1	1	1	-1	-1	-1	-1	-1	-1	-1	-1	-1	-1	-1	-1	-1	-1	1	1	-1	-1	-1
I	949518	A	T	-1	1	-1	-1	1	1	1	-1	1	1	-1	1	1	1	-1	-1	-1	1	1	1	-1	1	-1	-1	-1	1	1	-1	-1	-1	-1	-1	-1	-1	-1	-1	-1	-1	-1	-1	-1	1	1	-1	-1	-1
I	952461	T	G	-1	-1	-1	-1	-1	-1	1	-1	-1	-1	-1	-1	-1	-1	-1	-1	-1	-1	-1	-1	-1	-1	-1	-1	1	-1	-1	-1	-1	-1	-1	-1	1	-1	1	-1	-1	-1	-1	-1	-1	-1	-1	-1	-1	-1
I	952664	A	G	-1	-1	-1	-1	-1	-1	-1	-1	-1	-1	-1	-1	-1	-1	-1	-1	-1	-1	-1	-1	-1	-1	-1	-1	-1	-1	-1	-1	-1	-1	-1	-1	-1	-1	-1	-1	1	-1	1	-1	-1	-1	-1	-1	-1	1
I	952797	G	A	-1	1	-1	-1	1	1	-1	1	1	1	-1	1	1	1	-1	-1	-1	1	1	1	-1	1	1	-1	-1	1	1	-1	-1	-1	-1	-1	-1	-1	-1	-1	-1	-1	-1	-1	-1	1	1	-1	-1	-1
I	953228	A	T	-1	1	-1	-1	1	1	1	1	1	1	-1	1	1	1	1	1	1	1	1	1	1	1	1	-1	1	1	1	-1	1	1	1	1	1	-1	1	-1	-1	-1	-1	-1	-1	1	1	-1	-1	-1
I	955247	T	C	-1	-1	-1	-1	-1	-1	1	-1	-1	-1	-1	-1	-1	-1	-1	-1	-1	-1	-1	-1	-1	-1	-1	-1	-1	-1	-1	-1	-1	-1	-1	-1	1	-1	1	-1	-1	-1	-1	-1	-1	-1	-1	-1	-1	-1
I	956193	A	T	-1	-1	-1	-1	-1	-1	1	1	-1	-1	-1	-1	-1	-1	1	1	1	-1	-1	-1	1	-1	1	-1	1	-1	-1	-1	1	1	1	1	1	-1	1	-1	-1	1	-1	-1	-1	-1	-1	-1	-1	-1
I	956297	T	G	-1	-1	-1	-1	-1	-1	-1	1	-1	-1	-1	-1	-1	-1	1	1	1	-1	-1	-1	1	-1	1	-1	1	-1	-1	-1	1	1	1	1	-1	-1	-1	-1	-1	-1	-1	-1	-1	-1	-1	-1	-1	-1
I	956636	G	A	-1	-1	-1	-1	-1	-1	1	-1	-1	-1	-1	-1	-1	-1	-1	-1	-1	-1	-1	-1	-1	-1	-1	-1	-1	-1	-1	-1	-1	-1	-1	-1	1	-1	1	-1	-1	-1	-1	-1	-1	-1	-1	-1	-1	-1
I	956834	G	A	-1	1	-1	-1	1	1	-1	1	1	1	-1	1	1	1	1	1	1	1	1	1	1	1	1	-1	-1	1	1	-1	1	1	1	1	-1	-1	-1	-1	-1	-1	-1	-1	-1	1	1	-1	-1	-1
I	957030	T	A	-1	-1	-1	-1	-1	-1	1	1	-1	-1	-1	-1	-1	-1	1	1	1	-1	-1	-1	1	-1	1	-1	-1	-1	-1	-1	1	1	1	1	-1	-1	-1	-1	1	-1	1	-1	-1	-1	-1	-1	-1	1
I	957031	A	T	-1	-1	-1	-1	-1	-1	-1	-1	-1	-1	-1	-1	-1	-1	-1	-1	-1	-1	-1	-1	-1	-1	-1	1	1	-1	-1	-1	-1	-1	-1	-1	-1	-1	-1	-1	-1	-1	-1	-1	-1	-1	-1	-1	-1	-1
I	958128	T	A	-1	1	-1	-1	1	1	1	-1	1	1	-1	1	1	1	1	1	1	1	1	1	1	1	1	-1	1	1	1	-1	1	1	1	1	1	-1	1	-1	1	1	1	-1	-1	1	1	-1	-1	1
I	958300	A	C	-1	1	-1	-1	1	-1	-1	1	1	1	-1	-1	-1	-1	1	-1	1	1	1	-1	-1	NA	1	-1	1	-1	-1	-1	-1	1	-1	1	-1	-1	-1	-1	-1	-1	-1	-1	-1	-1	-1	-1	-1	-1
I	959052	G	T	-1	1	-1	-1	1	1	-1	-1	1	1	-1	1	1	1	-1	-1	-1	1	1	1	-1	1	-1	-1	-1	1	1	-1	-1	-1	-1	-1	-1	-1	-1	-1	-1	-1	-1	-1	-1	1	1	-1	-1	-1
I	959767	G	T	-1	-1	-1	-1	-1	-1	-1	-1	-1	-1	-1	-1	-1	-1	-1	-1	-1	-1	-1	-1	-1	-1	-1	-1	-1	-1	-1	-1	-1	-1	-1	-1	1	-1	1	-1	-1	-1	-1	-1	-1	-1	-1	-1	-1	-1
I	960324	A	G	-1	-1	-1	-1	-1	-1	1	-1	-1	-1	-1	-1	-1	-1	1	1	1	-1	-1	-1	1	-1	-1	-1	1	-1	-1	-1	1	1	1	1	1	-1	1	-1	-1	-1	-1	-1	-1	-1	-1	-1	-1	-1
I	961973	C	G	-1	-1	-1	-1	-1	-1	-1	-1	-1	-1	-1	-1	-1	-1	-1	-1	-1	-1	-1	-1	-1	-1	-1	-1	-1	-1	-1	-1	-1	-1	-1	-1	1	-1	1	-1	-1	-1	-1	-1	-1	-1	-1	-1	-1	-1
I	962051	A	G	-1	1	-1	-1	-1	-1	-1	-1	1	NA	-1	-1	-1	-1	-1	-1	-1	1	-1	-1	-1	NA	-1	-1	-1	-1	-1	-1	-1	-1	-1	-1	-1	-1	-1	-1	-1	-1	-1	-1	-1	-1	-1	-1	-1	-1
I	965370	A	T	-1	1	-1	-1	1	1	1	1	1	1	-1	1	1	1	1	1	1	1	1	1	1	1	1	-1	1	1	1	-1	1	1	1	1	1	-1	1	-1	1	1	1	-1	-1	1	1	-1	-1	1
I	966004	T	A	-1	-1	-1	-1	-1	-1	1	-1	-1	-1	-1	-1	-1	-1	-1	-1	-1	-1	-1	-1	-1	-1	-1	-1	-1	-1	-1	-1	-1	-1	-1	-1	1	-1	1	-1	-1	-1	-1	-1	-1	-1	-1	-1	-1	-1
I	966615	G	T	-1	-1	-1	-1	-1	-1	-1	1	-1	-1	-1	-1	-1	-1	1	1	1	-1	-1	-1	1	-1	-1	-1	1	-1	-1	-1	1	1	1	1	-1	-1	-1	-1	-1	-1	-1	-1	-1	-1	-1	-1	-1	-1
I	970355	T	A	-1	1	-1	-1	1	1	-1	-1	1	1	-1	1	1	1	-1	-1	-1	1	1	1	-1	1	-1	-1	-1	1	1	-1	-1	-1	-1	-1	-1	-1	-1	-1	-1	-1	-1	-1	-1	1	1	-1	-1	-1
I	970841	A	T	-1	-1	-1	-1	-1	-1	1	1	-1	-1	-1	-1	-1	-1	1	1	1	-1	-1	-1	1	-1	1	-1	1	-1	-1	-1	1	1	1	1	1	-1	1	-1	-1	-1	-1	-1	-1	-1	-1	-1	-1	-1
I	972344	A	G	-1	1	-1	-1	-1	1	-1	-1	-1	-1	-1	-1	-1	1	-1	-1	-1	1	NA	-1	-1	NA	1	-1	1	-1	-1	-1	-1	-1	-1	-1	1	-1	-1	-1	-1	-1	-1	-1	-1	-1	-1	-1	-1	-1
I	973119	T	C	-1	-1	-1	-1	-1	-1	-1	-1	-1	-1	-1	-1	-1	-1	1	1	1	-1	-1	-1	1	-1	1	-1	1	-1	-1	-1	1	1	1	1	-1	-1	-1	-1	-1	-1	-1	-1	-1	-1	-1	-1	-1	-1
I	973210	G	A	-1	1	-1	-1	1	-1	-1	-1	1	1	-1	1	1	1	-1	-1	-1	1	1	1	-1	1	-1	-1	-1	1	1	-1	-1	-1	-1	-1	-1	-1	-1	-1	-1	-1	-1	-1	-1	1	1	-1	-1	-1
I	973803	T	A	-1	-1	-1	-1	-1	-1	-1	1	-1	-1	-1	-1	-1	-1	-1	-1	-1	-1	-1	-1	-1	-1	1	-1	1	-1	-1	-1	-1	-1	-1	-1	-1	-1	-1	-1	-1	-1	-1	-1	-1	-1	-1	-1	-1	-1
I	973931	T	C	-1	1	-1	-1	1	1	1	1	1	1	-1	1	1	1	-1	-1	-1	1	1	1	-1	1	1	-1	1	1	1	-1	-1	-1	-1	-1	1	-1	1	-1	-1	-1	-1	-1	-1	1	1	-1	-1	-1
I	973948	T	C	-1	-1	-1	-1	1	-1	-1	-1	-1	1	-1	-1	-1	-1	-1	-1	-1	1	1	-1	-1	-1	-1	-1	-1	1	1	-1	-1	-1	-1	-1	-1	-1	-1	-1	-1	-1	-1	-1	-1	-1	1	-1	-1	-1
I	976779	G	A	-1	1	-1	-1	1	1	1	1	1	1	-1	1	1	1	1	1	1	1	1	1	1	1	1	-1	-1	1	1	-1	1	1	1	1	1	-1	1	-1	-1	-1	-1	-1	-1	1	1	-1	-1	-1
I	977210	A	G	-1	-1	-1	-1	-1	-1	-1	-1	-1	-1	-1	-1	-1	-1	-1	-1	-1	-1	-1	-1	-1	-1	1	-1	-1	-1	-1	-1	-1	-1	-1	-1	1	-1	1	-1	-1	-1	-1	-1	-1	-1	-1	-1	-1	-1
I	978053	G	T	-1	1	-1	-1	1	1	1	1	1	1	-1	1	1	1	1	1	1	1	1	1	1	1	1	-1	1	1	1	-1	1	1	1	1	1	-1	1	-1	1	1	1	-1	-1	1	1	-1	-1	1
I	980630	C	G	-1	-1	-1	-1	-1	-1	-1	-1	-1	-1	-1	-1	-1	-1	1	1	1	-1	-1	-1	1	-1	1	-1	1	-1	-1	-1	1	1	1	1	-1	-1	-1	-1	-1	-1	-1	-1	-1	-1	-1	-1	-1	-1
I	981454	C	T	-1	1	-1	-1	1	-1	-1	-1	1	1	-1	1	1	1	-1	-1	-1	1	1	1	-1	1	-1	-1	-1	1	1	-1	-1	-1	-1	-1	-1	-1	-1	-1	-1	-1	-1	-1	-1	1	1	-1	-1	-1
I	982362	G	A	-1	1	-1	-1	1	-1	-1	1	-1	1	-1	-1	1	1	1	1	1	1	1	-1	1	1	-1	-1	-1	1	-1	-1	1	1	1	1	-1	-1	-1	-1	-1	-1	-1	-1	-1	1	1	-1	-1	-1
I	982485	A	T	-1	-1	-1	-1	1	-1	-1	-1	-1	1	-1	-1	-1	1	1	1	-1	1	-1	-1	-1	-1	-1	-1	-1	-1	-1	-1	1	-1	-1	-1	1	-1	1	-1	-1	-1	-1	-1	-1	-1	-1	-1	-1	-1
I	982488	C	A	-1	-1	-1	-1	1	-1	-1	-1	-1	1	-1	-1	-1	1	1	1	-1	1	-1	-1	-1	-1	-1	-1	-1	-1	-1	-1	1	-1	-1	-1	-1	-1	-1	-1	-1	-1	-1	-1	-1	-1	-1	-1	-1	-1
I	982498	G	T	-1	1	-1	-1	1	-1	-1	1	1	1	-1	1	-1	1	1	1	1	1	1	-1	1	1	-1	-1	-1	-1	-1	-1	1	1	1	1	-1	-1	-1	-1	-1	-1	-1	-1	-1	1	1	-1	-1	-1
I	986279	G	A	-1	1	-1	-1	1	1	-1	1	1	1	-1	1	1	1	1	1	1	1	1	1	1	1	1	-1	-1	1	1	-1	1	1	1	1	1	-1	1	-1	-1	-1	-1	-1	-1	1	1	-1	-1	-1
I	987047	G	T	-1	-1	-1	-1	-1	1	-1	-1	-1	-1	-1	-1	-1	-1	1	1	1	-1	-1	-1	1	-1	-1	-1	-1	-1	-1	-1	1	1	1	1	-1	-1	-1	-1	-1	-1	-1	-1	-1	-1	-1	-1	-1	-1
I	987304	C	T	-1	1	-1	-1	1	1	-1	-1	1	1	-1	1	1	1	1	1	1	1	1	1	1	1	-1	-1	-1	1	1	-1	1	1	1	1	-1	-1	-1	-1	-1	-1	-1	-1	-1	1	1	-1	-1	-1
I	988411	C	A	-1	-1	-1	-1	-1	-1	-1	-1	-1	-1	-1	-1	-1	-1	-1	-1	-1	-1	-1	-1	-1	-1	1	-1	-1	-1	-1	-1	-1	-1	-1	-1	1	-1	1	-1	-1	-1	-1	-1	-1	-1	-1	-1	-1	-1
I	989350	A	C	-1	1	-1	-1	1	1	1	1	1	1	-1	1	1	1	1	1	1	1	1	1	1	1	1	-1	1	1	1	-1	1	1	1	1	1	1	1	-1	1	1	1	-1	-1	1	1	-1	-1	1
I	991294	T	A	-1	-1	-1	-1	-1	1	-1	-1	-1	-1	-1	-1	-1	-1	-1	-1	-1	-1	-1	-1	-1	-1	-1	-1	1	-1	-1	-1	-1	-1	-1	-1	-1	-1	-1	-1	-1	-1	-1	-1	-1	-1	-1	-1	-1	-1
I	992525	A	G	-1	-1	-1	-1	-1	-1	1	1	-1	-1	-1	-1	-1	-1	-1	-1	-1	-1	-1	-1	-1	-1	1	-1	1	-1	-1	-1	-1	-1	-1	-1	1	-1	1	-1	-1	-1	-1	-1	-1	-1	-1	-1	-1	-1
I	993213	C	T	-1	-1	-1	-1	-1	-1	-1	-1	-1	-1	-1	-1	-1	-1	-1	-1	-1	-1	-1	-1	-1	-1	1	-1	-1	-1	-1	-1	-1	-1	-1	-1	1	-1	1	-1	-1	-1	-1	-1	-1	-1	-1	-1	-1	-1
I	994504	C	T	-1	1	-1	-1	1	1	1	1	1	1	-1	1	1	1	1	1	1	1	1	1	1	1	-1	-1	1	1	1	-1	1	1	1	1	-1	-1	-1	-1	-1	-1	-1	-1	-1	1	1	-1	-1	-1
I	997288	A	T	-1	1	-1	-1	1	-1	1	1	1	1	-1	1	1	1	1	1	1	1	1	1	1	1	1	-1	-1	1	1	-1	1	1	1	1	1	-1	1	-1	-1	-1	-1	-1	-1	1	1	-1	-1	-1
I	997636	G	A	-1	1	-1	-1	1	1	-1	1	1	1	-1	1	1	1	1	1	1	1	1	1	1	1	1	-1	-1	1	1	-1	1	1	1	1	1	-1	1	-1	-1	-1	-1	-1	-1	1	1	-1	-1	-1
I	998099	A	G	-1	-1	-1	-1	-1	-1	-1	-1	-1	-1	-1	-1	-1	-1	1	1	1	-1	-1	-1	1	-1	-1	-1	-1	-1	-1	-1	1	1	1	1	-1	-1	-1	-1	-1	-1	-1	-1	-1	-1	-1	-1	-1	-1
I	999180	A	T	-1	1	-1	-1	1	1	-1	-1	1	1	-1	1	1	1	-1	-1	-1	1	1	1	-1	1	-1	-1	-1	1	1	-1	-1	-1	-1	-1	-1	-1	-1	-1	-1	-1	-1	-1	-1	1	1	-1	-1	-1
I	999709	T	A	-1	-1	-1	-1	-1	-1	-1	-1	-1	-1	-1	-1	-1	-1	-1	-1	-1	-1	-1	-1	-1	-1	-1	-1	-1	-1	-1	-1	-1	-1	-1	-1	1	-1	1	-1	-1	-1	-1	-1	-1	-1	-1	-1	-1	-1
I	1001523	A	G	-1	-1	-1	-1	-1	-1	1	1	-1	-1	-1	-1	-1	-1	1	1	1	-1	-1	-1	1	-1	1	-1	1	-1	-1	-1	1	1	1	1	1	-1	1	-1	-1	-1	-1	-1	-1	-1	-1	-1	-1	-1
I	1001788	C	T	-1	-1	-1	-1	-1	-1	-1	-1	-1	-1	-1	-1	-1	-1	-1	-1	-1	-1	-1	-1	-1	-1	-1	-1	-1	-1	-1	-1	-1	-1	-1	-1	-1	-1	-1	-1	-1	-1	-1	-1	-1	-1	-1	-1	-1	-1
I	1003648	A	G	-1	-1	-1	-1	-1	-1	-1	-1	-1	-1	-1	-1	-1	-1	-1	-1	-1	-1	-1	-1	-1	-1	1	-1	-1	-1	-1	-1	-1	-1	-1	-1	1	-1	1	-1	-1	-1	-1	-1	-1	-1	-1	-1	-1	-1
I	1009171	G	C	-1	1	-1	-1	1	-1	1	-1	1	1	-1	-1	-1	1	1	-1	1	1	1	-1	-1	1	-1	-1	1	1	-1	-1	1	1	-1	1	-1	-1	1	-1	1	-1	1	-1	-1	1	1	-1	-1	-1
I	1011098	C	T	-1	1	-1	-1	1	1	1	1	1	1	-1	1	1	1	1	1	1	1	1	1	1	1	1	-1	1	1	1	-1	1	1	1	1	1	-1	1	-1	1	1	1	-1	-1	1	1	-1	-1	1
I	1011805	G	A	-1	-1	-1	-1	-1	-1	-1	-1	-1	-1	-1	-1	-1	-1	-1	-1	-1	-1	-1	-1	-1	-1	-1	-1	-1	-1	-1	-1	-1	-1	-1	-1	-1	-1	-1	-1	1	-1	1	-1	-1	-1	-1	-1	-1	1
I	1012538	A	T	-1	-1	-1	-1	-1	-1	-1	-1	-1	-1	-1	-1	-1	-1	1	-1	1	-1	-1	-1	-1	-1	-1	-1	-1	-1	-1	-1	1	1	-1	1	-1	-1	-1	-1	-1	-1	-1	-1	-1	-1	-1	-1	-1	-1
I	1013732	G	A	-1	-1	-1	-1	-1	-1	-1	-1	-1	-1	-1	-1	-1	-1	-1	-1	-1	-1	-1	-1	-1	-1	-1	-1	-1	-1	-1	-1	-1	-1	-1	-1	1	-1	1	-1	-1	-1	-1	-1	-1	-1	-1	-1	-1	-1
I	1015443	T	C	-1	-1	-1	-1	-1	-1	-1	-1	-1	-1	-1	-1	-1	-1	1	1	1	-1	-1	-1	1	-1	1	-1	-1	-1	-1	-1	1	1	1	1	1	-1	1	-1	-1	-1	-1	-1	-1	-1	-1	-1	-1	-1
I	1015933	C	T	-1	1	-1	-1	1	1	-1	-1	1	1	-1	1	1	1	-1	-1	-1	1	1	1	-1	1	-1	-1	-1	1	1	-1	-1	-1	-1	-1	-1	-1	-1	-1	-1	-1	-1	-1	-1	1	1	-1	-1	-1
I	1019247	T	A	-1	-1	-1	-1	-1	-1	-1	-1	-1	-1	-1	-1	-1	-1	1	1	1	-1	-1	-1	1	-1	-1	-1	-1	-1	-1	-1	1	1	1	1	-1	-1	-1	-1	-1	-1	-1	-1	-1	-1	-1	-1	-1	-1
I	1019773	T	A	-1	1	-1	-1	1	-1	-1	-1	1	1	-1	-1	1	1	1	-1	1	1	1	1	1	1	1	-1	-1	1	-1	-1	1	1	-1	1	1	-1	1	-1	-1	-1	-1	-1	-1	1	1	-1	-1	-1
I	1019781	T	A	-1	1	-1	-1	1	-1	-1	-1	1	1	-1	-1	1	1	1	1	1	1	1	1	1	1	1	-1	-1	1	-1	1	1	1	1	1	1	-1	1	-1	-1	-1	-1	-1	-1	1	1	-1	-1	-1
I	1020536	A	T	-1	1	-1	-1	1	-1	-1	-1	1	1	-1	1	1	1	1	1	1	1	1	1	1	1	-1	-1	1	1	-1	-1	1	1	1	1	-1	-1	-1	-1	-1	-1	-1	-1	-1	1	1	-1	-1	-1
I	1020834	C	A	-1	-1	-1	-1	-1	-1	1	-1	-1	-1	-1	-1	-1	1	NA	-1	NA	-1	-1	-1	NA	-1	-1	-1	NA	-1	-1	-1	NA	NA	1	NA	-1	-1	-1	-1	-1	-1	-1	-1	-1	-1	-1	-1	-1	-1
I	1022656	A	T	-1	1	-1	-1	1	-1	1	1	1	1	-1	1	1	1	1	1	1	1	1	1	1	1	1	-1	1	1	1	-1	1	1	1	1	1	-1	1	-1	-1	-1	-1	-1	-1	1	1	-1	-1	-1
I	1022844	T	C	-1	1	-1	-1	1	-1	-1	1	1	1	-1	1	1	1	1	1	1	1	1	1	1	1	1	-1	1	1	1	-1	1	1	1	1	1	-1	1	-1	-1	-1	-1	-1	-1	1	1	-1	-1	-1
I	1023133	T	C	-1	1	-1	-1	1	-1	1	-1	1	1	-1	1	1	1	1	-1	1	1	1	1	1	1	1	-1	1	1	-1	-1	1	1	-1	1	1	-1	1	-1	-1	-1	-1	-1	-1	1	1	-1	-1	-1
I	1023256	T	G	-1	-1	-1	-1	-1	-1	-1	-1	-1	-1	-1	-1	-1	-1	-1	-1	-1	-1	-1	-1	-1	-1	1	-1	-1	-1	-1	-1	-1	-1	-1	-1	1	-1	1	-1	-1	-1	-1	-1	-1	-1	-1	-1	-1	-1
I	1024526	T	C	-1	-1	-1	-1	-1	-1	-1	-1	-1	-1	-1	-1	-1	-1	-1	-1	-1	-1	-1	-1	-1	-1	-1	-1	-1	-1	-1	-1	-1	-1	-1	-1	-1	-1	-1	-1	1	-1	1	-1	-1	-1	-1	-1	-1	1
I	1024571	A	G	-1	-1	-1	-1	-1	-1	1	-1	-1	-1	-1	-1	-1	-1	-1	-1	-1	-1	-1	-1	-1	-1	-1	-1	-1	-1	-1	-1	-1	-1	-1	-1	1	-1	1	-1	-1	-1	-1	-1	-1	-1	-1	-1	-1	-1
I	1024657	A	C	-1	-1	-1	-1	-1	-1	-1	1	-1	-1	-1	-1	-1	-1	1	1	1	-1	-1	-1	1	-1	-1	-1	-1	-1	-1	-1	1	1	1	1	NA	-1	1	-1	-1	-1	-1	-1	-1	-1	-1	-1	-1	-1
I	1024827	G	A	-1	1	-1	-1	1	-1	-1	1	1	1	-1	1	1	1	1	1	1	1	1	1	1	1	1	-1	-1	1	1	-1	1	1	1	1	-1	-1	-1	-1	-1	-1	-1	-1	-1	1	1	-1	-1	-1
I	1024887	A	T	-1	1	-1	-1	1	-1	1	-1	1	1	-1	1	1	1	1	1	1	1	1	1	1	1	1	-1	-1	1	1	-1	1	1	1	1	1	-1	-1	-1	-1	-1	-1	-1	-1	1	1	-1	-1	-1
I	1024985	T	A	-1	-1	-1	-1	-1	-1	1	-1	-1	-1	-1	-1	-1	-1	1	1	1	-1	-1	-1	1	-1	1	-1	1	-1	-1	-1	1	1	1	1	1	-1	1	-1	-1	-1	-1	-1	-1	-1	-1	-1	-1	-1
I	1025066	T	C	-1	-1	-1	-1	-1	-1	-1	1	-1	-1	-1	-1	-1	-1	-1	-1	-1	-1	-1	-1	-1	-1	-1	-1	-1	-1	-1	-1	-1	-1	-1	-1	-1	-1	-1	-1	-1	-1	-1	-1	-1	-1	-1	-1	-1	-1
I	1025098	T	C	-1	1	-1	-1	1	1	1	1	1	1	-1	1	1	1	1	1	1	1	1	1	1	1	1	-1	-1	1	1	-1	1	1	1	1	1	-1	1	-1	-1	-1	-1	-1	-1	1	1	-1	-1	-1
I	1025129	G	T	-1	-1	-1	-1	-1	-1	-1	-1	-1	-1	-1	-1	-1	-1	-1	-1	-1	-1	-1	-1	-1	-1	-1	-1	1	-1	-1	-1	-1	-1	-1	-1	-1	-1	-1	1	-1	-1	-1	-1	-1	-1	-1	-1	-1	-1
I	1025375	A	G	-1	1	-1	-1	1	-1	-1	-1	1	1	-1	1	1	1	-1	-1	-1	1	1	1	-1	1	-1	-1	-1	1	1	-1	-1	-1	-1	-1	-1	-1	-1	-1	-1	-1	-1	-1	-1	1	1	-1	-1	-1
I	1025452	T	C	-1	1	-1	-1	1	-1	-1	-1	-1	1	-1	-1	-1	-1	-1	-1	NA	1	-1	-1	-1	-1	-1	-1	-1	-1	-1	-1	NA	NA	-1	NA	-1	-1	-1	-1	-1	-1	-1	-1	-1	-1	-1	-1	-1	-1
I	1025771	C	T	-1	-1	-1	-1	-1	1	-1	1	-1	-1	-1	-1	-1	-1	1	1	NA	-1	-1	-1	1	-1	-1	-1	1	-1	-1	-1	NA	1	NA	1	1	-1	1	-1	-1	-1	-1	-1	-1	-1	-1	-1	-1	-1
I	1026677	T	A	-1	1	-1	-1	1	-1	-1	-1	-1	1	-1	-1	-1	1	-1	-1	-1	1	-1	-1	-1	-1	-1	-1	-1	-1	-1	-1	-1	-1	-1	-1	-1	-1	-1	-1	-1	-1	-1	-1	-1	-1	-1	-1	-1	-1
I	1026738	A	T	-1	-1	-1	-1	-1	-1	-1	-1	-1	-1	-1	-1	-1	-1	-1	-1	-1	-1	-1	-1	-1	-1	-1	-1	-1	-1	-1	-1	-1	-1	-1	-1	-1	-1	1	-1	-1	-1	-1	-1	-1	-1	-1	-1	-1	-1
I	1026746	T	A	-1	-1	-1	-1	-1	-1	-1	-1	-1	-1	-1	-1	-1	-1	1	-1	1	-1	-1	-1	-1	-1	-1	-1	-1	-1	-1	-1	1	1	-1	1	-1	-1	-1	-1	-1	-1	-1	-1	-1	-1	-1	-1	-1	-1
I	1027630	G	A	-1	1	-1	-1	1	-1	-1	-1	-1	1	-1	-1	-1	-1	-1	-1	-1	1	-1	-1	-1	-1	-1	-1	-1	-1	-1	-1	-1	-1	-1	-1	-1	-1	-1	-1	-1	-1	-1	-1	-1	-1	-1	-1	-1	-1
I	1028158	C	T	-1	-1	-1	NA	1	-1	-1	-1	-1	1	1	-1	-1	-1	-1	-1	-1	1	-1	-1	-1	-1	-1	-1	-1	-1	-1	1	-1	-1	-1	-1	-1	1	-1	-1	-1	1	-1	1	1	-1	-1	1	-1	-1
I	1028164	C	T	-1	-1	1	1	1	-1	-1	-1	-1	1	1	-1	-1	-1	-1	-1	-1	1	-1	-1	-1	-1	-1	1	-1	-1	-1	1	-1	-1	-1	-1	-1	1	-1	-1	-1	1	-1	1	1	-1	-1	1	NA	-1
I	1028184	A	T	-1	-1	-1	-1	1	-1	-1	-1	-1	1	-1	-1	-1	-1	-1	-1	-1	1	-1	-1	-1	-1	-1	-1	-1	-1	-1	-1	-1	-1	-1	-1	-1	-1	-1	-1	-1	1	-1	-1	-1	-1	-1	-1	-1	-1
I	1028193	C	T	-1	-1	1	1	1	-1	-1	-1	-1	1	1	-1	-1	-1	-1	-1	-1	1	-1	-1	-1	-1	-1	1	-1	-1	-1	1	-1	-1	-1	-1	-1	1	-1	-1	-1	1	-1	1	1	-1	-1	1	1	1
I	1028201	T	A	-1	-1	-1	-1	1	-1	-1	-1	1	1	-1	-1	-1	-1	-1	-1	-1	1	-1	-1	-1	-1	-1	-1	-1	-1	-1	-1	-1	-1	-1	-1	-1	-1	-1	-1	-1	-1	-1	-1	-1	-1	-1	-1	-1	-1
I	1028383	T	A	-1	1	-1	-1	1	-1	-1	-1	1	1	-1	-1	-1	-1	-1	-1	-1	1	-1	-1	-1	-1	-1	-1	-1	-1	-1	-1	-1	-1	-1	-1	-1	-1	1	-1	-1	-1	-1	-1	-1	-1	-1	-1	-1	-1
I	1028416	C	A	-1	1	-1	-1	1	-1	-1	-1	1	1	-1	-1	-1	-1	-1	-1	1	1	-1	-1	-1	-1	-1	-1	-1	-1	-1	-1	1	-1	-1	-1	-1	-1	1	-1	-1	1	-1	-1	-1	1	-1	-1	-1	-1
I	1028434	G	A	-1	-1	-1	-1	1	-1	-1	-1	1	1	-1	-1	-1	-1	-1	-1	-1	1	-1	-1	-1	-1	-1	-1	-1	-1	-1	-1	-1	-1	-1	-1	-1	-1	1	-1	-1	1	-1	-1	-1	-1	-1	-1	-1	-1
I	1028635	A	T	-1	1	-1	-1	1	-1	1	1	1	1	-1	-1	-1	1	1	-1	1	-1	-1	-1	-1	-1	1	-1	-1	-1	-1	-1	1	1	-1	1	-1	-1	1	-1	-1	-1	-1	-1	-1	1	-1	-1	-1	-1
I	1028717	C	T	-1	1	-1	-1	1	-1	1	1	1	1	-1	-1	-1	1	-1	-1	-1	1	-1	-1	-1	-1	-1	-1	-1	-1	-1	-1	-1	-1	-1	-1	1	-1	1	-1	-1	-1	-1	-1	-1	1	-1	-1	-1	-1
I	1028720	A	G	-1	1	-1	-1	1	-1	-1	1	1	1	-1	-1	-1	1	-1	-1	-1	1	-1	-1	-1	-1	-1	-1	-1	-1	-1	-1	-1	-1	-1	-1	-1	-1	-1	-1	-1	-1	-1	-1	-1	1	-1	-1	-1	-1
I	1028778	A	T	-1	-1	-1	-1	-1	-1	-1	-1	-1	-1	-1	-1	-1	-1	1	-1	1	-1	-1	-1	-1	-1	-1	-1	-1	-1	-1	-1	1	1	-1	1	-1	-1	-1	-1	-1	-1	-1	-1	-1	-1	-1	-1	-1	-1
I	1028867	C	A	-1	-1	-1	-1	-1	-1	1	-1	-1	-1	-1	-1	-1	-1	-1	-1	-1	-1	-1	-1	-1	-1	-1	-1	1	-1	-1	-1	-1	-1	-1	-1	1	-1	1	-1	-1	-1	-1	-1	-1	-1	-1	-1	-1	-1
I	1029276	C	T	-1	-1	-1	-1	-1	1	1	-1	-1	-1	-1	-1	-1	-1	-1	-1	-1	-1	-1	-1	-1	-1	-1	-1	-1	-1	-1	-1	-1	-1	-1	-1	1	-1	1	-1	-1	-1	-1	-1	-1	-1	-1	-1	-1	-1
I	1029658	T	G	-1	1	-1	-1	1	1	1	1	1	1	-1	1	1	1	-1	-1	-1	1	1	1	-1	1	-1	-1	1	1	1	-1	-1	-1	-1	-1	1	-1	1	-1	-1	-1	-1	-1	-1	1	1	-1	-1	-1
I	1030019	T	C	-1	-1	-1	-1	-1	-1	-1	-1	-1	-1	-1	-1	-1	-1	-1	-1	-1	-1	-1	-1	-1	-1	-1	-1	-1	-1	-1	-1	-1	-1	-1	-1	1	-1	1	-1	-1	-1	-1	-1	-1	-1	-1	-1	-1	-1
I	1030566	T	A	-1	-1	-1	-1	-1	-1	-1	-1	-1	-1	-1	-1	-1	-1	1	1	1	-1	-1	-1	1	-1	1	-1	-1	-1	-1	-1	1	1	1	1	-1	-1	-1	-1	-1	-1	-1	-1	-1	-1	-1	-1	-1	-1
I	1030609	C	G	-1	-1	-1	-1	-1	-1	-1	-1	-1	-1	-1	-1	-1	-1	-1	-1	-1	-1	-1	-1	-1	-1	-1	-1	-1	-1	-1	-1	-1	-1	-1	-1	1	-1	1	-1	-1	-1	-1	-1	-1	-1	-1	-1	-1	-1
I	1031081	C	T	-1	1	-1	-1	1	1	1	1	1	1	-1	1	1	1	1	1	1	1	1	1	1	1	1	-1	1	1	1	-1	1	1	1	1	1	-1	1	-1	-1	-1	-1	-1	-1	1	1	-1	-1	-1
I	1031144	T	C	-1	1	-1	-1	1	-1	-1	-1	1	1	-1	1	1	1	1	1	1	1	1	1	1	1	1	-1	1	1	1	-1	1	1	1	1	-1	-1	-1	-1	-1	-1	-1	-1	-1	1	1	-1	-1	-1
I	1031227	T	G	-1	1	-1	-1	1	-1	-1	-1	1	1	-1	1	1	1	-1	-1	-1	1	1	1	-1	1	-1	-1	1	1	1	-1	-1	-1	-1	-1	-1	-1	-1	-1	-1	-1	-1	-1	-1	1	1	-1	-1	-1
I	1031551	A	G	-1	1	-1	-1	1	-1	-1	-1	1	1	-1	NA	-1	1	-1	-1	-1	1	NA	NA	-1	-1	-1	-1	-1	-1	-1	-1	-1	-1	-1	-1	-1	-1	-1	-1	-1	-1	-1	-1	-1	1	-1	-1	-1	-1
I	1031588	C	T	-1	-1	-1	-1	-1	-1	-1	-1	-1	-1	-1	-1	-1	-1	-1	-1	-1	-1	-1	-1	-1	-1	-1	-1	-1	-1	-1	-1	-1	-1	-1	-1	1	-1	1	-1	-1	-1	-1	-1	-1	-1	-1	-1	-1	-1
I	1034723	G	A	-1	-1	-1	-1	-1	-1	-1	-1	-1	-1	-1	-1	-1	-1	-1	-1	-1	-1	-1	-1	-1	-1	-1	-1	-1	-1	-1	-1	-1	-1	-1	-1	1	-1	1	-1	-1	-1	-1	-1	-1	-1	-1	-1	-1	-1
I	1035794	T	C	-1	1	-1	-1	1	-1	1	1	1	1	-1	1	1	1	1	1	1	1	-1	-1	1	1	1	-1	1	1	1	-1	1	1	1	1	1	-1	1	-1	-1	-1	-1	-1	-1	1	1	-1	-1	-1
I	1035828	G	A	-1	1	-1	-1	1	-1	-1	-1	1	1	-1	1	1	1	-1	-1	-1	1	-1	-1	-1	1	-1	-1	-1	1	1	-1	-1	-1	-1	-1	-1	-1	-1	-1	-1	-1	-1	-1	-1	1	1	-1	-1	-1
I	1036093	T	C	-1	1	-1	-1	1	-1	-1	-1	1	1	-1	1	1	1	1	1	1	1	-1	-1	1	1	-1	-1	1	1	1	-1	1	1	1	1	-1	-1	-1	-1	-1	-1	-1	-1	-1	1	1	-1	-1	-1
I	1036208	A	G	-1	1	-1	-1	1	-1	1	-1	1	1	-1	1	1	1	1	1	1	1	-1	-1	1	1	1	-1	1	1	1	-1	1	1	1	1	-1	-1	-1	-1	1	1	1	-1	-1	1	1	-1	-1	1
I	1036453	C	G	-1	-1	-1	-1	-1	-1	1	1	-1	-1	-1	-1	-1	-1	1	1	1	-1	-1	-1	1	-1	-1	-1	1	-1	-1	-1	1	1	1	1	1	-1	1	-1	-1	-1	-1	-1	-1	-1	-1	-1	-1	-1
I	1036470	T	A	-1	-1	-1	-1	-1	-1	-1	-1	-1	-1	-1	-1	-1	-1	1	1	1	-1	-1	-1	1	-1	-1	-1	-1	-1	-1	-1	1	1	1	1	-1	-1	-1	-1	-1	-1	-1	-1	-1	-1	-1	-1	-1	-1
I	1036866	T	A	-1	1	-1	-1	1	-1	1	1	1	1	-1	1	1	1	1	1	1	1	1	-1	1	1	1	-1	-1	1	1	-1	1	1	1	1	1	-1	1	-1	-1	-1	-1	-1	-1	1	1	-1	-1	-1
I	1037458	T	G	-1	-1	-1	-1	-1	-1	-1	-1	-1	-1	-1	-1	-1	-1	1	1	1	-1	-1	-1	1	-1	-1	-1	-1	-1	-1	-1	1	1	1	1	-1	-1	-1	-1	-1	-1	-1	-1	-1	-1	-1	-1	-1	-1
I	1038023	A	G	-1	1	-1	-1	1	-1	-1	-1	1	1	-1	1	1	1	1	1	1	1	1	1	1	1	-1	-1	-1	1	1	-1	1	1	1	1	-1	-1	-1	-1	-1	-1	-1	-1	-1	1	1	-1	-1	-1
I	1038311	C	T	-1	-1	-1	-1	1	-1	-1	-1	-1	1	-1	-1	-1	-1	-1	-1	-1	1	1	-1	-1	1	-1	-1	-1	1	1	-1	-1	-1	-1	-1	-1	-1	-1	-1	-1	-1	-1	-1	-1	1	1	-1	-1	-1
I	1038911	G	A	-1	1	-1	-1	1	-1	-1	-1	1	1	-1	1	1	1	1	1	1	1	1	1	1	1	-1	-1	-1	1	1	-1	1	1	1	1	1	-1	1	-1	-1	-1	-1	-1	-1	1	1	-1	-1	-1
I	1038993	A	T	-1	-1	-1	-1	-1	-1	1	1	-1	-1	-1	-1	-1	-1	-1	-1	-1	-1	-1	-1	-1	-1	-1	-1	-1	-1	-1	-1	-1	-1	-1	-1	1	-1	1	-1	-1	-1	-1	-1	-1	-1	-1	-1	-1	-1
I	1039033	A	C	-1	-1	-1	-1	-1	-1	-1	-1	-1	-1	-1	-1	-1	-1	-1	-1	-1	-1	-1	-1	-1	-1	-1	-1	-1	-1	-1	-1	-1	-1	-1	-1	1	-1	1	-1	-1	-1	-1	-1	-1	-1	-1	-1	-1	-1
I	1039368	A	G	1	1	-1	1	1	1	1	1	1	1	1	1	1	1	1	1	1	1	1	1	1	1	1	-1	1	1	1	-1	1	1	1	1	1	1	1	1	1	1	1	1	1	1	1	-1	-1	1
I	1039929	A	T	-1	-1	-1	-1	-1	1	-1	-1	-1	-1	-1	-1	-1	-1	-1	-1	-1	-1	-1	-1	-1	-1	-1	-1	1	-1	-1	-1	-1	-1	-1	-1	1	-1	1	-1	-1	-1	-1	-1	-1	-1	-1	-1	-1	-1
I	1040093	T	A	-1	-1	-1	-1	-1	1	-1	-1	-1	-1	-1	-1	-1	-1	-1	-1	-1	-1	-1	-1	-1	-1	1	-1	1	-1	-1	1	-1	-1	-1	-1	1	-1	1	-1	1	1	1	-1	-1	-1	-1	-1	-1	1
I	1040665	T	G	-1	-1	-1	-1	-1	-1	-1	1	-1	-1	-1	1	-1	-1	1	-1	-1	-1	-1	-1	-1	-1	1	-1	1	-1	-1	-1	1	1	-1	-1	-1	-1	NA	-1	-1	-1	-1	-1	-1	-1	-1	-1	-1	-1
I	1041730	A	G	-1	1	-1	-1	1	1	1	1	1	1	-1	1	1	1	1	1	1	1	1	1	1	1	1	-1	-1	1	1	-1	1	1	1	1	1	-1	1	-1	-1	-1	-1	-1	-1	1	1	-1	-1	-1
I	1042165	A	T	-1	-1	-1	-1	-1	-1	-1	-1	-1	-1	-1	-1	-1	-1	1	-1	1	-1	-1	-1	-1	-1	-1	-1	-1	-1	-1	-1	1	1	-1	1	1	-1	1	-1	-1	-1	-1	-1	-1	-1	-1	-1	-1	-1
I	1042170	A	G	-1	-1	-1	-1	1	-1	-1	-1	1	1	-1	-1	-1	-1	-1	-1	-1	1	-1	-1	-1	-1	-1	-1	-1	-1	-1	-1	-1	-1	-1	-1	-1	-1	-1	-1	-1	-1	-1	-1	-1	1	-1	-1	-1	-1
I	1042509	T	C	-1	-1	-1	-1	-1	1	1	1	-1	-1	-1	-1	-1	-1	1	1	1	-1	-1	-1	1	-1	-1	-1	-1	-1	-1	-1	1	1	1	1	1	-1	1	-1	-1	-1	-1	-1	-1	-1	-1	-1	-1	-1
I	1043331	C	T	-1	-1	-1	-1	-1	-1	-1	-1	-1	-1	-1	-1	-1	-1	-1	-1	-1	-1	-1	-1	-1	-1	-1	-1	-1	-1	-1	-1	-1	-1	-1	-1	1	-1	1	-1	-1	-1	-1	-1	-1	-1	-1	-1	-1	-1
I	1044054	T	A	-1	-1	-1	-1	-1	-1	1	-1	-1	-1	-1	-1	-1	-1	-1	-1	-1	-1	-1	-1	-1	-1	-1	-1	-1	-1	-1	-1	-1	-1	-1	-1	1	-1	1	-1	-1	-1	-1	-1	-1	-1	-1	-1	-1	-1
I	1044103	T	A	-1	-1	-1	-1	-1	-1	1	-1	-1	-1	-1	-1	-1	-1	-1	-1	-1	-1	-1	-1	-1	-1	1	-1	-1	-1	-1	-1	-1	-1	-1	-1	1	-1	1	-1	-1	-1	-1	-1	-1	-1	-1	-1	-1	-1
I	1044180	A	T	-1	-1	-1	-1	-1	-1	-1	-1	-1	-1	-1	-1	-1	-1	-1	-1	-1	-1	-1	-1	-1	-1	-1	-1	-1	-1	-1	-1	-1	-1	-1	-1	1	-1	1	-1	1	1	1	-1	-1	-1	-1	-1	-1	1
I	1044197	T	C	-1	1	-1	-1	1	-1	1	-1	1	1	-1	-1	-1	1	1	-1	1	1	-1	-1	-1	-1	1	-1	-1	-1	-1	-1	1	1	-1	1	1	-1	1	-1	-1	-1	-1	-1	-1	-1	-1	-1	-1	-1
I	1044907	A	T	-1	1	-1	-1	1	-1	-1	-1	1	1	-1	-1	-1	1	-1	-1	-1	1	-1	-1	-1	-1	-1	-1	-1	-1	-1	-1	-1	-1	-1	-1	-1	-1	-1	-1	-1	-1	-1	-1	-1	-1	-1	-1	-1	-1
I	1045470	C	T	-1	-1	-1	-1	-1	-1	-1	-1	-1	-1	-1	-1	-1	-1	1	-1	NA	-1	-1	-1	-1	-1	-1	-1	-1	-1	-1	-1	1	1	-1	NA	-1	-1	-1	-1	-1	-1	-1	-1	-1	-1	-1	-1	-1	-1
I	1045515	T	A	-1	1	-1	-1	-1	-1	-1	-1	NA	-1	-1	-1	-1	-1	NA	-1	NA	-1	-1	-1	-1	-1	1	-1	-1	-1	-1	-1	NA	1	-1	1	-1	-1	-1	-1	-1	-1	-1	-1	-1	-1	-1	-1	-1	-1
I	1045542	C	T	-1	-1	-1	-1	-1	-1	-1	-1	-1	-1	-1	-1	-1	-1	1	-1	1	-1	-1	-1	-1	-1	-1	-1	-1	-1	-1	-1	1	1	-1	1	-1	-1	-1	-1	-1	-1	-1	-1	-1	-1	-1	-1	-1	-1
I	1045575	T	G	-1	1	-1	-1	1	-1	-1	1	1	1	-1	1	1	1	1	1	1	1	1	1	1	1	1	-1	-1	1	1	-1	1	1	1	1	-1	1	-1	-1	1	1	1	-1	-1	-1	1	-1	-1	1
I	1045676	T	C	-1	-1	-1	-1	-1	-1	1	-1	-1	-1	-1	-1	-1	-1	-1	-1	-1	-1	-1	-1	-1	-1	-1	-1	-1	-1	-1	-1	-1	-1	-1	-1	1	-1	1	-1	-1	-1	-1	-1	-1	-1	-1	-1	-1	-1
I	1045813	T	A	-1	-1	-1	-1	-1	-1	-1	-1	-1	-1	-1	-1	-1	-1	-1	-1	-1	-1	-1	-1	-1	-1	-1	-1	-1	-1	-1	-1	-1	-1	-1	-1	1	-1	1	-1	-1	-1	-1	-1	-1	-1	-1	-1	-1	-1
I	1046331	T	A	-1	-1	-1	-1	-1	-1	1	-1	-1	-1	-1	-1	-1	-1	1	1	1	-1	-1	-1	1	-1	-1	-1	-1	-1	-1	-1	1	1	1	1	1	-1	1	-1	-1	-1	-1	-1	-1	-1	-1	-1	-1	-1
I	1046532	C	T	-1	-1	-1	-1	-1	-1	-1	-1	-1	-1	-1	-1	-1	-1	1	1	1	-1	-1	-1	1	-1	-1	-1	-1	-1	-1	-1	1	1	1	1	-1	-1	-1	-1	-1	-1	-1	-1	-1	-1	-1	-1	-1	-1
I	1046699	T	A	-1	1	-1	-1	1	-1	-1	1	1	1	-1	-1	1	1	-1	-1	-1	1	1	1	-1	1	1	-1	-1	1	1	-1	-1	-1	-1	-1	-1	-1	-1	-1	-1	-1	-1	-1	-1	-1	1	-1	-1	-1
I	1046957	A	T	-1	1	-1	-1	1	-1	1	1	1	1	-1	-1	-1	1	1	-1	1	1	-1	-1	-1	-1	NA	-1	-1	-1	-1	-1	1	1	-1	1	1	-1	1	-1	-1	-1	-1	-1	-1	-1	-1	-1	-1	-1
I	1047053	A	T	-1	-1	-1	-1	-1	-1	1	1	-1	-1	-1	-1	-1	-1	-1	-1	-1	-1	-1	-1	-1	-1	1	-1	-1	-1	-1	-1	-1	-1	-1	-1	1	-1	1	-1	-1	-1	-1	-1	-1	-1	-1	-1	-1	-1
I	1047155	T	C	-1	1	-1	-1	1	-1	1	-1	1	1	-1	-1	-1	1	-1	-1	-1	1	-1	-1	-1	-1	1	-1	-1	-1	-1	-1	-1	-1	-1	-1	1	-1	1	-1	-1	-1	-1	-1	-1	-1	-1	-1	-1	-1
I	1047204	A	T	-1	-1	-1	-1	-1	-1	1	-1	-1	-1	-1	-1	-1	-1	-1	-1	-1	-1	-1	-1	-1	-1	-1	-1	-1	-1	-1	-1	-1	-1	-1	-1	1	-1	1	-1	-1	-1	-1	-1	-1	-1	-1	-1	-1	-1
I	1047397	T	C	-1	1	-1	-1	1	-1	-1	-1	1	1	-1	-1	-1	1	-1	-1	-1	1	-1	-1	-1	-1	1	-1	-1	-1	-1	-1	-1	-1	-1	-1	-1	-1	-1	-1	-1	-1	-1	-1	-1	-1	-1	-1	-1	-1
I	1047805	A	T	-1	1	-1	-1	1	1	1	-1	1	1	-1	1	1	1	-1	-1	-1	1	1	1	-1	1	1	-1	1	1	1	-1	-1	-1	-1	-1	1	-1	1	-1	-1	-1	-1	-1	-1	-1	1	-1	-1	-1
I	1048126	T	C	-1	1	-1	-1	1	1	1	1	1	1	-1	1	1	1	1	1	1	1	1	1	1	1	1	-1	1	1	1	-1	1	1	1	1	1	-1	1	-1	-1	-1	-1	-1	-1	-1	1	-1	-1	-1
I	1048694	G	A	-1	-1	-1	-1	-1	-1	1	-1	-1	-1	-1	-1	-1	-1	-1	-1	-1	-1	-1	-1	-1	-1	-1	-1	-1	-1	-1	-1	-1	-1	-1	-1	1	-1	1	-1	-1	-1	-1	-1	-1	-1	-1	-1	-1	-1
I	1048779	A	T	-1	1	-1	-1	1	1	1	1	1	1	-1	1	1	1	1	-1	1	1	1	1	-1	1	1	-1	1	1	1	-1	1	1	-1	1	1	-1	1	-1	-1	-1	-1	-1	-1	-1	1	-1	-1	-1
I	1049050	A	G	-1	-1	-1	-1	-1	-1	-1	-1	-1	-1	-1	-1	-1	-1	-1	-1	-1	-1	-1	-1	-1	-1	-1	-1	-1	-1	-1	-1	-1	-1	-1	-1	1	-1	1	-1	-1	-1	-1	-1	-1	-1	-1	-1	-1	-1
I	1050197	C	T	-1	-1	-1	-1	1	-1	-1	-1	-1	1	-1	-1	-1	-1	-1	-1	-1	-1	-1	-1	-1	-1	-1	-1	-1	-1	-1	-1	-1	-1	-1	-1	-1	-1	-1	-1	-1	-1	-1	-1	-1	-1	-1	-1	-1	-1
I	1050213	G	A	-1	-1	-1	-1	1	-1	-1	-1	1	1	-1	-1	-1	-1	-1	-1	-1	-1	-1	-1	-1	-1	-1	-1	-1	-1	-1	-1	-1	-1	-1	-1	-1	-1	-1	-1	-1	-1	-1	-1	-1	-1	-1	-1	-1	-1
I	1050851	A	G	-1	-1	-1	-1	-1	-1	-1	-1	-1	-1	-1	-1	-1	-1	1	1	1	-1	-1	-1	1	-1	-1	-1	-1	-1	-1	-1	1	1	1	1	-1	-1	-1	-1	-1	-1	-1	-1	-1	-1	-1	-1	-1	-1
I	1051761	T	A	-1	1	-1	-1	1	-1	-1	-1	1	1	-1	1	1	1	-1	-1	-1	1	1	1	-1	1	-1	-1	1	1	1	-1	-1	-1	-1	-1	-1	-1	-1	-1	-1	1	-1	-1	-1	-1	1	-1	-1	-1
I	1052380	A	T	-1	1	-1	-1	1	-1	-1	-1	-1	1	-1	NA	1	1	-1	-1	-1	-1	NA	-1	-1	-1	-1	-1	-1	NA	1	-1	-1	-1	-1	-1	-1	-1	-1	-1	-1	NA	-1	-1	-1	-1	1	-1	-1	-1
I	1052391	G	T	-1	-1	-1	-1	-1	-1	-1	-1	-1	-1	-1	-1	-1	-1	-1	-1	-1	-1	-1	1	-1	-1	-1	-1	-1	-1	-1	-1	-1	-1	-1	-1	-1	-1	-1	-1	-1	-1	-1	-1	-1	-1	-1	-1	-1	-1
I	1052964	A	G	-1	1	-1	-1	1	1	1	1	1	1	-1	1	1	1	1	1	1	1	1	1	1	1	1	-1	1	1	1	-1	1	1	1	1	1	-1	1	-1	-1	1	-1	-1	-1	-1	1	-1	-1	-1
I	1053201	A	T	-1	1	-1	-1	1	1	1	-1	1	1	-1	1	1	1	-1	-1	-1	1	1	1	-1	1	-1	-1	-1	1	1	-1	-1	-1	-1	-1	-1	-1	-1	-1	-1	1	-1	-1	-1	-1	1	-1	-1	-1
I	1053656	G	T	-1	1	-1	-1	1	-1	-1	-1	1	1	-1	1	1	1	-1	-1	-1	1	1	1	-1	1	-1	-1	-1	1	1	-1	-1	-1	-1	-1	-1	-1	-1	-1	-1	-1	-1	-1	-1	-1	1	-1	-1	-1
I	1054275	G	A	-1	-1	-1	-1	-1	1	1	1	-1	-1	-1	-1	-1	-1	1	1	1	-1	-1	-1	1	-1	1	-1	1	-1	-1	-1	1	1	1	1	-1	-1	-1	-1	-1	1	-1	-1	-1	-1	-1	-1	-1	-1
I	1054347	C	G	-1	-1	-1	-1	-1	-1	-1	1	-1	-1	-1	-1	-1	-1	1	1	1	-1	-1	-1	1	-1	1	-1	-1	-1	-1	-1	1	1	1	1	-1	-1	-1	-1	-1	1	-1	-1	-1	-1	-1	-1	-1	-1
I	1054810	T	A	-1	-1	-1	-1	-1	1	1	-1	-1	-1	-1	-1	-1	-1	-1	-1	-1	-1	-1	-1	-1	-1	-1	-1	1	-1	-1	-1	-1	-1	-1	-1	-1	-1	1	-1	-1	-1	-1	-1	-1	-1	-1	-1	-1	-1
I	1054830	A	G	-1	1	-1	-1	1	-1	-1	-1	-1	1	-1	1	-1	1	-1	-1	-1	1	-1	-1	-1	NA	-1	-1	-1	-1	-1	-1	-1	-1	-1	-1	-1	-1	-1	-1	-1	-1	-1	-1	-1	-1	NA	-1	-1	-1
I	1054848	C	T	-1	1	-1	-1	1	-1	1	-1	-1	1	-1	1	-1	1	1	-1	-1	1	NA	-1	-1	NA	-1	-1	-1	-1	-1	-1	-1	1	-1	-1	1	-1	1	-1	-1	1	-1	-1	-1	-1	NA	-1	-1	-1
I	1054936	G	A	-1	1	-1	-1	1	-1	1	-1	-1	1	-1	-1	-1	1	1	-1	-1	-1	-1	-1	-1	-1	-1	-1	-1	-1	-1	-1	-1	1	-1	-1	1	-1	1	-1	-1	1	-1	-1	-1	-1	-1	-1	-1	-1
I	1054960	A	T	-1	1	-1	-1	1	-1	1	-1	-1	1	-1	-1	-1	1	-1	-1	-1	-1	-1	-1	-1	-1	-1	-1	-1	-1	-1	-1	-1	1	-1	-1	-1	-1	-1	-1	-1	-1	-1	-1	-1	-1	-1	-1	-1	-1
I	1054984	A	T	-1	1	-1	-1	1	-1	1	-1	1	1	-1	-1	-1	1	1	-1	1	1	-1	-1	-1	-1	-1	-1	1	-1	-1	-1	1	1	-1	1	1	-1	1	-1	-1	1	-1	-1	-1	-1	-1	-1	-1	-1
I	1055006	C	T	-1	-1	-1	-1	-1	-1	1	-1	-1	-1	-1	-1	-1	-1	-1	-1	-1	-1	-1	-1	-1	-1	-1	-1	1	-1	-1	-1	-1	1	-1	1	1	-1	-1	-1	-1	-1	-1	-1	-1	-1	-1	-1	-1	-1
I	1055167	A	C	-1	-1	-1	-1	-1	-1	1	-1	-1	-1	-1	-1	-1	-1	1	-1	1	-1	-1	-1	-1	-1	1	-1	1	-1	-1	-1	1	1	-1	1	1	-1	1	-1	-1	1	-1	-1	-1	-1	-1	-1	-1	-1
I	1056217	A	T	-1	1	-1	-1	1	-1	1	1	1	1	-1	1	1	1	1	1	1	1	1	1	1	1	1	-1	1	1	-1	-1	1	1	1	1	-1	-1	-1	-1	-1	1	-1	-1	-1	-1	1	-1	-1	-1
I	1056226	T	A	-1	1	-1	-1	1	-1	-1	-1	1	1	-1	1	1	1	-1	-1	-1	1	1	1	-1	1	-1	-1	1	1	-1	-1	-1	-1	-1	-1	-1	-1	-1	-1	-1	1	-1	-1	-1	-1	1	-1	-1	-1
I	1056360	T	C	-1	1	-1	-1	1	1	1	-1	1	1	-1	1	1	1	1	1	1	1	1	1	1	1	1	-1	1	1	-1	-1	1	1	1	1	1	-1	1	-1	-1	1	-1	-1	-1	-1	1	-1	-1	-1
I	1056644	T	C	-1	1	-1	-1	1	-1	-1	1	1	1	-1	1	1	1	-1	-1	-1	1	1	1	-1	1	1	-1	-1	1	-1	-1	-1	-1	-1	-1	-1	-1	-1	-1	-1	-1	-1	-1	-1	-1	1	-1	-1	-1
I	1056718	T	A	-1	-1	-1	-1	-1	-1	-1	-1	-1	-1	-1	-1	-1	-1	1	1	1	-1	-1	-1	1	-1	-1	-1	1	-1	-1	-1	1	1	1	1	-1	-1	-1	-1	-1	1	-1	-1	-1	-1	-1	-1	-1	-1
I	1056719	A	T	-1	-1	-1	-1	-1	-1	-1	-1	-1	-1	-1	-1	-1	-1	-1	-1	-1	-1	-1	-1	-1	-1	-1	-1	-1	-1	-1	-1	-1	-1	-1	-1	1	-1	1	-1	-1	-1	1	-1	-1	-1	-1	-1	-1	-1
I	1056770	T	C	-1	1	-1	-1	1	-1	1	1	1	1	-1	1	1	1	1	1	1	1	1	1	1	1	1	-1	1	1	1	-1	1	1	1	1	1	-1	1	-1	-1	1	-1	-1	-1	-1	1	-1	-1	-1
I	1057014	A	T	-1	-1	-1	-1	-1	-1	-1	-1	-1	-1	-1	-1	-1	-1	1	-1	1	-1	-1	-1	-1	-1	1	-1	-1	-1	-1	-1	1	1	-1	1	-1	-1	-1	-1	-1	1	-1	-1	-1	-1	-1	-1	-1	-1
I	1057124	T	A	-1	-1	-1	-1	-1	-1	-1	-1	-1	-1	-1	-1	-1	-1	-1	-1	-1	-1	-1	-1	-1	-1	-1	-1	-1	-1	-1	-1	-1	-1	-1	-1	1	-1	1	-1	-1	-1	-1	-1	-1	-1	-1	-1	-1	-1
I	1057175	T	A	-1	-1	-1	-1	-1	-1	-1	-1	-1	-1	-1	-1	-1	-1	1	-1	1	-1	-1	-1	-1	-1	-1	-1	-1	-1	-1	-1	1	1	-1	1	-1	-1	-1	-1	-1	-1	-1	-1	-1	-1	-1	-1	-1	-1
I	1057247	A	T	-1	1	-1	-1	1	-1	-1	1	1	1	-1	-1	-1	-1	1	-1	1	1	-1	-1	-1	-1	1	-1	1	-1	-1	-1	1	1	-1	1	-1	-1	1	-1	-1	-1	-1	-1	-1	-1	-1	-1	-1	-1
I	1057624	T	A	-1	-1	-1	-1	-1	-1	-1	-1	-1	-1	-1	-1	-1	-1	1	1	1	-1	-1	-1	1	-1	1	-1	1	-1	-1	-1	1	1	1	1	1	-1	1	-1	-1	1	-1	-1	-1	-1	-1	-1	-1	-1
I	1057650	A	C	-1	-1	-1	-1	-1	-1	-1	-1	-1	-1	-1	-1	-1	-1	-1	-1	-1	-1	-1	-1	-1	-1	1	-1	-1	-1	-1	-1	-1	-1	-1	-1	-1	-1	-1	-1	-1	1	-1	-1	-1	-1	-1	-1	-1	-1
I	1059258	T	C	-1	-1	-1	-1	-1	-1	1	-1	-1	-1	-1	-1	-1	-1	-1	-1	-1	-1	-1	-1	-1	-1	1	-1	-1	-1	-1	-1	-1	-1	-1	-1	1	-1	1	-1	-1	1	-1	-1	-1	-1	-1	-1	-1	-1
I	1061364	C	T	-1	-1	-1	-1	-1	-1	1	-1	-1	-1	-1	-1	-1	-1	1	1	1	-1	-1	-1	1	-1	-1	-1	-1	-1	-1	-1	1	1	1	1	-1	-1	-1	-1	-1	-1	-1	-1	-1	-1	-1	-1	-1	-1
I	1061572	A	G	-1	1	-1	-1	1	1	-1	1	1	1	-1	1	1	1	-1	-1	-1	1	1	1	-1	1	1	-1	1	1	1	-1	-1	-1	-1	-1	1	-1	1	-1	-1	1	-1	-1	-1	-1	1	-1	-1	-1
I	1062436	T	A	-1	-1	-1	-1	-1	-1	-1	-1	-1	-1	-1	-1	-1	-1	-1	-1	-1	-1	-1	-1	-1	-1	-1	-1	-1	-1	-1	-1	-1	-1	-1	-1	-1	-1	-1	-1	1	-1	1	-1	-1	-1	-1	-1	-1	1
I	1064642	T	A	-1	-1	-1	-1	-1	1	1	1	-1	-1	-1	-1	-1	-1	1	1	1	-1	-1	-1	1	-1	1	-1	1	-1	-1	-1	1	1	1	1	1	-1	1	-1	1	1	1	-1	-1	-1	-1	-1	-1	1
I	1064922	G	A	-1	1	-1	-1	1	1	-1	1	1	1	-1	1	1	1	-1	-1	-1	1	1	1	-1	1	-1	-1	1	1	1	-1	-1	-1	-1	-1	-1	-1	-1	-1	-1	-1	-1	-1	-1	-1	1	-1	-1	-1
I	1065910	T	C	-1	1	-1	-1	1	1	1	1	1	1	-1	1	1	1	1	1	1	1	1	1	1	1	1	-1	1	1	1	-1	1	1	1	1	-1	-1	-1	-1	-1	1	-1	-1	-1	-1	1	-1	-1	-1
I	1066368	T	A	-1	1	-1	-1	1	1	1	1	1	1	-1	1	1	1	1	1	1	1	1	1	1	1	1	-1	1	1	1	-1	1	1	1	1	-1	-1	-1	-1	1	1	1	-1	-1	-1	1	-1	-1	1
I	1066614	G	A	-1	-1	-1	-1	-1	-1	-1	-1	-1	-1	-1	-1	-1	-1	-1	-1	-1	-1	-1	-1	-1	-1	-1	-1	-1	-1	-1	-1	-1	-1	-1	-1	1	-1	1	-1	-1	-1	-1	-1	-1	-1	-1	-1	-1	-1
I	1067441	G	A	-1	1	-1	-1	1	1	1	1	1	1	-1	1	1	1	1	1	1	1	1	1	1	1	1	-1	1	1	1	-1	1	1	1	1	1	-1	1	-1	1	1	1	-1	-1	-1	1	-1	-1	1
I	1068311	C	T	-1	1	-1	-1	1	1	1	1	1	1	-1	1	1	1	-1	-1	-1	1	1	1	-1	1	-1	-1	-1	1	1	-1	-1	-1	-1	-1	-1	-1	-1	-1	-1	-1	-1	-1	-1	-1	1	-1	-1	-1
I	1070571	G	A	-1	-1	-1	-1	-1	-1	-1	-1	-1	-1	-1	-1	-1	-1	-1	NA	-1	-1	-1	-1	1	-1	-1	-1	-1	-1	-1	-1	-1	1	1	1	-1	-1	-1	-1	-1	-1	-1	-1	-1	-1	-1	-1	-1	-1
I	1071327	G	A	-1	-1	-1	-1	-1	1	-1	1	-1	-1	-1	-1	-1	-1	-1	-1	-1	-1	-1	-1	-1	-1	-1	-1	1	-1	-1	-1	-1	-1	-1	-1	-1	-1	-1	-1	-1	-1	-1	-1	-1	-1	-1	-1	-1	-1
I	1072123	G	A	-1	-1	-1	-1	-1	-1	-1	-1	-1	-1	-1	-1	-1	-1	1	1	1	-1	-1	-1	1	-1	1	-1	-1	-1	-1	-1	1	1	1	1	-1	-1	-1	-1	1	1	1	-1	-1	-1	-1	-1	-1	1
I	1073789	C	A	-1	-1	-1	-1	-1	-1	-1	-1	-1	-1	-1	-1	-1	-1	1	1	1	-1	-1	-1	1	-1	-1	-1	-1	-1	-1	-1	1	1	1	1	1	-1	1	-1	1	-1	1	-1	-1	-1	-1	-1	-1	1
I	1075092	A	C	-1	-1	-1	-1	-1	1	-1	1	-1	-1	-1	-1	-1	-1	-1	-1	-1	-1	-1	-1	-1	-1	1	-1	1	-1	-1	-1	-1	-1	-1	-1	-1	-1	-1	-1	1	1	1	-1	-1	-1	-1	-1	-1	1
I	1075147	T	A	-1	-1	-1	-1	-1	-1	-1	-1	-1	-1	-1	-1	-1	-1	-1	-1	-1	-1	-1	-1	-1	-1	1	-1	1	-1	-1	-1	-1	-1	-1	-1	-1	-1	-1	-1	1	-1	1	-1	-1	-1	-1	-1	-1	1
I	1075470	A	C	-1	-1	-1	-1	-1	-1	-1	-1	-1	-1	-1	-1	-1	-1	-1	-1	-1	-1	-1	-1	-1	-1	-1	-1	1	-1	-1	-1	-1	-1	-1	-1	-1	-1	-1	-1	1	-1	1	-1	-1	-1	-1	-1	-1	1
I	1076579	T	A	-1	-1	-1	-1	-1	-1	-1	-1	-1	-1	-1	-1	-1	-1	-1	-1	-1	-1	-1	-1	-1	-1	-1	-1	1	-1	-1	-1	-1	-1	-1	-1	1	-1	1	-1	-1	-1	-1	-1	-1	-1	-1	-1	-1	-1
I	1077204	T	A	-1	-1	-1	-1	-1	-1	-1	-1	-1	-1	-1	-1	-1	-1	1	1	1	-1	-1	-1	1	-1	-1	-1	-1	-1	-1	-1	1	1	1	1	-1	-1	-1	-1	-1	-1	-1	-1	-1	-1	-1	-1	-1	-1
I	1079733	G	A	-1	-1	-1	-1	-1	-1	-1	-1	-1	-1	-1	-1	-1	-1	1	1	1	-1	-1	-1	1	-1	1	-1	-1	-1	-1	-1	1	1	1	1	1	-1	1	-1	-1	-1	-1	-1	-1	-1	-1	-1	-1	-1
I	1079791	T	G	-1	-1	-1	-1	-1	1	-1	-1	-1	-1	-1	-1	-1	-1	-1	-1	-1	-1	-1	-1	-1	-1	-1	-1	-1	-1	-1	-1	-1	-1	-1	-1	-1	-1	-1	-1	-1	-1	-1	-1	-1	-1	-1	-1	-1	-1
I	1080446	A	G	-1	-1	-1	-1	-1	1	-1	1	-1	-1	-1	-1	-1	-1	1	1	1	-1	-1	-1	1	-1	1	-1	-1	-1	-1	-1	1	1	1	1	1	-1	1	-1	-1	-1	-1	-1	-1	-1	-1	-1	-1	-1
I	1081016	C	T	-1	-1	-1	-1	-1	-1	-1	-1	-1	-1	-1	-1	-1	-1	-1	-1	-1	-1	-1	-1	-1	-1	-1	-1	-1	-1	-1	-1	-1	-1	-1	-1	1	-1	1	-1	-1	-1	-1	-1	-1	-1	-1	-1	-1	-1
I	1082694	T	A	-1	-1	-1	-1	-1	-1	-1	-1	-1	-1	-1	-1	-1	-1	-1	-1	-1	-1	-1	-1	-1	-1	-1	-1	1	-1	-1	-1	-1	-1	-1	-1	-1	-1	-1	-1	1	1	1	-1	-1	-1	-1	-1	-1	1
I	1082771	C	A	-1	1	-1	-1	1	1	1	1	1	1	-1	1	1	1	1	-1	1	1	1	1	1	1	1	-1	1	1	1	-1	1	1	1	1	1	1	1	-1	1	1	1	-1	-1	-1	1	-1	-1	1
I	1083375	T	C	-1	1	-1	-1	1	1	1	1	1	1	-1	-1	-1	1	1	-1	1	1	-1	-1	1	1	1	-1	-1	-1	-1	-1	1	1	1	1	1	1	1	-1	-1	1	-1	-1	-1	-1	-1	-1	-1	-1
I	1083389	T	G	-1	1	-1	-1	1	-1	-1	-1	NA	1	-1	-1	-1	1	-1	-1	-1	NA	-1	-1	-1	1	-1	-1	-1	-1	-1	-1	-1	-1	-1	-1	-1	1	-1	-1	-1	1	-1	-1	-1	-1	-1	-1	-1	-1
I	1083504	C	T	-1	-1	-1	-1	-1	-1	-1	-1	-1	-1	-1	-1	-1	-1	-1	-1	-1	-1	-1	-1	-1	-1	-1	-1	-1	-1	-1	-1	-1	-1	-1	-1	-1	-1	-1	-1	1	-1	1	-1	-1	-1	-1	-1	-1	1
I	1083516	C	T	-1	-1	-1	-1	-1	-1	-1	-1	-1	-1	-1	-1	-1	-1	-1	-1	-1	-1	-1	-1	-1	-1	-1	-1	-1	-1	-1	-1	-1	-1	-1	-1	-1	-1	-1	-1	-1	-1	-1	-1	-1	-1	-1	-1	-1	-1
I	1083856	A	T	-1	1	-1	-1	1	1	1	1	1	1	-1	1	1	1	1	1	1	1	1	1	1	1	1	-1	1	1	1	-1	1	1	1	1	-1	1	1	-1	-1	1	-1	-1	-1	-1	1	-1	-1	-1
I	1084761	A	T	-1	1	-1	-1	1	1	1	1	1	1	-1	1	1	1	-1	-1	-1	1	1	1	-1	1	1	-1	1	1	1	-1	-1	-1	-1	-1	1	1	1	-1	-1	1	-1	-1	-1	-1	1	-1	-1	-1
I	1085272	T	C	-1	1	-1	-1	1	-1	1	-1	1	1	-1	1	1	1	-1	-1	-1	1	1	1	-1	1	-1	-1	-1	1	1	-1	-1	-1	-1	-1	-1	-1	-1	-1	-1	-1	-1	-1	-1	-1	1	-1	-1	-1
I	1085555	T	A	-1	-1	-1	-1	-1	-1	-1	NA	1	NA	-1	NA	-1	NA	-1	-1	NA	-1	-1	-1	-1	-1	-1	-1	-1	1	1	-1	-1	-1	-1	-1	1	-1	-1	-1	-1	-1	-1	-1	-1	-1	-1	-1	-1	-1
I	1085623	T	C	-1	-1	-1	-1	-1	-1	-1	-1	-1	-1	-1	-1	-1	-1	-1	-1	-1	-1	-1	-1	-1	-1	-1	-1	-1	-1	-1	-1	-1	-1	-1	-1	-1	-1	-1	-1	1	-1	1	-1	-1	-1	-1	-1	-1	1
I	1085849	C	G	-1	-1	-1	-1	-1	-1	-1	-1	-1	-1	-1	-1	-1	-1	-1	-1	-1	-1	-1	-1	-1	-1	-1	-1	-1	-1	-1	-1	-1	-1	-1	-1	1	-1	-1	-1	-1	-1	-1	-1	-1	-1	-1	-1	-1	-1
I	1086755	A	C	-1	1	-1	-1	1	-1	1	-1	1	1	-1	1	1	1	1	1	1	1	1	1	1	1	1	-1	-1	1	1	-1	1	1	1	1	1	-1	1	-1	-1	-1	-1	-1	-1	-1	1	-1	-1	-1
I	1087624	T	C	-1	-1	-1	-1	-1	-1	-1	-1	-1	-1	-1	-1	-1	-1	1	1	1	-1	-1	-1	1	-1	-1	-1	-1	-1	-1	-1	1	1	1	1	-1	-1	-1	-1	-1	-1	-1	-1	-1	-1	-1	-1	-1	-1
I	1087848	T	C	-1	1	-1	-1	1	-1	1	-1	1	1	-1	1	NA	1	1	-1	1	1	1	-1	1	1	1	-1	-1	-1	-1	-1	1	1	1	1	1	-1	1	-1	-1	-1	-1	-1	-1	-1	-1	-1	-1	-1
I	1087897	G	T	-1	-1	-1	-1	-1	1	-1	1	-1	-1	-1	-1	-1	-1	-1	-1	-1	-1	-1	-1	-1	-1	-1	-1	1	-1	-1	-1	-1	-1	-1	-1	-1	1	-1	-1	1	1	1	-1	-1	-1	-1	-1	-1	1
I	1088133	T	C	-1	1	-1	-1	1	1	1	1	1	1	-1	1	1	1	1	1	1	1	1	1	1	1	1	-1	-1	1	1	-1	1	1	1	1	1	1	1	-1	-1	1	-1	-1	-1	-1	1	-1	-1	-1
I	1088775	G	A	-1	-1	-1	-1	-1	1	-1	1	-1	-1	-1	-1	-1	-1	-1	-1	-1	-1	-1	-1	-1	-1	-1	-1	-1	-1	-1	-1	-1	-1	-1	-1	-1	1	-1	-1	-1	1	-1	-1	-1	-1	-1	-1	-1	-1
I	1090217	A	T	-1	-1	-1	-1	-1	-1	-1	-1	-1	-1	-1	-1	-1	-1	-1	-1	-1	-1	-1	-1	-1	-1	-1	-1	1	-1	-1	-1	-1	-1	-1	-1	-1	-1	-1	-1	1	-1	1	-1	-1	-1	-1	-1	-1	1
I	1090252	C	T	-1	1	-1	-1	1	1	1	1	1	1	-1	1	1	1	1	1	1	1	1	1	1	1	1	-1	-1	1	1	-1	1	1	1	1	1	1	1	-1	1	1	1	-1	-1	-1	1	-1	-1	1
I	1092270	A	T	-1	1	-1	-1	1	1	1	-1	1	1	-1	1	1	1	1	1	1	1	1	1	1	1	1	-1	1	1	1	-1	1	1	1	1	1	1	-1	-1	1	1	1	-1	-1	-1	1	-1	-1	1
I	1092956	G	A	-1	-1	-1	-1	-1	1	-1	1	-1	-1	-1	-1	-1	-1	-1	-1	-1	-1	-1	-1	-1	-1	-1	-1	1	-1	-1	-1	-1	-1	-1	-1	-1	-1	-1	-1	1	-1	1	-1	-1	-1	-1	-1	-1	1
I	1093383	A	C	-1	-1	-1	-1	-1	-1	-1	-1	-1	-1	-1	-1	-1	-1	1	-1	1	-1	-1	-1	-1	-1	-1	-1	-1	-1	-1	-1	1	1	-1	1	-1	-1	-1	-1	-1	-1	-1	-1	-1	-1	-1	-1	-1	-1
I	1093424	C	T	-1	-1	-1	-1	-1	-1	-1	-1	-1	-1	-1	-1	-1	-1	-1	-1	-1	-1	-1	-1	-1	-1	-1	-1	-1	-1	-1	-1	-1	-1	-1	-1	-1	-1	-1	-1	1	-1	1	-1	-1	-1	-1	-1	-1	1
I	1094888	A	G	-1	1	-1	-1	1	1	1	1	1	1	-1	-1	1	1	1	1	1	1	1	1	1	1	1	-1	1	-1	-1	-1	1	1	1	1	1	1	1	-1	1	1	1	-1	-1	-1	1	-1	-1	1
I	1095029	G	T	-1	-1	-1	-1	-1	-1	-1	-1	-1	-1	-1	-1	-1	-1	-1	-1	-1	-1	-1	-1	-1	-1	-1	-1	-1	-1	-1	-1	-1	-1	-1	-1	-1	1	-1	-1	1	1	1	-1	-1	-1	-1	-1	-1	1
I	1095535	A	G	-1	1	-1	-1	1	-1	1	-1	1	1	-1	-1	1	1	1	-1	1	1	1	1	1	1	1	-1	-1	-1	-1	-1	1	1	1	1	1	1	1	-1	1	1	1	-1	-1	-1	1	-1	-1	1
I	1097796	G	T	-1	-1	-1	-1	-1	-1	-1	-1	-1	-1	-1	-1	-1	-1	1	1	1	-1	-1	-1	1	-1	1	-1	-1	-1	-1	-1	1	1	1	1	1	-1	-1	-1	-1	-1	-1	-1	-1	-1	-1	-1	-1	-1
I	1099355	A	G	-1	-1	-1	-1	-1	1	-1	1	-1	-1	-1	-1	-1	-1	-1	-1	-1	-1	-1	-1	-1	-1	-1	-1	1	-1	-1	-1	-1	-1	-1	-1	-1	1	-1	-1	1	1	1	-1	-1	-1	-1	-1	-1	1
I	1099714	A	C	-1	1	-1	-1	1	-1	1	-1	1	1	-1	1	1	1	-1	-1	-1	1	1	1	-1	1	-1	-1	-1	1	1	-1	-1	-1	-1	-1	-1	-1	1	-1	-1	-1	-1	-1	-1	-1	1	-1	-1	-1
I	1101704	G	A	-1	-1	-1	-1	-1	-1	-1	-1	-1	-1	-1	-1	-1	-1	-1	-1	-1	-1	-1	-1	-1	-1	-1	-1	-1	-1	-1	-1	-1	-1	-1	-1	-1	-1	-1	-1	1	-1	1	-1	-1	-1	-1	-1	-1	1
I	1101886	A	G	-1	-1	-1	-1	-1	-1	-1	-1	-1	-1	-1	-1	-1	-1	-1	-1	-1	-1	-1	-1	-1	-1	-1	-1	1	-1	-1	-1	-1	-1	-1	-1	-1	1	-1	-1	1	1	1	-1	-1	-1	-1	-1	-1	1
I	1101927	C	T	-1	1	-1	-1	1	1	1	-1	1	1	-1	1	1	1	1	1	1	1	1	1	1	1	1	-1	1	1	1	-1	1	1	1	1	1	1	-1	-1	1	1	1	-1	-1	-1	1	-1	-1	1
I	1102006	T	A	-1	-1	-1	-1	-1	1	-1	1	-1	-1	-1	-1	-1	-1	-1	-1	-1	-1	-1	-1	-1	-1	-1	-1	-1	-1	-1	-1	-1	-1	-1	-1	-1	1	-1	-1	-1	-1	-1	-1	-1	-1	-1	-1	-1	-1
I	1103841	T	C	-1	-1	-1	-1	-1	-1	-1	-1	-1	-1	-1	-1	-1	-1	-1	-1	-1	-1	-1	-1	-1	-1	-1	-1	1	-1	-1	-1	-1	-1	-1	-1	-1	1	-1	-1	1	1	1	-1	-1	-1	-1	-1	-1	1
I	1103948	C	T	-1	-1	-1	-1	-1	1	-1	1	-1	-1	-1	-1	-1	-1	-1	-1	-1	-1	-1	-1	-1	-1	-1	-1	-1	-1	-1	-1	-1	-1	-1	-1	-1	-1	-1	-1	-1	-1	-1	-1	-1	-1	-1	-1	-1	-1
I	1104464	G	T	-1	-1	-1	-1	-1	-1	-1	-1	-1	-1	-1	-1	-1	-1	-1	-1	-1	-1	-1	-1	-1	-1	-1	-1	-1	-1	-1	-1	-1	-1	-1	-1	1	-1	-1	-1	-1	-1	-1	-1	-1	-1	-1	-1	-1	-1
I	1104569	A	T	-1	1	-1	-1	1	-1	1	-1	1	1	-1	1	1	1	-1	-1	-1	1	1	1	-1	1	-1	-1	-1	1	1	-1	-1	-1	-1	-1	-1	-1	-1	-1	-1	-1	-1	-1	-1	-1	1	-1	-1	-1
I	1104819	T	G	-1	-1	-1	-1	-1	-1	-1	-1	-1	-1	-1	-1	-1	-1	-1	-1	-1	-1	-1	-1	-1	-1	-1	-1	-1	-1	-1	-1	-1	-1	-1	-1	-1	-1	-1	-1	1	-1	1	-1	-1	-1	-1	-1	-1	1
I	1104929	A	G	-1	-1	-1	-1	-1	-1	-1	-1	-1	-1	-1	-1	-1	-1	1	1	1	-1	-1	-1	1	-1	1	-1	-1	-1	-1	-1	1	1	1	1	1	-1	-1	-1	-1	-1	-1	-1	-1	-1	-1	-1	-1	-1
I	1105639	T	A	-1	-1	-1	-1	-1	1	-1	1	-1	-1	-1	-1	-1	-1	-1	-1	-1	-1	-1	-1	-1	-1	-1	-1	-1	-1	-1	-1	-1	-1	-1	-1	-1	-1	-1	-1	-1	-1	-1	-1	-1	-1	-1	-1	-1	-1
I	1105877	A	G	-1	1	-1	-1	1	-1	1	-1	1	1	-1	1	1	1	1	1	1	1	1	1	1	1	1	-1	1	1	1	-1	1	1	1	1	1	1	1	-1	1	1	1	-1	-1	-1	1	-1	-1	1
I	1106536	T	C	-1	-1	-1	-1	-1	1	-1	1	-1	-1	-1	-1	-1	-1	-1	-1	-1	-1	-1	-1	-1	-1	-1	-1	1	-1	-1	-1	-1	-1	-1	-1	-1	-1	-1	-1	1	-1	1	-1	-1	-1	-1	-1	-1	1
I	1106869	T	A	-1	-1	-1	-1	-1	-1	-1	-1	-1	-1	-1	-1	-1	-1	-1	-1	-1	-1	-1	-1	-1	-1	1	-1	-1	-1	-1	-1	-1	-1	-1	-1	1	-1	-1	-1	-1	-1	-1	-1	-1	-1	-1	-1	-1	-1
I	1107120	C	T	-1	1	-1	-1	1	-1	1	-1	1	1	-1	1	1	1	-1	-1	-1	1	1	1	-1	1	-1	-1	-1	1	1	-1	-1	-1	-1	-1	-1	-1	-1	-1	-1	-1	-1	-1	-1	-1	1	-1	-1	-1
I	1107218	G	A	-1	-1	-1	-1	-1	-1	-1	-1	-1	-1	-1	-1	-1	-1	-1	-1	-1	-1	-1	-1	-1	-1	-1	-1	-1	-1	-1	-1	-1	-1	-1	-1	-1	-1	-1	-1	1	-1	1	-1	-1	-1	-1	-1	-1	1
I	1107661	A	T	-1	-1	-1	-1	-1	1	-1	1	-1	-1	-1	-1	-1	-1	-1	-1	-1	-1	-1	-1	-1	-1	-1	-1	1	-1	-1	-1	-1	-1	-1	-1	-1	-1	-1	-1	-1	-1	-1	-1	-1	-1	-1	-1	-1	-1
I	1108168	A	C	-1	-1	-1	-1	-1	-1	-1	-1	-1	-1	-1	-1	-1	-1	1	1	1	-1	-1	-1	1	-1	1	-1	-1	-1	-1	-1	1	1	1	1	-1	-1	-1	-1	-1	-1	-1	-1	-1	-1	-1	-1	-1	-1
I	1108670	T	C	-1	-1	-1	-1	-1	-1	-1	-1	-1	-1	-1	-1	-1	-1	-1	-1	-1	-1	-1	-1	-1	-1	-1	-1	-1	-1	-1	-1	-1	-1	-1	-1	-1	-1	-1	-1	1	-1	1	-1	-1	-1	-1	-1	-1	1
I	1108739	A	T	1	-1	-1	-1	-1	1	-1	1	-1	-1	-1	-1	-1	-1	-1	-1	-1	-1	-1	-1	-1	-1	-1	-1	-1	-1	-1	-1	-1	-1	-1	-1	-1	-1	-1	-1	-1	-1	-1	-1	-1	-1	-1	-1	-1	-1
I	1109050	T	C	-1	-1	-1	-1	-1	1	-1	1	-1	-1	-1	-1	-1	-1	-1	-1	-1	-1	-1	-1	-1	-1	-1	-1	1	-1	-1	-1	-1	-1	-1	-1	-1	1	-1	-1	1	1	1	-1	-1	-1	-1	-1	-1	1
I	1109928	A	G	-1	-1	-1	-1	-1	1	-1	1	-1	-1	-1	-1	-1	-1	-1	-1	-1	-1	-1	-1	-1	-1	-1	-1	-1	-1	-1	-1	-1	-1	-1	-1	-1	-1	-1	-1	1	-1	1	-1	-1	-1	-1	-1	-1	1
I	1109933	T	C	-1	-1	-1	-1	-1	1	-1	1	-1	-1	-1	-1	-1	-1	-1	-1	-1	-1	-1	-1	-1	-1	-1	-1	-1	-1	-1	-1	-1	-1	-1	-1	-1	-1	-1	-1	-1	-1	-1	-1	-1	-1	-1	-1	-1	-1
I	1109958	G	A	-1	-1	-1	-1	-1	-1	-1	-1	-1	-1	-1	-1	-1	-1	-1	-1	-1	-1	-1	-1	-1	-1	-1	-1	-1	-1	-1	-1	-1	-1	-1	-1	-1	-1	-1	-1	1	-1	1	-1	-1	-1	-1	-1	-1	1
I	1110258	G	A	-1	-1	-1	-1	-1	-1	-1	-1	-1	-1	-1	-1	-1	-1	-1	-1	-1	-1	-1	-1	-1	-1	-1	-1	-1	-1	-1	-1	-1	-1	-1	-1	-1	-1	-1	-1	-1	-1	1	-1	-1	-1	-1	-1	-1	1
I	1110282	T	C	-1	-1	-1	-1	-1	-1	-1	-1	-1	-1	-1	-1	-1	-1	-1	-1	-1	-1	-1	-1	-1	-1	-1	-1	-1	-1	-1	-1	-1	-1	-1	-1	-1	-1	-1	-1	-1	-1	1	-1	-1	-1	-1	-1	-1	1
I	1110740	T	A	-1	-1	-1	-1	-1	1	-1	1	-1	-1	-1	-1	-1	-1	-1	-1	-1	-1	-1	-1	-1	-1	-1	-1	-1	-1	-1	-1	-1	-1	-1	-1	-1	-1	-1	-1	1	-1	1	-1	-1	-1	-1	-1	-1	1
I	1110817	C	T	-1	-1	-1	-1	-1	1	-1	1	-1	-1	-1	-1	-1	-1	-1	-1	-1	-1	-1	-1	-1	-1	-1	-1	-1	-1	-1	-1	-1	-1	-1	-1	-1	-1	-1	-1	-1	-1	-1	-1	-1	-1	-1	-1	-1	-1
I	1110863	G	A	-1	-1	-1	-1	-1	-1	-1	-1	-1	-1	-1	-1	-1	-1	-1	-1	-1	-1	-1	-1	-1	-1	-1	-1	-1	-1	-1	-1	-1	-1	-1	-1	-1	-1	-1	-1	1	-1	1	-1	-1	-1	-1	-1	-1	1
I	1110888	T	A	-1	-1	-1	-1	-1	-1	-1	-1	-1	-1	-1	-1	-1	-1	-1	-1	-1	-1	-1	-1	-1	-1	-1	-1	-1	-1	-1	-1	-1	-1	-1	-1	1	-1	-1	-1	-1	-1	-1	-1	-1	-1	-1	-1	-1	-1
I	1111326	G	A	-1	1	-1	-1	1	1	1	1	1	1	-1	1	1	1	1	1	1	1	1	1	1	1	1	-1	1	1	1	-1	1	1	1	1	1	1	1	-1	1	1	1	-1	-1	-1	1	-1	-1	1
I	1111982	C	A	-1	-1	-1	-1	-1	1	-1	1	-1	-1	-1	-1	-1	-1	-1	-1	-1	-1	-1	-1	-1	-1	-1	-1	-1	-1	-1	-1	-1	-1	-1	-1	-1	-1	-1	-1	1	-1	1	-1	-1	-1	-1	-1	-1	1
I	1112001	T	C	-1	-1	-1	-1	-1	1	-1	1	-1	-1	-1	-1	-1	-1	-1	-1	-1	-1	-1	-1	-1	-1	-1	-1	-1	-1	-1	-1	-1	-1	-1	-1	-1	-1	-1	-1	-1	-1	-1	-1	-1	-1	-1	-1	-1	-1
I	1112137	C	A	-1	-1	-1	-1	-1	-1	-1	-1	-1	-1	-1	-1	-1	-1	-1	-1	-1	-1	-1	-1	-1	-1	-1	-1	-1	-1	-1	-1	-1	-1	-1	-1	-1	-1	-1	-1	1	-1	1	-1	-1	-1	-1	-1	-1	1
I	1113477	T	A	-1	-1	-1	-1	-1	-1	-1	-1	-1	-1	-1	-1	-1	-1	1	1	1	-1	-1	-1	1	-1	-1	-1	-1	-1	-1	-1	1	1	1	1	-1	-1	-1	-1	-1	-1	-1	-1	-1	-1	-1	-1	-1	-1
I	1113816	A	G	-1	-1	-1	-1	-1	1	-1	1	-1	-1	-1	-1	-1	-1	-1	-1	-1	-1	-1	-1	-1	-1	-1	-1	-1	-1	-1	-1	-1	-1	-1	-1	-1	-1	-1	-1	-1	-1	-1	-1	-1	-1	-1	-1	-1	-1
I	1114200	T	A	-1	-1	-1	-1	-1	-1	-1	-1	-1	-1	-1	-1	-1	-1	-1	-1	-1	-1	-1	-1	-1	-1	-1	-1	-1	-1	-1	-1	-1	-1	-1	-1	-1	-1	-1	-1	1	-1	1	-1	-1	-1	-1	-1	-1	1
I	1114663	C	A	-1	-1	-1	-1	-1	-1	-1	-1	-1	-1	-1	-1	-1	-1	1	1	1	-1	-1	-1	1	-1	1	-1	1	-1	-1	-1	1	1	1	1	1	1	-1	-1	1	1	1	-1	-1	-1	-1	-1	-1	1
I	1115516	C	T	-1	-1	-1	-1	-1	-1	-1	-1	-1	-1	-1	-1	-1	-1	1	1	1	-1	-1	-1	1	-1	1	-1	1	-1	-1	-1	1	1	1	1	1	1	1	-1	-1	1	-1	-1	-1	-1	-1	-1	-1	-1
I	1115763	T	A	-1	-1	-1	-1	-1	-1	-1	-1	-1	-1	-1	-1	-1	-1	-1	-1	-1	-1	-1	-1	-1	-1	-1	-1	1	-1	-1	-1	-1	-1	-1	-1	-1	-1	1	-1	1	-1	1	-1	-1	-1	-1	-1	-1	1
I	1115998	C	T	-1	-1	-1	-1	-1	1	-1	1	-1	-1	-1	-1	-1	-1	-1	-1	-1	-1	-1	-1	-1	-1	-1	-1	-1	-1	-1	-1	-1	-1	-1	-1	-1	-1	-1	-1	-1	-1	-1	-1	-1	-1	-1	-1	-1	-1
I	1116072	A	G	-1	1	-1	-1	1	1	1	1	1	1	-1	1	1	1	1	1	1	1	1	1	1	1	1	-1	1	1	1	-1	1	1	1	1	1	1	-1	-1	1	1	1	-1	-1	-1	1	-1	-1	1
I	1116323	G	A	-1	-1	-1	-1	-1	-1	-1	-1	-1	-1	-1	-1	-1	-1	1	1	1	-1	-1	-1	1	-1	1	-1	-1	-1	-1	-1	1	1	1	1	-1	-1	-1	-1	-1	-1	-1	-1	-1	-1	-1	-1	-1	-1
I	1116797	T	A	-1	-1	-1	-1	-1	-1	-1	-1	-1	-1	-1	-1	-1	-1	-1	-1	-1	-1	-1	-1	-1	-1	-1	-1	-1	-1	-1	-1	-1	-1	-1	-1	-1	-1	-1	-1	1	-1	1	-1	-1	-1	-1	-1	-1	1
I	1116917	A	C	-1	-1	-1	-1	1	-1	1	-1	1	1	-1	1	1	1	-1	-1	-1	1	1	1	-1	1	-1	-1	-1	1	1	-1	-1	-1	-1	-1	-1	1	-1	-1	1	-1	1	-1	-1	-1	1	-1	-1	1
I	1119697	T	C	-1	-1	-1	-1	-1	-1	-1	-1	-1	-1	-1	-1	-1	-1	1	1	1	-1	-1	-1	1	-1	1	-1	-1	-1	-1	-1	1	1	1	1	1	1	-1	-1	-1	-1	-1	-1	-1	-1	-1	-1	-1	-1
I	1119714	A	G	-1	1	-1	-1	1	-1	1	-1	1	1	-1	1	1	1	1	1	1	1	1	1	1	1	1	-1	-1	1	1	-1	1	1	1	1	1	1	-1	-1	1	1	1	-1	-1	-1	1	-1	-1	1
I	1119765	G	T	-1	-1	-1	-1	-1	-1	-1	-1	-1	-1	-1	-1	-1	-1	1	1	1	-1	-1	-1	1	-1	1	-1	-1	-1	-1	-1	1	1	1	1	1	1	-1	-1	1	1	1	-1	-1	-1	-1	-1	-1	1
I	1124436	T	A	-1	-1	-1	-1	-1	-1	-1	-1	-1	-1	-1	-1	-1	-1	-1	-1	-1	-1	-1	-1	-1	-1	-1	-1	-1	-1	-1	-1	-1	-1	-1	-1	NA	1	-1	-1	1	-1	1	-1	-1	-1	-1	-1	-1	1
I	1124439	G	T	-1	-1	-1	-1	-1	-1	-1	-1	-1	-1	-1	-1	-1	-1	-1	-1	-1	-1	-1	-1	-1	-1	-1	-1	-1	-1	-1	-1	-1	-1	-1	-1	1	1	-1	-1	-1	-1	-1	-1	-1	-1	-1	-1	-1	-1
I	1124453	A	T	-1	-1	-1	-1	-1	-1	-1	-1	-1	-1	-1	-1	-1	-1	-1	1	1	-1	-1	-1	1	-1	-1	-1	-1	-1	-1	-1	1	1	-1	1	-1	-1	1	-1	-1	-1	-1	-1	-1	-1	-1	-1	-1	-1
I	1124509	A	C	-1	-1	-1	-1	-1	-1	-1	-1	-1	-1	-1	-1	-1	-1	-1	-1	-1	-1	-1	-1	-1	-1	1	-1	-1	-1	-1	-1	-1	-1	-1	-1	1	1	-1	-1	-1	-1	-1	-1	-1	-1	-1	-1	-1	-1
I	1124971	A	G	-1	-1	-1	-1	-1	1	-1	1	-1	-1	-1	-1	-1	-1	-1	-1	-1	-1	-1	-1	-1	-1	-1	-1	-1	-1	-1	-1	-1	-1	-1	-1	-1	-1	-1	-1	-1	-1	-1	-1	-1	-1	-1	-1	-1	-1
I	1124996	G	T	-1	-1	-1	-1	-1	1	-1	1	-1	-1	-1	-1	-1	-1	1	1	1	-1	-1	-1	1	-1	1	-1	1	-1	-1	-1	1	1	1	1	1	1	-1	-1	-1	1	-1	-1	-1	-1	-1	-1	-1	-1
I	1125800	C	T	-1	1	-1	-1	1	-1	1	-1	1	1	-1	1	1	1	1	1	1	1	1	1	1	1	-1	-1	-1	1	1	-1	1	1	1	1	-1	-1	1	-1	-1	-1	-1	-1	-1	-1	1	-1	-1	-1
I	1126031	C	G	-1	-1	-1	-1	-1	1	-1	1	-1	-1	-1	-1	-1	-1	-1	-1	-1	-1	-1	-1	-1	-1	-1	-1	1	-1	-1	-1	-1	-1	-1	-1	-1	-1	-1	-1	-1	-1	-1	-1	-1	-1	-1	-1	-1	-1
I	1126557	C	T	-1	1	-1	-1	1	1	1	1	1	1	-1	1	1	1	1	1	1	1	1	1	1	1	1	-1	1	1	1	-1	1	1	1	1	1	1	1	-1	1	1	1	-1	-1	-1	1	-1	-1	1
I	1127578	C	T	-1	-1	-1	-1	-1	-1	-1	-1	-1	-1	-1	-1	-1	-1	-1	-1	-1	-1	-1	-1	-1	-1	-1	-1	-1	-1	-1	-1	-1	-1	-1	-1	-1	-1	-1	-1	1	-1	1	-1	-1	-1	-1	-1	-1	1
I	1128541	A	T	-1	1	-1	-1	1	-1	1	-1	1	1	-1	1	1	1	-1	-1	-1	1	1	1	-1	1	-1	-1	-1	1	1	-1	-1	-1	-1	-1	-1	-1	1	-1	-1	-1	-1	-1	-1	-1	1	-1	-1	-1
I	1128647	C	T	-1	1	-1	-1	1	1	1	1	1	1	-1	1	1	1	1	1	1	1	1	1	1	1	1	-1	1	1	1	-1	1	1	1	1	1	1	1	-1	-1	1	-1	-1	-1	-1	1	-1	-1	-1
I	1128934	C	T	-1	-1	-1	-1	-1	1	-1	1	-1	-1	-1	-1	-1	-1	-1	-1	-1	-1	-1	-1	-1	-1	1	-1	1	-1	-1	-1	-1	-1	-1	-1	1	1	-1	-1	-1	1	-1	-1	-1	-1	-1	-1	-1	-1
I	1129062	G	A	-1	-1	-1	-1	-1	-1	-1	-1	-1	-1	-1	-1	-1	-1	-1	-1	-1	-1	-1	-1	-1	-1	1	-1	-1	-1	-1	-1	-1	-1	-1	-1	1	-1	-1	-1	-1	-1	-1	-1	-1	-1	-1	-1	-1	-1
I	1129484	T	A	-1	1	-1	-1	1	1	1	1	1	1	-1	1	1	1	-1	-1	-1	1	1	1	-1	1	1	-1	1	1	1	-1	-1	-1	-1	-1	1	1	1	-1	-1	1	-1	-1	-1	-1	1	-1	-1	-1
I	1129634	C	A	-1	-1	-1	-1	-1	1	-1	-1	1	-1	-1	-1	1	1	-1	-1	-1	NA	-1	1	-1	NA	-1	-1	-1	-1	-1	-1	-1	-1	NA	-1	-1	-1	1	-1	-1	-1	NA	-1	-1	-1	-1	-1	-1	1
I	1132440	A	C	-1	-1	-1	-1	-1	1	-1	-1	-1	-1	-1	-1	-1	-1	1	1	1	-1	-1	-1	1	-1	-1	-1	-1	-1	-1	-1	1	1	1	1	-1	-1	-1	-1	-1	-1	-1	-1	-1	-1	-1	-1	-1	-1
I	1132495	T	G	-1	-1	-1	-1	-1	1	-1	1	-1	-1	-1	-1	-1	-1	1	1	1	-1	-1	-1	1	-1	1	-1	1	-1	-1	-1	1	1	1	1	1	1	-1	-1	-1	1	-1	-1	-1	-1	-1	-1	-1	-1
I	1135248	T	C	-1	1	-1	-1	1	-1	1	-1	1	1	-1	1	1	1	-1	-1	-1	1	1	1	-1	1	-1	-1	-1	1	1	-1	-1	-1	-1	-1	-1	-1	1	-1	1	-1	1	-1	-1	-1	1	-1	-1	1
I	1135340	T	A	-1	-1	-1	-1	-1	-1	-1	-1	-1	-1	-1	-1	-1	-1	1	1	1	-1	-1	-1	1	-1	-1	-1	-1	-1	-1	-1	1	1	1	1	-1	-1	-1	-1	-1	-1	-1	-1	-1	-1	-1	-1	-1	-1
I	1136113	C	A	-1	-1	-1	-1	-1	-1	-1	1	-1	-1	-1	-1	-1	-1	-1	-1	-1	-1	-1	-1	-1	-1	-1	-1	-1	-1	-1	-1	-1	-1	-1	-1	-1	1	-1	-1	-1	1	-1	-1	-1	-1	-1	-1	-1	-1
I	1136364	T	A	-1	-1	-1	-1	-1	-1	-1	-1	-1	-1	-1	-1	-1	-1	-1	-1	-1	-1	-1	-1	-1	-1	-1	-1	-1	-1	-1	-1	-1	-1	-1	-1	1	-1	-1	-1	-1	1	-1	-1	-1	-1	-1	-1	-1	-1
I	1136475	C	A	-1	-1	-1	-1	1	-1	1	-1	1	1	-1	-1	-1	-1	-1	-1	-1	1	1	-1	-1	1	-1	-1	-1	1	1	-1	-1	-1	-1	-1	-1	-1	1	-1	-1	-1	-1	-1	-1	-1	1	-1	-1	-1
I	1136818	T	C	-1	-1	-1	-1	-1	-1	-1	-1	-1	-1	-1	-1	-1	-1	-1	-1	-1	-1	-1	-1	-1	-1	-1	-1	-1	-1	-1	-1	-1	-1	-1	-1	-1	-1	-1	-1	1	-1	1	-1	-1	-1	-1	-1	-1	1
I	1137066	A	T	-1	1	-1	-1	1	-1	1	-1	1	1	-1	-1	NA	1	-1	-1	-1	1	-1	-1	-1	1	-1	-1	-1	-1	-1	-1	-1	-1	-1	-1	-1	-1	1	-1	-1	-1	-1	-1	-1	-1	-1	-1	-1	-1
I	1137068	T	A	-1	-1	-1	-1	-1	-1	-1	-1	-1	-1	-1	-1	-1	-1	1	-1	1	-1	-1	-1	1	-1	-1	-1	-1	-1	-1	-1	1	1	1	1	-1	-1	-1	-1	-1	-1	-1	-1	-1	-1	-1	-1	-1	-1
I	1137147	T	A	-1	1	-1	-1	1	-1	1	1	1	1	-1	-1	NA	1	1	1	1	1	1	-1	1	1	1	-1	1	-1	-1	-1	1	1	1	1	1	1	1	-1	1	1	1	-1	-1	-1	1	-1	-1	1
I	1137255	T	C	-1	1	-1	-1	1	-1	1	1	1	1	-1	1	1	1	1	1	1	1	1	1	1	1	1	-1	1	1	1	-1	1	1	1	1	1	1	1	-1	1	1	1	-1	-1	-1	1	-1	-1	1
I	1137265	C	T	-1	-1	-1	-1	-1	-1	-1	-1	-1	-1	-1	-1	-1	-1	-1	-1	-1	-1	-1	-1	-1	-1	-1	-1	1	-1	-1	-1	-1	-1	-1	-1	1	-1	-1	-1	-1	-1	-1	-1	-1	-1	-1	-1	-1	-1
I	1137522	A	G	-1	-1	-1	-1	-1	-1	-1	1	-1	-1	-1	-1	-1	-1	-1	-1	-1	-1	-1	-1	-1	-1	1	-1	-1	-1	-1	-1	-1	-1	-1	-1	1	1	-1	-1	-1	1	-1	-1	-1	-1	-1	-1	-1	-1
I	1137920	A	C	-1	1	-1	-1	1	1	1	1	1	1	-1	1	1	1	1	1	1	1	1	1	1	1	1	-1	1	1	1	-1	1	1	1	1	1	1	1	-1	-1	1	-1	-1	-1	-1	1	-1	-1	-1
I	1138018	G	A	-1	1	-1	-1	1	1	1	-1	1	1	-1	1	1	1	-1	-1	-1	1	1	1	-1	1	1	-1	1	1	1	-1	-1	-1	-1	-1	1	-1	1	-1	-1	-1	-1	-1	-1	-1	1	-1	-1	-1
I	1138275	C	G	-1	1	-1	-1	1	-1	1	1	1	1	-1	1	1	1	1	1	1	1	1	1	1	1	-1	-1	-1	1	1	-1	1	1	1	1	-1	1	1	-1	1	1	1	-1	-1	-1	1	-1	-1	1
I	1138440	A	G	-1	-1	-1	-1	-1	-1	-1	-1	-1	-1	-1	-1	-1	-1	1	1	NA	-1	-1	-1	1	-1	-1	-1	-1	-1	-1	-1	NA	NA	-1	NA	-1	-1	-1	-1	-1	-1	-1	-1	-1	-1	-1	-1	-1	-1
I	1138656	C	T	-1	1	-1	-1	1	1	1	1	1	1	-1	1	1	1	-1	-1	-1	1	1	1	-1	1	1	-1	1	1	1	-1	-1	-1	-1	-1	1	1	1	-1	1	1	1	-1	-1	-1	1	-1	-1	1
I	1138662	A	T	-1	1	-1	-1	1	-1	1	1	1	1	-1	1	1	1	-1	-1	-1	-1	1	1	-1	1	-1	-1	1	1	1	-1	-1	-1	-1	-1	-1	1	1	-1	1	1	1	-1	-1	-1	1	-1	-1	1
I	1138876	G	A	-1	-1	-1	-1	-1	-1	-1	1	-1	-1	-1	-1	-1	-1	1	1	1	-1	-1	-1	1	-1	-1	-1	1	-1	-1	-1	1	1	1	1	-1	-1	-1	-1	1	-1	1	-1	-1	-1	-1	-1	-1	1
I	1138954	T	C	-1	-1	-1	-1	-1	-1	-1	1	-1	-1	-1	-1	-1	-1	-1	-1	-1	-1	-1	-1	-1	-1	-1	-1	1	-1	-1	-1	-1	-1	-1	-1	-1	1	-1	-1	1	1	1	-1	-1	-1	-1	-1	-1	1
I	1139008	A	C	-1	-1	-1	-1	-1	-1	-1	-1	-1	-1	-1	-1	-1	-1	NA	NA	NA	-1	-1	-1	NA	-1	-1	-1	-1	-1	-1	-1	NA	NA	-1	1	-1	1	-1	-1	-1	1	NA	-1	-1	-1	-1	-1	-1	-1
I	1139105	G	A	-1	1	-1	-1	1	-1	1	1	1	1	-1	1	1	1	1	NA	1	1	1	1	NA	1	-1	-1	1	1	1	-1	1	1	1	1	-1	1	1	-1	-1	1	NA	-1	-1	-1	1	-1	-1	NA
I	1139136	C	T	-1	1	-1	-1	1	-1	1	-1	1	1	-1	1	1	1	-1	-1	-1	1	1	1	-1	1	-1	-1	-1	1	1	-1	NA	NA	-1	NA	-1	-1	1	-1	-1	-1	-1	-1	-1	-1	1	-1	-1	-1
I	1139159	T	C	-1	1	-1	-1	1	-1	1	-1	1	1	-1	1	1	1	1	1	1	1	1	1	1	1	-1	-1	-1	1	1	-1	1	1	1	1	-1	-1	1	-1	1	-1	1	-1	-1	-1	1	-1	-1	1
I	1139198	G	C	-1	1	-1	-1	1	-1	1	-1	1	1	-1	1	1	1	1	1	1	1	1	1	1	1	-1	-1	-1	1	1	-1	1	1	1	1	-1	-1	1	-1	-1	-1	-1	-1	-1	-1	1	-1	-1	-1
I	1139386	A	T	-1	1	-1	-1	1	1	1	1	1	1	-1	1	1	1	1	1	1	1	1	1	1	1	-1	-1	1	1	1	-1	1	1	1	1	-1	1	1	-1	1	1	1	-1	-1	-1	1	-1	-1	1
I	1139424	A	G	-1	-1	-1	-1	-1	-1	-1	-1	-1	-1	-1	-1	-1	-1	-1	-1	-1	-1	-1	-1	-1	-1	-1	-1	-1	-1	-1	-1	-1	-1	-1	-1	-1	-1	-1	-1	1	-1	1	-1	-1	-1	-1	-1	-1	1
I	1139589	T	C	-1	-1	-1	-1	-1	-1	-1	-1	-1	-1	-1	-1	-1	-1	1	1	1	-1	-1	-1	1	-1	-1	-1	-1	-1	-1	-1	1	1	1	1	-1	-1	-1	-1	-1	-1	-1	-1	-1	-1	-1	-1	-1	-1
I	1139702	A	T	-1	-1	-1	-1	-1	1	-1	-1	-1	-1	-1	-1	-1	-1	-1	-1	-1	-1	-1	-1	-1	-1	1	-1	-1	-1	-1	-1	-1	-1	-1	-1	1	-1	-1	-1	-1	-1	-1	-1	-1	-1	-1	-1	-1	-1
I	1140126	A	G	-1	-1	-1	-1	-1	-1	-1	-1	-1	-1	-1	-1	-1	-1	-1	-1	-1	-1	-1	-1	-1	-1	1	-1	-1	-1	-1	-1	-1	-1	-1	-1	1	-1	-1	-1	-1	-1	-1	-1	-1	-1	-1	-1	-1	-1
I	1140551	C	T	-1	1	-1	-1	1	1	1	1	1	1	-1	1	1	1	1	1	1	1	1	1	1	1	1	-1	1	1	1	-1	1	1	1	1	1	1	1	-1	1	1	1	-1	-1	-1	1	-1	-1	1
I	1140724	A	C	-1	-1	-1	-1	-1	-1	-1	1	-1	-1	-1	-1	-1	-1	1	1	1	-1	-1	-1	1	-1	1	-1	1	-1	-1	-1	1	1	1	1	1	1	-1	-1	1	1	1	-1	-1	-1	-1	-1	-1	1
I	1140819	C	T	-1	-1	-1	-1	-1	1	-1	-1	-1	-1	-1	-1	-1	-1	1	1	1	-1	-1	-1	1	-1	1	-1	1	-1	-1	-1	1	1	1	1	1	-1	-1	-1	-1	-1	-1	-1	-1	-1	-1	-1	-1	-1
I	1141861	T	A	-1	1	-1	-1	1	1	1	1	1	1	-1	1	1	1	-1	-1	-1	1	1	1	-1	1	-1	-1	-1	1	1	-1	-1	-1	-1	-1	-1	1	1	-1	1	1	1	-1	1	-1	1	-1	-1	1
I	1142615	G	A	-1	-1	-1	-1	-1	-1	1	-1	-1	1	-1	-1	-1	-1	-1	-1	-1	1	1	-1	-1	1	-1	-1	-1	1	1	-1	-1	-1	-1	-1	-1	-1	1	-1	-1	-1	-1	-1	-1	-1	1	-1	-1	-1
I	1144427	A	C	1	1	-1	1	1	1	1	1	1	1	1	1	1	1	1	1	NA	1	1	1	NA	1	1	NA	1	1	1	1	1	1	NA	1	NA	1	1	1	1	1	1	1	1	1	1	1	1	1
I	1144434	G	T	1	1	1	1	1	1	1	1	1	1	1	1	1	1	NA	NA	-1	1	1	1	NA	1	NA	1	1	1	1	1	1	1	NA	NA	1	1	1	1	1	1	1	1	1	1	1	1	1	1
I	1144975	A	C	-1	1	-1	-1	1	-1	1	-1	1	1	-1	1	1	1	-1	-1	-1	1	1	1	-1	1	-1	-1	-1	1	1	-1	-1	-1	-1	-1	-1	-1	1	-1	-1	-1	-1	-1	-1	-1	1	-1	-1	-1
I	1145060	A	C	-1	1	-1	-1	1	-1	1	-1	1	1	-1	1	1	1	1	1	1	1	1	1	1	1	1	-1	1	1	1	-1	1	1	1	1	1	-1	1	-1	-1	-1	-1	-1	-1	-1	1	-1	-1	-1
I	1145927	A	T	-1	1	-1	-1	1	1	1	-1	1	1	-1	-1	1	1	-1	-1	-1	1	1	-1	-1	1	-1	-1	-1	1	-1	-1	-1	-1	-1	-1	-1	1	1	-1	1	1	1	-1	1	-1	-1	-1	-1	1
I	1145928	A	T	-1	1	-1	-1	-1	-1	1	-1	1	1	-1	-1	1	1	-1	-1	-1	1	1	-1	-1	1	-1	-1	-1	1	-1	-1	-1	-1	-1	-1	-1	1	1	-1	1	-1	1	-1	1	-1	-1	-1	-1	1
I	1146323	A	T	-1	1	-1	-1	1	-1	1	1	1	1	-1	-1	1	1	-1	-1	-1	1	1	-1	-1	1	-1	-1	-1	1	-1	-1	-1	-1	-1	-1	-1	1	1	-1	-1	1	-1	-1	1	-1	-1	-1	-1	-1
I	1146343	T	A	-1	-1	-1	-1	-1	-1	-1	1	-1	-1	-1	-1	-1	-1	-1	-1	-1	-1	-1	-1	-1	-1	-1	-1	-1	-1	-1	-1	-1	-1	-1	-1	-1	1	-1	-1	1	1	1	-1	1	-1	-1	-1	-1	1
I	1146481	G	T	-1	1	-1	-1	1	1	1	1	1	1	-1	-1	1	1	1	1	1	1	1	-1	1	1	1	-1	1	1	-1	-1	1	1	1	1	1	1	1	-1	1	1	1	-1	1	-1	-1	-1	-1	1
I	1146782	A	T	-1	-1	-1	-1	-1	-1	-1	-1	-1	-1	-1	-1	-1	-1	-1	-1	-1	-1	-1	-1	-1	-1	-1	-1	-1	-1	-1	-1	-1	-1	-1	-1	-1	-1	-1	-1	1	-1	1	-1	-1	-1	-1	-1	-1	1
I	1146941	C	T	-1	-1	-1	-1	-1	-1	-1	-1	-1	-1	-1	-1	-1	-1	-1	-1	-1	-1	-1	-1	-1	-1	-1	-1	-1	-1	-1	-1	-1	-1	-1	-1	1	-1	-1	-1	-1	-1	-1	-1	-1	-1	-1	-1	-1	-1
I	1146993	A	T	-1	-1	-1	-1	-1	-1	-1	1	-1	-1	-1	-1	-1	-1	1	1	1	-1	-1	-1	1	-1	1	-1	-1	-1	-1	-1	1	1	1	1	1	1	-1	-1	1	1	1	-1	1	-1	-1	-1	-1	1
I	1148455	T	A	-1	-1	-1	-1	-1	1	-1	-1	-1	-1	-1	-1	-1	-1	1	1	1	-1	-1	-1	1	-1	1	-1	1	-1	-1	-1	1	1	1	1	1	-1	-1	-1	-1	-1	-1	-1	-1	-1	-1	-1	-1	-1
I	1148596	G	A	-1	-1	-1	-1	-1	-1	-1	-1	-1	-1	-1	-1	-1	-1	1	-1	1	-1	-1	-1	-1	-1	-1	-1	-1	-1	-1	-1	1	1	-1	1	-1	-1	-1	-1	-1	-1	-1	-1	-1	-1	-1	-1	-1	-1
I	1148641	G	A	-1	-1	-1	-1	-1	-1	-1	-1	-1	-1	-1	-1	-1	-1	1	-1	1	-1	-1	-1	-1	-1	-1	-1	-1	-1	-1	-1	1	1	-1	1	-1	-1	-1	-1	-1	-1	-1	-1	-1	-1	-1	-1	-1	-1
I	1148858	T	A	-1	-1	-1	-1	-1	1	-1	-1	-1	-1	-1	-1	-1	-1	-1	-1	-1	-1	-1	-1	-1	-1	-1	-1	1	-1	-1	-1	-1	-1	-1	-1	-1	1	-1	-1	1	1	1	-1	1	-1	-1	-1	-1	1
I	1148944	A	T	-1	-1	-1	-1	-1	1	-1	-1	-1	-1	-1	-1	-1	-1	1	-1	1	-1	-1	-1	-1	-1	1	-1	1	-1	-1	-1	1	1	-1	1	1	-1	-1	-1	-1	-1	-1	-1	-1	-1	-1	-1	-1	-1
I	1149069	G	A	-1	-1	-1	-1	-1	-1	-1	-1	-1	-1	-1	-1	-1	-1	-1	-1	-1	-1	-1	-1	-1	-1	-1	-1	-1	-1	-1	-1	1	1	-1	1	-1	-1	-1	-1	-1	-1	-1	-1	-1	-1	-1	-1	-1	-1
I	1149108	T	A	-1	-1	-1	-1	-1	-1	-1	-1	-1	-1	-1	-1	-1	-1	-1	-1	-1	-1	-1	-1	-1	-1	-1	-1	1	-1	-1	-1	-1	-1	-1	-1	-1	1	-1	-1	-1	-1	-1	-1	1	-1	-1	-1	-1	-1
I	1149114	A	G	-1	-1	-1	-1	-1	-1	-1	-1	-1	-1	-1	-1	-1	-1	-1	-1	-1	-1	-1	-1	-1	-1	-1	-1	1	-1	-1	-1	-1	-1	-1	-1	-1	1	-1	-1	-1	-1	-1	-1	1	-1	-1	-1	-1	-1
I	1149131	T	A	-1	-1	-1	-1	-1	1	-1	-1	-1	-1	-1	-1	-1	-1	1	-1	-1	-1	-1	-1	-1	-1	-1	-1	1	-1	-1	-1	-1	-1	-1	-1	-1	-1	-1	-1	-1	-1	-1	-1	-1	-1	-1	-1	-1	-1
I	1149414	A	G	-1	-1	-1	-1	-1	-1	-1	1	-1	-1	-1	-1	-1	-1	-1	-1	-1	-1	-1	-1	-1	-1	-1	-1	-1	-1	-1	-1	-1	-1	-1	-1	-1	1	-1	-1	1	1	1	-1	1	-1	-1	-1	-1	1
I	1149571	C	T	-1	-1	-1	-1	-1	-1	-1	1	-1	-1	-1	-1	-1	-1	-1	-1	1	-1	-1	-1	-1	-1	-1	-1	-1	-1	-1	-1	-1	-1	-1	-1	-1	1	-1	-1	1	1	1	-1	1	-1	-1	-1	-1	1
I	1149745	A	G	-1	-1	-1	-1	-1	-1	-1	-1	-1	-1	-1	-1	-1	-1	-1	-1	-1	-1	-1	-1	-1	-1	-1	-1	1	-1	-1	-1	-1	-1	-1	-1	-1	-1	-1	-1	-1	-1	-1	-1	-1	-1	-1	-1	-1	-1
I	1149763	T	C	-1	-1	-1	-1	-1	1	-1	-1	-1	-1	-1	-1	-1	-1	-1	-1	-1	-1	-1	-1	-1	-1	-1	-1	1	-1	-1	-1	-1	-1	-1	-1	-1	1	-1	-1	-1	-1	-1	-1	1	-1	-1	-1	-1	-1
I	1149835	A	T	-1	-1	-1	-1	-1	-1	-1	-1	-1	-1	-1	-1	-1	-1	1	1	1	-1	-1	-1	1	-1	1	-1	-1	-1	-1	-1	1	1	1	1	1	-1	-1	-1	-1	-1	-1	-1	-1	-1	-1	-1	-1	-1
I	1150039	C	T	-1	1	-1	-1	1	-1	1	-1	1	1	-1	1	1	1	-1	-1	-1	1	1	1	-1	1	-1	-1	-1	1	1	-1	-1	-1	-1	-1	-1	-1	1	-1	-1	-1	-1	-1	-1	-1	1	-1	-1	-1
I	1150477	G	A	-1	-1	-1	-1	-1	-1	-1	-1	-1	-1	-1	-1	-1	-1	-1	-1	-1	-1	-1	-1	-1	-1	-1	-1	-1	-1	-1	-1	-1	-1	-1	-1	-1	-1	-1	-1	1	-1	1	-1	-1	-1	-1	-1	-1	1
I	1150850	T	C	-1	-1	-1	-1	-1	-1	-1	-1	-1	-1	-1	-1	-1	-1	1	-1	1	-1	-1	-1	-1	-1	1	-1	-1	-1	-1	-1	1	1	1	1	1	-1	-1	-1	-1	-1	-1	-1	-1	-1	-1	-1	-1	-1
I	1150859	T	C	-1	1	-1	-1	1	-1	1	-1	1	1	-1	-1	1	1	1	-1	1	1	1	1	-1	1	1	-1	1	1	-1	-1	1	1	1	1	1	1	1	-1	1	1	1	-1	1	-1	1	-1	-1	1
I	1151178	C	T	-1	-1	-1	-1	-1	1	-1	-1	-1	-1	-1	-1	-1	-1	1	-1	1	-1	-1	-1	-1	-1	1	-1	1	-1	-1	-1	1	1	1	1	1	1	-1	-1	1	1	1	-1	1	-1	-1	-1	-1	1
I	1152418	A	T	-1	1	-1	-1	1	-1	1	-1	1	1	-1	1	1	1	-1	-1	-1	1	1	1	-1	-1	1	-1	-1	1	-1	-1	-1	-1	-1	-1	1	-1	1	-1	-1	-1	-1	-1	-1	-1	1	-1	-1	-1
I	1152511	A	T	-1	-1	-1	-1	-1	-1	-1	-1	-1	-1	-1	-1	-1	-1	-1	-1	-1	-1	-1	-1	-1	-1	-1	-1	-1	-1	-1	-1	-1	-1	-1	-1	-1	-1	-1	-1	-1	1	-1	-1	1	-1	-1	-1	-1	-1
I	1152895	A	T	-1	1	-1	-1	1	-1	1	1	1	1	-1	1	1	1	1	1	1	1	1	1	1	1	1	-1	1	1	1	-1	1	1	1	1	1	1	1	-1	1	1	1	-1	1	-1	1	-1	-1	1
I	1154417	T	A	-1	-1	-1	-1	1	-1	1	-1	1	1	-1	-1	-1	-1	-1	-1	-1	1	1	-1	-1	1	-1	-1	-1	1	1	-1	-1	-1	-1	-1	-1	1	1	-1	1	1	1	-1	1	-1	1	-1	-1	1
I	1154890	C	T	-1	-1	-1	-1	-1	-1	-1	-1	-1	-1	-1	-1	-1	-1	1	1	1	-1	-1	-1	1	-1	-1	-1	-1	-1	-1	-1	1	1	1	1	-1	-1	-1	-1	-1	-1	-1	-1	-1	-1	-1	-1	-1	-1
I	1155049	G	T	-1	-1	-1	-1	-1	-1	-1	-1	-1	-1	-1	-1	-1	-1	-1	-1	-1	-1	-1	-1	-1	-1	-1	-1	-1	-1	-1	-1	-1	-1	-1	-1	1	-1	-1	-1	-1	-1	-1	-1	-1	-1	-1	-1	-1	-1
I	1156292	G	A	-1	-1	-1	-1	-1	-1	-1	-1	-1	-1	-1	-1	-1	-1	-1	-1	-1	-1	-1	-1	-1	-1	-1	-1	1	-1	-1	-1	-1	-1	-1	-1	-1	1	-1	-1	1	1	1	-1	1	-1	-1	-1	-1	1
I	1156349	A	T	-1	-1	-1	-1	-1	-1	-1	-1	-1	-1	-1	-1	-1	-1	-1	-1	-1	-1	-1	-1	-1	-1	-1	-1	-1	-1	-1	-1	-1	-1	-1	-1	-1	1	-1	-1	1	1	1	-1	1	-1	-1	-1	-1	1
I	1157239	A	T	-1	1	-1	-1	1	-1	1	1	1	1	-1	1	1	1	1	1	1	1	1	1	1	1	1	-1	-1	1	1	-1	1	1	1	1	-1	-1	1	-1	-1	-1	-1	-1	-1	-1	1	-1	-1	-1
I	1161045	T	C	-1	-1	-1	-1	-1	-1	-1	-1	-1	-1	-1	-1	-1	-1	-1	-1	-1	-1	-1	-1	-1	-1	-1	-1	-1	-1	-1	-1	-1	-1	-1	-1	-1	-1	-1	-1	1	-1	1	-1	-1	-1	-1	-1	-1	1
I	1161069	T	C	-1	1	-1	-1	1	1	1	1	1	1	-1	1	1	1	1	1	1	1	1	1	1	1	1	-1	1	1	1	-1	1	1	1	1	1	1	1	-1	1	1	NA	-1	1	-1	1	-1	-1	NA
I	1161575	G	A	-1	-1	-1	-1	-1	-1	-1	-1	1	-1	-1	-1	-1	-1	-1	-1	-1	-1	-1	-1	-1	-1	-1	-1	-1	-1	-1	-1	-1	-1	-1	-1	-1	-1	-1	-1	NA	-1	-1	-1	-1	-1	-1	-1	-1	NA
I	1161576	C	G	-1	-1	-1	-1	-1	-1	-1	-1	1	-1	-1	-1	-1	-1	-1	-1	-1	-1	-1	-1	-1	-1	-1	-1	-1	-1	-1	-1	-1	-1	-1	-1	-1	-1	-1	-1	1	-1	1	-1	-1	-1	-1	-1	-1	NA
I	1161979	T	G	-1	1	-1	-1	1	1	1	1	1	1	-1	1	1	1	1	1	1	1	1	1	1	1	1	-1	1	1	1	-1	1	1	1	1	1	1	1	-1	1	1	1	-1	1	-1	1	-1	-1	1
I	1163261	A	T	-1	1	-1	-1	1	1	1	1	1	1	-1	1	1	1	1	1	1	1	1	1	1	1	1	-1	-1	1	1	-1	1	1	1	1	1	-1	1	-1	-1	-1	-1	-1	-1	-1	1	-1	-1	-1
I	1163456	C	G	-1	-1	-1	-1	-1	-1	-1	-1	-1	-1	-1	-1	-1	-1	-1	-1	-1	-1	-1	-1	-1	-1	-1	-1	-1	-1	-1	-1	-1	-1	-1	-1	-1	-1	-1	-1	-1	-1	-1	-1	-1	-1	-1	-1	-1	-1
I	1163657	G	A	-1	-1	-1	-1	-1	-1	-1	-1	-1	-1	-1	-1	-1	-1	-1	-1	-1	-1	-1	-1	-1	-1	-1	-1	1	-1	-1	-1	-1	-1	-1	-1	-1	-1	-1	-1	1	-1	1	-1	-1	-1	-1	-1	-1	1
I	1163983	T	A	-1	1	-1	-1	1	-1	1	1	1	1	-1	1	1	1	-1	-1	-1	1	1	1	-1	1	1	-1	-1	1	1	-1	-1	-1	-1	-1	1	-1	1	-1	-1	-1	-1	-1	-1	-1	1	-1	-1	-1
I	1164147	A	T	-1	1	-1	-1	-1	1	-1	1	-1	-1	-1	1	1	1	1	1	1	-1	-1	1	1	-1	1	-1	1	-1	-1	-1	1	1	1	1	1	1	-1	-1	1	1	1	-1	1	-1	-1	-1	-1	1
I	1165035	T	A	-1	-1	-1	-1	-1	-1	-1	-1	-1	-1	-1	-1	-1	-1	-1	-1	-1	-1	-1	-1	-1	-1	-1	-1	-1	-1	-1	-1	-1	-1	-1	-1	-1	-1	-1	-1	-1	-1	-1	-1	-1	-1	-1	-1	-1	-1
I	1165063	T	A	-1	1	-1	-1	1	-1	1	-1	1	1	-1	1	1	1	-1	-1	-1	1	1	1	-1	1	1	-1	-1	1	-1	-1	-1	-1	-1	-1	1	1	1	-1	-1	1	-1	-1	1	-1	1	-1	-1	-1
I	1166365	G	C	-1	1	-1	-1	1	-1	1	1	1	1	-1	1	1	1	1	1	1	1	1	1	1	1	-1	-1	1	1	1	-1	1	1	1	1	1	1	1	-1	-1	1	-1	-1	1	-1	1	-1	-1	-1
I	1166692	C	T	-1	-1	-1	-1	-1	-1	-1	-1	-1	-1	-1	-1	-1	-1	-1	-1	-1	-1	-1	-1	-1	-1	1	-1	-1	-1	-1	-1	-1	-1	-1	-1	-1	-1	-1	-1	1	-1	1	-1	-1	-1	-1	-1	-1	1
I	1166700	C	T	-1	1	-1	-1	1	-1	1	1	1	1	-1	-1	1	1	1	1	1	1	-1	1	1	1	-1	-1	1	1	1	-1	1	1	1	1	1	1	1	-1	-1	1	-1	-1	1	-1	1	-1	-1	-1
I	1166886	T	G	-1	1	-1	-1	1	1	1	1	1	1	-1	1	1	1	1	1	1	1	-1	1	1	1	-1	-1	1	1	-1	-1	1	1	1	1	1	1	1	-1	-1	1	-1	-1	1	-1	1	-1	-1	-1
I	1167125	T	C	-1	-1	-1	-1	-1	1	-1	-1	-1	-1	-1	-1	-1	-1	-1	-1	-1	-1	-1	-1	-1	-1	-1	-1	1	-1	-1	-1	-1	-1	-1	-1	-1	-1	-1	-1	-1	-1	-1	-1	-1	-1	-1	-1	-1	-1
I	1168730	A	G	-1	-1	-1	-1	-1	-1	-1	-1	-1	-1	-1	-1	-1	-1	1	1	1	-1	-1	-1	1	-1	1	-1	-1	-1	-1	-1	1	1	1	1	-1	-1	-1	-1	-1	-1	-1	-1	-1	-1	-1	-1	-1	-1
I	1169009	T	C	-1	1	-1	-1	1	1	1	1	1	1	-1	1	1	1	-1	-1	-1	1	1	1	-1	1	-1	-1	1	1	1	-1	-1	-1	-1	-1	1	1	1	-1	-1	1	-1	-1	1	-1	1	-1	-1	-1
I	1169894	T	G	-1	-1	-1	-1	-1	-1	-1	1	-1	-1	-1	-1	-1	-1	-1	-1	-1	-1	-1	-1	-1	-1	-1	-1	-1	-1	-1	-1	-1	-1	-1	-1	-1	-1	-1	-1	-1	-1	-1	-1	-1	-1	-1	-1	-1	-1
I	1170239	G	A	-1	1	-1	-1	1	-1	1	-1	1	1	-1	-1	1	1	-1	-1	-1	1	-1	1	-1	1	-1	-1	-1	1	-1	-1	-1	-1	-1	-1	1	1	1	-1	-1	1	-1	-1	1	-1	1	-1	-1	-1
I	1170248	A	C	-1	1	-1	-1	1	-1	-1	-1	NA	1	-1	-1	-1	1	1	1	1	NA	-1	1	-1	-1	1	-1	1	-1	-1	-1	1	1	-1	1	-1	-1	1	-1	-1	-1	-1	-1	-1	-1	-1	-1	-1	-1
I	1170250	A	C	-1	1	-1	-1	1	-1	-1	-1	NA	NA	-1	-1	-1	1	-1	-1	-1	NA	-1	1	-1	-1	-1	-1	-1	-1	-1	-1	-1	-1	-1	-1	-1	-1	1	-1	-1	-1	-1	-1	-1	-1	-1	-1	-1	-1
I	1170252	T	A	-1	-1	-1	-1	-1	-1	-1	-1	-1	-1	-1	-1	-1	-1	-1	-1	-1	-1	-1	-1	-1	-1	-1	-1	-1	-1	-1	-1	-1	-1	-1	-1	-1	-1	-1	-1	-1	-1	1	-1	-1	-1	-1	-1	-1	1
I	1170334	G	C	-1	1	-1	-1	1	-1	1	-1	1	1	-1	-1	1	1	1	1	1	1	-1	1	-1	1	1	-1	1	1	-1	-1	1	1	-1	1	1	1	1	-1	-1	1	-1	-1	1	-1	1	-1	-1	-1
I	1170366	T	C	-1	1	-1	-1	1	-1	1	-1	1	1	-1	-1	1	1	-1	-1	-1	1	-1	1	-1	1	-1	-1	-1	1	-1	-1	-1	-1	-1	-1	1	1	1	-1	-1	1	-1	-1	1	-1	1	-1	-1	-1
I	1170622	A	T	-1	1	-1	-1	1	1	1	-1	1	1	-1	-1	1	1	1	1	1	1	-1	1	1	1	1	-1	1	1	1	-1	1	1	1	1	1	1	1	-1	-1	1	-1	-1	1	-1	1	-1	-1	-1
I	1170623	A	T	-1	1	-1	-1	1	-1	1	1	1	1	-1	1	1	1	1	1	1	1	1	1	NA	1	1	-1	1	1	1	-1	1	1	1	1	1	1	1	-1	-1	1	-1	-1	1	-1	1	-1	-1	-1
I	1170625	A	T	-1	-1	-1	-1	-1	-1	-1	-1	-1	-1	-1	-1	-1	-1	1	1	1	-1	-1	-1	NA	-1	1	-1	1	-1	-1	-1	1	1	-1	1	-1	-1	-1	-1	-1	-1	-1	-1	-1	-1	-1	-1	-1	-1
I	1171928	G	A	-1	1	-1	-1	1	-1	1	1	1	1	-1	-1	1	1	-1	-1	-1	1	-1	1	-1	-1	-1	-1	-1	1	-1	-1	-1	-1	-1	-1	1	1	1	-1	-1	1	-1	-1	1	-1	1	-1	-1	-1
I	1172786	T	G	-1	-1	-1	-1	-1	-1	-1	-1	-1	-1	-1	1	-1	-1	-1	1	-1	-1	1	1	-1	-1	-1	-1	-1	-1	NA	-1	-1	-1	-1	-1	-1	-1	-1	-1	-1	1	-1	-1	-1	-1	-1	-1	-1	-1
I	1172912	A	T	-1	-1	-1	-1	1	-1	1	-1	1	1	-1	-1	1	1	-1	-1	-1	1	-1	-1	-1	1	-1	-1	-1	1	-1	-1	-1	-1	-1	-1	-1	-1	1	-1	-1	-1	-1	-1	-1	-1	1	-1	-1	-1
I	1172961	A	T	-1	-1	-1	-1	-1	-1	-1	-1	-1	-1	-1	-1	-1	-1	1	1	1	-1	-1	-1	1	-1	-1	-1	-1	-1	-1	-1	1	1	-1	1	-1	-1	-1	-1	-1	-1	-1	-1	-1	-1	-1	-1	-1	-1
I	1173624	A	T	-1	-1	-1	-1	-1	1	-1	-1	-1	-1	-1	-1	-1	-1	1	1	1	-1	-1	-1	1	-1	-1	-1	-1	-1	-1	-1	1	1	1	1	-1	-1	-1	-1	-1	-1	-1	-1	-1	-1	-1	-1	-1	-1
I	1173625	A	T	-1	1	-1	-1	1	1	1	1	1	1	-1	1	1	1	1	1	1	1	1	1	1	1	-1	-1	-1	1	1	-1	1	1	1	1	1	1	1	-1	-1	-1	-1	-1	1	-1	1	-1	-1	-1
I	1173655	C	T	-1	1	-1	-1	1	-1	1	1	1	1	-1	1	1	1	-1	-1	-1	1	1	1	-1	1	-1	-1	-1	1	1	-1	-1	-1	-1	-1	1	1	1	-1	-1	1	-1	-1	1	-1	1	-1	-1	-1
I	1174768	G	A	-1	-1	-1	-1	-1	-1	-1	-1	-1	-1	-1	-1	-1	-1	1	1	1	-1	-1	-1	1	-1	1	-1	-1	-1	-1	-1	1	1	1	1	-1	-1	-1	-1	-1	-1	-1	-1	-1	-1	-1	-1	-1	-1
I	1175040	A	C	-1	1	-1	-1	1	-1	1	1	1	1	-1	1	1	1	1	1	1	1	1	1	1	1	1	-1	-1	1	1	-1	1	1	1	1	1	1	1	-1	-1	1	-1	-1	1	-1	1	-1	-1	-1
I	1176582	C	T	-1	-1	-1	-1	-1	-1	-1	-1	-1	-1	-1	-1	-1	-1	-1	-1	-1	-1	-1	-1	-1	-1	1	-1	-1	-1	-1	-1	-1	-1	-1	-1	-1	-1	-1	-1	-1	-1	-1	-1	-1	-1	-1	-1	-1	-1
I	1177165	A	G	-1	1	-1	-1	-1	-1	1	-1	1	1	-1	1	-1	-1	-1	-1	-1	1	1	-1	-1	1	-1	-1	-1	1	1	-1	-1	-1	-1	-1	-1	-1	1	-1	-1	-1	-1	-1	-1	-1	1	-1	-1	-1
I	1177732	T	C	-1	-1	-1	-1	-1	-1	-1	-1	-1	-1	-1	-1	-1	-1	-1	-1	-1	-1	-1	-1	1	-1	-1	-1	1	-1	-1	-1	1	-1	1	-1	-1	-1	-1	-1	-1	-1	-1	-1	-1	-1	-1	-1	-1	-1
I	1178132	G	A	-1	1	-1	-1	1	-1	1	1	1	1	-1	1	1	1	1	1	1	1	1	1	1	1	1	-1	-1	1	1	-1	1	1	1	1	1	-1	1	-1	-1	1	-1	-1	1	-1	1	-1	-1	-1
I	1178358	C	T	-1	-1	-1	-1	-1	-1	-1	-1	-1	-1	-1	-1	-1	-1	-1	-1	-1	-1	-1	-1	-1	-1	-1	-1	1	-1	-1	-1	-1	-1	-1	-1	-1	-1	-1	-1	-1	-1	-1	-1	-1	-1	-1	-1	-1	-1
I	1178617	A	T	-1	-1	-1	-1	-1	-1	-1	-1	-1	-1	-1	-1	-1	-1	-1	-1	-1	-1	-1	-1	-1	-1	-1	-1	-1	-1	-1	-1	-1	-1	-1	-1	-1	-1	-1	-1	-1	-1	-1	-1	-1	-1	-1	-1	-1	-1
I	1180061	T	A	-1	-1	-1	-1	-1	-1	1	-1	-1	1	-1	-1	-1	-1	-1	-1	-1	1	1	-1	-1	1	-1	-1	-1	1	1	-1	-1	-1	-1	-1	-1	-1	1	-1	-1	-1	-1	-1	-1	-1	1	-1	-1	-1
I	1180172	C	T	-1	-1	-1	-1	1	-1	-1	-1	-1	-1	-1	1	1	-1	-1	-1	-1	-1	1	1	-1	1	-1	-1	-1	1	1	-1	-1	-1	-1	-1	1	-1	-1	-1	-1	-1	-1	-1	-1	-1	-1	-1	-1	-1
I	1180174	A	T	-1	1	-1	-1	-1	-1	1	-1	NA	1	-1	-1	-1	1	-1	-1	-1	1	-1	-1	-1	-1	-1	-1	-1	-1	-1	-1	-1	-1	-1	-1	-1	-1	1	-1	-1	1	-1	-1	1	-1	1	-1	-1	-1
I	1180231	G	C	-1	1	-1	-1	1	-1	1	1	1	1	-1	1	1	1	-1	-1	-1	1	1	1	-1	1	-1	-1	1	1	1	-1	-1	-1	-1	-1	1	-1	1	-1	-1	1	-1	-1	1	-1	1	-1	-1	-1
I	1181942	C	T	-1	-1	-1	-1	-1	-1	-1	-1	-1	-1	-1	-1	-1	-1	1	1	1	-1	-1	-1	1	-1	1	-1	-1	-1	-1	-1	1	1	1	1	-1	-1	-1	-1	-1	-1	-1	-1	-1	-1	-1	-1	-1	-1
I	1183342	A	T	-1	1	-1	-1	1	1	1	1	1	1	-1	1	1	1	1	1	1	1	1	1	1	1	1	-1	-1	1	1	-1	1	1	1	1	1	1	1	-1	-1	1	-1	-1	1	-1	1	-1	-1	-1
I	1183504	C	T	-1	-1	-1	-1	-1	-1	1	-1	1	1	-1	-1	-1	-1	-1	-1	-1	1	-1	-1	-1	1	-1	-1	-1	1	1	-1	-1	-1	-1	-1	-1	-1	1	-1	-1	-1	-1	-1	-1	-1	1	-1	-1	-1
I	1184130	A	C	-1	-1	-1	-1	1	-1	-1	-1	-1	-1	-1	-1	-1	-1	-1	-1	-1	-1	-1	-1	-1	-1	1	-1	1	-1	-1	-1	-1	-1	-1	-1	-1	-1	-1	-1	-1	-1	-1	-1	-1	-1	-1	-1	-1	-1
I	1184400	A	G	-1	1	-1	-1	-1	-1	1	1	1	1	-1	1	1	1	-1	-1	-1	1	1	1	-1	1	-1	-1	-1	1	1	-1	-1	-1	-1	-1	1	-1	1	-1	-1	1	-1	-1	1	-1	1	-1	-1	-1
I	1184597	C	G	-1	1	-1	-1	1	-1	1	1	1	1	-1	1	1	1	-1	-1	-1	1	1	1	-1	1	1	-1	-1	1	1	-1	-1	-1	-1	-1	1	-1	1	-1	-1	1	-1	-1	1	-1	1	-1	-1	-1
I	1184934	T	C	-1	-1	-1	-1	1	-1	-1	-1	-1	-1	-1	-1	-1	-1	-1	-1	-1	-1	-1	-1	-1	-1	-1	-1	-1	-1	-1	-1	-1	-1	-1	-1	-1	-1	-1	-1	-1	-1	-1	-1	-1	-1	-1	-1	-1	-1
I	1185263	C	T	-1	1	-1	-1	1	1	1	1	1	1	-1	1	1	1	-1	-1	-1	1	1	1	-1	1	1	-1	1	1	1	-1	-1	-1	-1	-1	1	-1	1	-1	-1	1	-1	-1	1	-1	1	-1	-1	-1
I	1185640	C	T	-1	-1	-1	-1	-1	-1	-1	-1	-1	-1	-1	-1	-1	-1	1	1	1	-1	-1	-1	1	-1	-1	-1	-1	-1	-1	-1	1	1	1	1	-1	-1	-1	-1	-1	-1	-1	-1	-1	-1	-1	-1	-1	-1
I	1185865	G	C	-1	-1	-1	-1	1	1	-1	-1	-1	-1	-1	-1	-1	-1	-1	-1	-1	-1	-1	-1	-1	-1	1	-1	1	-1	-1	-1	-1	-1	-1	-1	-1	-1	-1	-1	-1	-1	-1	-1	-1	-1	-1	-1	-1	-1
I	1186415	A	T	-1	-1	-1	-1	1	1	-1	-1	-1	-1	-1	-1	-1	-1	-1	-1	-1	-1	-1	-1	-1	-1	-1	-1	1	-1	-1	-1	-1	-1	-1	-1	1	-1	-1	-1	-1	-1	-1	-1	-1	-1	-1	-1	-1	-1
I	1186822	A	T	-1	1	-1	-1	-1	-1	1	-1	1	1	-1	1	1	1	-1	-1	-1	1	1	1	-1	1	1	-1	1	1	1	-1	-1	-1	-1	-1	1	-1	1	-1	-1	1	-1	-1	-1	-1	1	-1	-1	-1
I	1186967	G	A	-1	-1	-1	-1	-1	-1	-1	-1	-1	-1	-1	-1	-1	-1	-1	-1	-1	-1	-1	-1	-1	1	-1	-1	-1	-1	NA	-1	-1	-1	-1	-1	1	-1	-1	-1	-1	-1	-1	-1	-1	-1	-1	-1	-1	-1
I	1187017	C	T	-1	1	-1	-1	-1	-1	1	-1	1	1	-1	-1	1	1	-1	-1	-1	1	1	-1	-1	1	-1	-1	1	1	-1	-1	-1	-1	-1	-1	1	-1	1	-1	-1	1	-1	-1	-1	-1	1	-1	-1	-1
I	1187086	A	T	-1	1	-1	-1	-1	1	1	-1	1	1	-1	NA	1	1	-1	-1	-1	1	1	-1	-1	1	1	-1	1	1	NA	-1	-1	-1	-1	-1	1	-1	1	-1	-1	1	-1	-1	-1	-1	1	-1	-1	-1
I	1187177	G	A	-1	1	-1	-1	-1	-1	1	-1	1	1	-1	-1	1	1	-1	-1	-1	1	-1	-1	-1	1	-1	-1	-1	1	-1	-1	-1	-1	-1	-1	1	-1	1	-1	-1	-1	-1	-1	-1	-1	1	-1	-1	-1
I	1187706	G	T	-1	1	-1	-1	-1	-1	1	-1	1	1	-1	-1	1	-1	-1	-1	-1	1	-1	-1	-1	1	-1	-1	-1	-1	-1	-1	-1	-1	-1	-1	-1	-1	1	-1	-1	1	-1	-1	-1	-1	1	-1	-1	-1
I	1187812	T	A	-1	1	-1	-1	-1	-1	-1	-1	1	-1	-1	-1	-1	-1	-1	-1	-1	-1	-1	-1	-1	-1	-1	-1	-1	-1	-1	-1	-1	-1	-1	-1	1	-1	-1	-1	-1	1	-1	-1	-1	-1	-1	-1	-1	-1
I	1187837	C	A	-1	-1	-1	-1	-1	-1	-1	-1	-1	-1	-1	-1	-1	-1	-1	-1	-1	-1	-1	-1	-1	-1	1	-1	-1	-1	-1	-1	-1	-1	-1	-1	-1	-1	-1	-1	-1	-1	-1	-1	-1	-1	-1	-1	-1	-1
I	1188076	C	A	-1	-1	-1	-1	-1	-1	-1	-1	-1	-1	-1	-1	-1	-1	-1	-1	-1	-1	-1	-1	-1	-1	-1	-1	-1	-1	-1	-1	-1	-1	-1	-1	-1	-1	-1	-1	1	-1	1	-1	1	-1	-1	-1	-1	1
I	1188316	C	A	-1	-1	-1	-1	1	1	-1	-1	-1	-1	-1	-1	-1	-1	-1	-1	-1	-1	-1	-1	-1	-1	1	-1	1	-1	-1	-1	-1	-1	-1	-1	-1	-1	-1	-1	-1	-1	-1	-1	-1	-1	-1	-1	-1	-1
I	1188539	G	T	-1	1	-1	-1	-1	-1	1	-1	1	1	-1	1	1	1	-1	-1	-1	1	1	1	-1	1	-1	-1	-1	1	1	-1	-1	-1	-1	-1	1	-1	1	-1	-1	1	-1	-1	-1	-1	1	-1	-1	-1
I	1188668	C	A	-1	1	-1	-1	1	-1	1	1	1	1	-1	1	1	1	1	1	1	1	1	1	1	1	1	-1	-1	1	1	-1	1	1	1	1	1	-1	1	-1	-1	1	-1	-1	-1	-1	1	-1	-1	-1
I	1189620	C	T	-1	1	-1	-1	-1	-1	1	-1	1	1	-1	-1	1	1	-1	-1	-1	1	1	-1	-1	1	-1	-1	-1	1	-1	-1	-1	-1	-1	-1	1	-1	1	-1	-1	1	-1	-1	-1	-1	1	-1	-1	-1
I	1189968	T	G	-1	-1	-1	-1	-1	-1	-1	-1	-1	-1	-1	-1	-1	-1	1	1	1	-1	-1	-1	1	-1	-1	-1	-1	-1	-1	-1	1	1	1	1	-1	-1	-1	-1	-1	-1	-1	-1	-1	-1	-1	-1	-1	-1
I	1190116	C	T	-1	1	-1	-1	1	1	1	-1	1	1	-1	NA	1	1	-1	-1	-1	1	1	1	-1	1	1	-1	1	1	1	-1	-1	-1	-1	-1	1	-1	1	-1	-1	1	-1	-1	1	-1	1	-1	-1	-1
I	1190281	C	G	-1	-1	-1	-1	1	-1	-1	-1	-1	-1	-1	-1	-1	-1	-1	-1	-1	-1	-1	-1	-1	-1	1	-1	-1	-1	-1	-1	-1	-1	-1	-1	-1	-1	-1	-1	-1	-1	-1	-1	1	-1	-1	-1	-1	-1
I	1190643	T	A	-1	1	-1	-1	1	1	1	-1	1	1	-1	-1	1	1	-1	-1	-1	1	1	1	-1	1	1	-1	1	1	-1	-1	-1	-1	-1	-1	1	1	1	-1	-1	1	-1	-1	-1	-1	1	-1	-1	-1
I	1191076	A	C	-1	-1	-1	-1	1	-1	-1	1	-1	-1	-1	-1	-1	-1	1	1	1	-1	-1	-1	1	-1	1	-1	-1	-1	-1	-1	1	1	1	1	-1	-1	-1	-1	-1	-1	-1	-1	-1	-1	-1	-1	-1	-1
I	1191395	T	A	-1	-1	-1	-1	1	-1	-1	-1	-1	-1	-1	-1	-1	-1	-1	-1	-1	-1	-1	-1	-1	-1	1	-1	-1	-1	-1	-1	-1	-1	-1	-1	-1	-1	-1	-1	-1	-1	-1	-1	-1	-1	-1	-1	-1	-1
I	1191671	C	G	-1	-1	-1	-1	-1	-1	-1	-1	-1	-1	-1	-1	-1	-1	1	-1	1	-1	-1	-1	-1	-1	-1	-1	-1	-1	-1	-1	-1	1	-1	1	-1	-1	-1	-1	-1	-1	-1	-1	-1	-1	-1	-1	-1	-1
I	1191796	A	G	-1	-1	-1	-1	-1	-1	-1	-1	-1	-1	-1	-1	-1	-1	1	1	1	-1	-1	-1	1	-1	-1	-1	-1	-1	-1	-1	-1	1	1	1	-1	-1	-1	-1	-1	-1	-1	-1	-1	-1	-1	-1	-1	-1
I	1193009	C	T	-1	1	-1	-1	1	-1	1	-1	1	1	-1	-1	1	1	1	-1	1	1	1	-1	-1	1	1	-1	1	1	-1	-1	1	1	-1	1	1	-1	1	-1	-1	1	-1	-1	1	-1	1	-1	-1	-1
I	1194197	C	G	-1	1	-1	-1	-1	-1	1	-1	1	1	-1	-1	1	1	-1	-1	-1	1	1	-1	-1	1	-1	-1	-1	1	-1	-1	1	-1	-1	-1	1	-1	1	-1	-1	1	-1	-1	1	-1	1	-1	-1	-1
I	1194404	C	T	-1	1	-1	-1	-1	-1	1	-1	1	1	-1	-1	1	1	-1	-1	-1	1	1	-1	-1	1	-1	-1	1	1	-1	-1	1	-1	-1	-1	1	-1	1	-1	-1	1	-1	-1	1	-1	1	-1	-1	-1
I	1194665	G	A	-1	-1	-1	-1	-1	-1	-1	-1	-1	-1	-1	-1	-1	-1	-1	-1	-1	-1	-1	-1	-1	-1	-1	-1	-1	-1	-1	-1	-1	-1	-1	-1	-1	-1	-1	-1	1	-1	1	-1	1	-1	-1	-1	-1	1
I	1195108	T	A	-1	1	-1	-1	1	1	1	-1	1	1	-1	1	-1	1	1	1	1	1	1	1	1	1	1	-1	-1	1	1	-1	1	1	1	1	1	-1	1	-1	-1	1	-1	-1	1	-1	1	-1	-1	-1
I	1196350	A	G	-1	1	-1	-1	1	-1	1	-1	1	1	-1	-1	-1	1	1	-1	1	1	1	-1	-1	1	1	-1	1	-1	-1	-1	1	1	-1	1	1	-1	1	-1	-1	1	-1	-1	1	-1	1	-1	-1	-1
I	1196470	A	T	-1	-1	-1	-1	1	-1	-1	-1	-1	-1	-1	-1	-1	-1	1	-1	1	-1	-1	-1	-1	-1	1	-1	1	-1	-1	-1	-1	1	-1	1	-1	-1	-1	-1	-1	-1	-1	-1	1	-1	-1	-1	-1	-1
I	1196471	A	T	-1	-1	-1	-1	-1	-1	-1	-1	-1	-1	-1	-1	-1	-1	1	-1	1	-1	-1	-1	-1	-1	-1	-1	-1	-1	-1	-1	-1	1	-1	1	-1	-1	-1	-1	-1	-1	-1	-1	-1	-1	-1	-1	-1	-1
I	1196729	C	T	-1	-1	-1	-1	-1	-1	1	-1	NA	1	-1	-1	-1	1	-1	-1	-1	1	-1	-1	-1	1	-1	-1	-1	-1	-1	-1	1	-1	-1	-1	-1	-1	1	-1	-1	1	-1	-1	-1	-1	-1	-1	-1	-1
I	1197408	C	G	-1	1	-1	-1	-1	-1	1	-1	1	1	-1	-1	-1	1	-1	-1	-1	1	1	-1	-1	1	-1	-1	-1	-1	-1	-1	1	-1	-1	-1	1	-1	1	-1	-1	1	-1	-1	-1	-1	1	-1	-1	-1
I	1197822	C	T	-1	-1	-1	-1	-1	-1	NA	-1	-1	1	-1	-1	-1	1	1	-1	1	1	1	-1	-1	-1	-1	-1	-1	-1	-1	-1	NA	1	-1	1	-1	-1	-1	-1	-1	1	-1	-1	-1	-1	-1	-1	-1	-1
I	1198123	G	A	-1	-1	-1	-1	-1	-1	-1	-1	-1	-1	-1	-1	-1	-1	1	1	1	-1	-1	-1	-1	-1	1	-1	-1	-1	-1	-1	-1	1	1	1	-1	-1	-1	-1	-1	-1	-1	-1	-1	-1	-1	-1	-1	-1
I	1198278	T	A	-1	1	-1	-1	1	-1	1	-1	1	1	-1	1	1	1	1	1	1	1	1	1	1	1	1	-1	-1	1	1	-1	1	1	1	1	1	-1	1	-1	-1	1	-1	-1	1	-1	1	-1	-1	-1
I	1199049	G	C	-1	-1	-1	-1	-1	-1	-1	1	-1	-1	-1	-1	-1	-1	1	1	1	-1	-1	-1	1	-1	1	-1	1	-1	-1	-1	-1	1	1	1	-1	-1	-1	-1	-1	-1	-1	-1	1	-1	-1	-1	-1	-1
I	1199489	A	G	-1	-1	-1	-1	-1	-1	1	-1	-1	1	-1	-1	-1	1	-1	-1	-1	1	1	-1	-1	1	-1	-1	-1	-1	-1	-1	1	-1	-1	-1	-1	-1	1	-1	-1	-1	-1	-1	-1	-1	1	-1	-1	-1
I	1200509	T	C	-1	1	-1	-1	1	-1	1	1	1	1	-1	1	1	1	1	1	1	1	1	1	1	1	1	-1	1	1	1	-1	1	1	1	1	1	-1	1	-1	-1	1	-1	-1	1	-1	1	-1	-1	-1
I	1201059	A	C	-1	1	-1	-1	1	-1	1	-1	1	1	-1	1	1	1	-1	-1	-1	1	1	1	-1	1	1	-1	-1	1	1	-1	1	-1	-1	-1	1	-1	1	-1	-1	1	-1	-1	1	-1	1	-1	-1	-1
I	1201325	G	T	-1	-1	-1	-1	1	-1	-1	-1	-1	-1	-1	-1	-1	-1	-1	-1	-1	-1	-1	-1	-1	-1	1	-1	-1	-1	-1	-1	-1	-1	-1	-1	-1	-1	-1	-1	-1	-1	-1	-1	1	-1	-1	-1	-1	-1
I	1201500	C	T	-1	-1	-1	-1	1	-1	-1	-1	-1	-1	-1	-1	-1	-1	-1	-1	-1	-1	-1	-1	-1	-1	1	-1	-1	-1	-1	-1	-1	-1	-1	-1	-1	-1	-1	-1	-1	-1	-1	-1	1	-1	-1	-1	-1	-1
I	1202074	A	T	-1	1	-1	-1	-1	-1	1	-1	1	1	-1	1	1	1	-1	-1	-1	1	1	1	-1	1	-1	-1	-1	1	1	-1	1	-1	-1	-1	-1	-1	1	-1	-1	-1	-1	-1	-1	-1	1	-1	-1	-1
I	1202320	T	G	-1	-1	-1	-1	-1	-1	1	-1	-1	1	-1	-1	-1	-1	1	-1	1	1	1	-1	-1	1	-1	-1	-1	-1	-1	-1	1	1	-1	1	1	-1	1	-1	-1	-1	-1	-1	-1	-1	1	-1	-1	-1
I	1202396	G	A	-1	-1	-1	-1	1	1	-1	-1	-1	-1	-1	-1	-1	-1	-1	-1	-1	-1	-1	-1	-1	-1	1	-1	-1	-1	-1	-1	-1	-1	-1	-1	-1	-1	-1	-1	-1	-1	-1	-1	-1	-1	-1	-1	-1	-1
I	1202401	A	C	-1	-1	-1	-1	1	1	-1	-1	-1	-1	-1	-1	-1	-1	-1	-1	-1	-1	-1	-1	-1	-1	1	-1	1	-1	-1	-1	-1	-1	-1	-1	-1	-1	-1	-1	-1	-1	-1	-1	1	-1	-1	-1	-1	-1
I	1202448	T	A	-1	1	-1	-1	1	1	1	1	1	1	-1	1	1	1	1	1	1	1	1	1	1	1	1	-1	1	1	1	-1	1	1	1	1	1	1	1	-1	1	1	1	-1	1	-1	1	-1	-1	1
I	1202516	C	A	-1	-1	-1	-1	-1	-1	-1	-1	-1	-1	-1	-1	-1	-1	1	1	1	-1	-1	-1	1	-1	-1	-1	-1	-1	-1	-1	-1	1	1	1	1	-1	-1	-1	-1	-1	-1	-1	-1	-1	-1	-1	-1	-1
I	1202708	A	G	-1	-1	-1	-1	-1	-1	1	1	1	1	-1	-1	1	1	1	1	1	1	1	1	1	1	-1	-1	-1	1	1	-1	1	1	1	1	1	-1	1	-1	-1	1	-1	-1	-1	-1	1	-1	-1	-1
I	1202848	C	T	-1	-1	-1	-1	-1	-1	1	-1	-1	1	-1	-1	-1	-1	-1	-1	-1	1	-1	-1	-1	1	-1	-1	-1	1	1	-1	1	-1	-1	-1	-1	-1	1	-1	-1	-1	-1	-1	-1	-1	1	-1	-1	-1
I	1202880	C	A	-1	1	-1	-1	-1	-1	1	1	1	1	-1	1	-1	-1	1	1	1	1	1	-1	1	1	-1	-1	-1	1	1	-1	1	1	1	1	1	-1	1	-1	-1	1	-1	-1	-1	-1	1	-1	-1	-1
I	1204052	C	G	-1	-1	-1	-1	-1	1	-1	-1	-1	-1	-1	-1	-1	-1	-1	-1	-1	-1	-1	-1	-1	-1	-1	-1	-1	-1	-1	-1	-1	-1	-1	-1	-1	-1	-1	-1	-1	-1	-1	-1	-1	-1	-1	-1	-1	-1
I	1205037	A	T	-1	1	-1	-1	1	1	1	-1	1	1	-1	1	1	1	-1	-1	-1	1	1	1	-1	1	1	-1	1	1	1	-1	1	-1	-1	-1	-1	-1	1	-1	-1	-1	-1	-1	1	-1	1	-1	-1	-1
I	1205332	A	C	-1	-1	-1	-1	1	1	-1	-1	-1	-1	-1	-1	-1	-1	-1	-1	-1	-1	-1	-1	-1	-1	1	-1	1	-1	-1	-1	-1	-1	-1	-1	-1	-1	-1	-1	-1	-1	-1	-1	-1	-1	-1	-1	-1	-1
I	1205482	T	A	-1	1	-1	-1	-1	-1	1	1	1	1	-1	1	1	1	1	1	1	1	1	1	1	1	-1	-1	1	1	1	-1	1	1	1	1	1	-1	1	-1	-1	-1	-1	-1	-1	-1	1	-1	-1	-1
I	1206279	A	T	-1	-1	-1	-1	1	-1	-1	-1	-1	-1	-1	-1	-1	-1	-1	-1	-1	-1	-1	-1	-1	-1	1	-1	1	-1	-1	-1	-1	-1	-1	-1	-1	-1	-1	-1	-1	-1	-1	-1	-1	-1	-1	-1	-1	-1
I	1208140	A	C	-1	-1	-1	-1	-1	-1	-1	-1	-1	-1	-1	-1	-1	-1	-1	-1	-1	1	-1	-1	-1	-1	1	-1	-1	-1	-1	-1	-1	-1	-1	-1	-1	-1	-1	-1	-1	-1	-1	-1	-1	-1	1	-1	-1	-1
I	1208168	A	G	-1	-1	-1	-1	-1	-1	-1	-1	-1	-1	-1	-1	-1	-1	-1	-1	-1	-1	-1	-1	-1	-1	-1	-1	-1	-1	-1	-1	-1	-1	-1	-1	-1	-1	-1	-1	1	-1	1	-1	-1	-1	-1	-1	-1	1
I	1208327	A	G	-1	1	-1	-1	1	-1	1	1	1	-1	-1	1	1	1	1	1	1	-1	1	1	1	1	-1	-1	-1	1	1	-1	1	1	1	1	1	-1	1	-1	-1	-1	-1	-1	-1	-1	1	-1	-1	-1
I	1208843	A	T	-1	1	-1	-1	-1	-1	1	-1	1	1	-1	-1	-1	1	-1	-1	-1	1	-1	-1	-1	1	-1	-1	-1	-1	-1	-1	1	-1	-1	-1	-1	-1	1	-1	-1	-1	-1	-1	-1	-1	1	-1	-1	-1
I	1208998	T	A	-1	1	-1	-1	1	-1	1	-1	1	1	-1	-1	-1	1	1	-1	1	1	-1	-1	-1	1	1	-1	1	-1	-1	-1	1	1	-1	1	1	-1	1	-1	-1	-1	-1	-1	-1	-1	1	-1	-1	-1
I	1209803	G	A	-1	-1	-1	-1	-1	-1	NA	-1	NA	-1	-1	-1	-1	1	NA	-1	-1	-1	-1	-1	-1	-1	-1	-1	1	-1	-1	-1	1	-1	-1	NA	1	-1	-1	-1	-1	-1	-1	-1	-1	-1	-1	-1	-1	-1
I	1209835	A	C	-1	-1	-1	-1	-1	-1	-1	-1	NA	-1	-1	-1	-1	1	-1	-1	-1	-1	-1	-1	-1	-1	-1	-1	-1	-1	-1	-1	1	-1	-1	NA	1	-1	-1	-1	-1	-1	-1	-1	-1	-1	-1	-1	-1	-1
I	1209910	C	T	-1	-1	-1	-1	-1	-1	-1	-1	-1	-1	-1	-1	-1	-1	-1	-1	-1	-1	-1	-1	-1	-1	1	-1	-1	-1	-1	-1	-1	-1	-1	-1	-1	-1	-1	-1	-1	-1	-1	-1	-1	-1	-1	-1	-1	-1
I	1210682	G	A	-1	-1	-1	-1	-1	-1	-1	-1	-1	-1	-1	-1	-1	-1	-1	-1	-1	-1	-1	-1	-1	-1	-1	-1	-1	-1	-1	-1	-1	-1	-1	-1	-1	-1	-1	-1	-1	-1	-1	-1	-1	-1	-1	-1	-1	-1
I	1210771	G	A	-1	1	-1	-1	1	-1	1	NA	1	1	-1	-1	-1	1	1	NA	1	1	-1	-1	NA	1	1	-1	1	-1	-1	-1	1	1	-1	1	1	-1	1	-1	-1	-1	-1	-1	-1	-1	1	-1	-1	-1
I	1211278	G	C	-1	-1	-1	-1	1	1	-1	1	-1	-1	-1	-1	-1	-1	1	1	1	-1	-1	-1	1	-1	1	-1	1	-1	-1	-1	-1	1	1	1	1	-1	-1	-1	-1	-1	-1	-1	-1	-1	-1	-1	-1	-1
I	1211383	A	C	-1	1	-1	-1	1	1	1	1	1	1	-1	1	1	1	1	1	1	1	-1	1	1	1	1	-1	1	1	-1	-1	1	1	1	1	1	1	1	-1	-1	1	-1	-1	1	-1	1	-1	-1	-1
I	1211692	G	A	-1	1	-1	-1	1	-1	1	-1	1	1	-1	1	1	1	1	-1	1	1	-1	1	-1	1	1	-1	-1	1	-1	-1	1	1	-1	1	1	-1	1	-1	-1	-1	-1	-1	-1	-1	1	-1	-1	-1
I	1211723	T	A	-1	-1	-1	-1	-1	-1	-1	-1	-1	-1	-1	-1	-1	-1	-1	-1	-1	-1	-1	-1	-1	-1	-1	-1	-1	-1	-1	-1	-1	-1	-1	-1	-1	-1	-1	-1	-1	-1	-1	-1	-1	-1	-1	-1	-1	-1
I	1211869	A	T	-1	-1	-1	-1	-1	-1	-1	-1	-1	-1	-1	-1	-1	-1	-1	-1	-1	-1	-1	-1	-1	-1	-1	-1	1	-1	-1	-1	-1	-1	-1	-1	-1	-1	-1	-1	-1	-1	-1	-1	-1	-1	-1	-1	-1	-1
I	1212452	T	G	-1	1	-1	-1	1	1	1	1	1	1	-1	1	1	1	1	1	1	1	1	1	1	1	1	-1	-1	1	1	-1	1	1	1	1	1	-1	1	-1	-1	-1	-1	-1	-1	-1	1	-1	-1	-1
I	1212500	A	G	-1	1	-1	-1	-1	-1	1	-1	1	1	-1	1	1	1	-1	-1	-1	1	1	1	-1	1	-1	-1	-1	1	1	-1	1	-1	-1	-1	-1	-1	1	-1	-1	-1	-1	-1	-1	-1	1	-1	-1	-1
I	1213134	A	C	-1	1	-1	-1	1	-1	NA	NA	1	1	-1	-1	1	-1	NA	-1	1	1	NA	1	-1	NA	-1	-1	-1	-1	-1	-1	NA	NA	-1	NA	-1	-1	NA	-1	-1	-1	-1	-1	-1	-1	-1	-1	-1	-1
I	1214187	G	A	-1	-1	-1	-1	1	1	NA	-1	-1	-1	-1	1	-1	1	-1	-1	-1	-1	NA	-1	1	NA	-1	-1	-1	-1	NA	-1	-1	-1	-1	-1	1	-1	NA	-1	-1	-1	-1	-1	-1	-1	1	-1	-1	-1
I	1215907	T	C	-1	-1	-1	-1	-1	-1	-1	-1	-1	-1	-1	-1	-1	-1	-1	-1	-1	-1	-1	-1	-1	-1	1	-1	1	-1	-1	-1	-1	-1	-1	-1	-1	-1	-1	-1	-1	-1	-1	-1	-1	-1	-1	-1	-1	-1
I	1216689	C	T	-1	NA	-1	-1	1	-1	NA	1	NA	1	-1	1	1	1	-1	-1	-1	1	NA	1	-1	1	-1	-1	-1	1	1	-1	NA	-1	-1	-1	NA	-1	1	-1	-1	-1	-1	-1	-1	-1	1	-1	-1	-1
I	1216816	A	C	-1	NA	-1	-1	1	1	NA	1	1	-1	-1	-1	-1	-1	-1	NA	1	NA	-1	NA	-1	1	-1	-1	-1	NA	NA	-1	NA	NA	-1	NA	-1	-1	1	-1	-1	-1	-1	-1	-1	-1	1	-1	-1	-1
I	1220380	C	T	-1	1	-1	-1	1	1	1	1	1	1	-1	1	1	1	1	-1	1	1	1	1	1	1	-1	-1	-1	1	1	-1	1	1	1	1	1	-1	1	-1	-1	-1	-1	-1	-1	-1	1	-1	-1	-1
I	1221311	G	A	-1	NA	-1	-1	1	-1	-1	-1	1	1	-1	-1	-1	-1	-1	-1	-1	NA	1	-1	-1	1	-1	-1	-1	-1	-1	-1	-1	-1	-1	-1	-1	-1	-1	-1	-1	-1	-1	-1	-1	-1	1	-1	-1	-1
I	1221423	T	G	-1	-1	-1	-1	-1	-1	-1	-1	-1	-1	-1	-1	-1	-1	-1	-1	-1	-1	-1	-1	-1	-1	NA	-1	-1	-1	NA	-1	-1	-1	-1	-1	-1	-1	1	-1	-1	-1	-1	-1	-1	-1	-1	-1	-1	-1
I	1221541	A	G	-1	1	-1	-1	1	-1	1	1	1	1	-1	1	1	1	1	1	1	1	1	1	1	1	1	-1	-1	1	1	-1	1	1	1	1	1	-1	1	-1	-1	-1	-1	-1	-1	-1	1	-1	-1	-1
I	1221547	C	T	-1	1	-1	-1	1	1	1	1	1	1	-1	1	1	1	1	1	1	1	1	1	1	1	1	-1	1	1	1	-1	1	1	1	1	1	-1	1	-1	-1	-1	-1	-1	-1	-1	1	-1	-1	-1
I	1221644	A	T	-1	1	-1	-1	1	1	1	1	1	1	-1	1	1	1	1	1	1	1	1	1	1	1	-1	-1	-1	-1	1	-1	1	1	1	1	1	-1	1	-1	-1	-1	-1	-1	-1	-1	1	-1	-1	-1
I	1222896	C	T	-1	-1	-1	-1	-1	-1	-1	-1	-1	-1	-1	-1	-1	-1	-1	-1	-1	-1	-1	-1	-1	-1	1	-1	1	-1	-1	-1	-1	-1	-1	-1	-1	-1	-1	-1	-1	-1	-1	-1	-1	-1	-1	-1	-1	-1
I	1223347	A	G	-1	1	-1	-1	1	1	1	1	1	1	-1	1	1	1	1	1	1	1	1	1	1	1	1	-1	1	1	1	-1	1	1	1	1	1	1	1	-1	1	1	1	-1	1	-1	1	-1	-1	1
I	1223674	T	A	-1	-1	-1	-1	-1	-1	-1	-1	-1	-1	-1	-1	-1	-1	1	1	1	-1	-1	-1	1	-1	-1	-1	-1	-1	-1	-1	-1	1	1	1	-1	-1	-1	-1	-1	-1	-1	-1	-1	-1	-1	-1	-1	-1
I	1229119	T	C	-1	-1	-1	-1	-1	1	-1	-1	-1	-1	-1	-1	-1	-1	-1	-1	-1	-1	-1	-1	-1	-1	1	-1	1	-1	-1	-1	-1	-1	-1	-1	-1	-1	-1	-1	-1	-1	-1	-1	-1	-1	-1	-1	-1	-1
I	1229336	T	G	-1	-1	-1	-1	-1	1	-1	-1	-1	-1	-1	-1	-1	-1	-1	-1	-1	-1	-1	-1	-1	-1	1	-1	1	-1	-1	-1	-1	-1	-1	-1	-1	-1	-1	-1	-1	-1	-1	-1	-1	-1	-1	-1	-1	-1
I	1229366	T	C	-1	-1	-1	-1	-1	1	-1	-1	-1	-1	-1	-1	-1	-1	-1	-1	-1	-1	-1	-1	-1	-1	1	-1	1	-1	-1	-1	-1	-1	-1	-1	-1	-1	-1	-1	-1	-1	-1	-1	-1	-1	-1	-1	-1	-1
I	1231461	A	T	-1	1	-1	-1	-1	-1	1	-1	1	1	-1	1	1	1	1	1	1	1	1	1	1	1	-1	-1	-1	1	1	-1	1	1	1	1	-1	-1	1	-1	-1	-1	-1	-1	-1	-1	1	-1	-1	-1
I	1231824	T	A	-1	1	-1	-1	1	-1	1	-1	1	1	-1	1	1	1	1	1	1	1	1	1	-1	1	-1	-1	-1	1	-1	-1	1	1	-1	1	1	-1	1	-1	-1	-1	-1	-1	-1	-1	1	-1	-1	-1
I	1233185	T	A	-1	-1	-1	-1	-1	1	-1	-1	-1	-1	-1	-1	-1	-1	-1	-1	-1	-1	-1	-1	-1	-1	1	-1	1	-1	-1	-1	-1	-1	-1	-1	-1	-1	-1	-1	-1	-1	-1	-1	1	-1	-1	-1	-1	-1
I	1233659	C	T	-1	-1	-1	-1	1	1	-1	1	-1	-1	-1	-1	-1	-1	-1	-1	-1	-1	-1	-1	-1	-1	1	-1	-1	-1	-1	-1	-1	-1	-1	-1	1	-1	-1	-1	-1	-1	-1	-1	-1	-1	-1	-1	-1	-1
I	1234623	G	A	-1	-1	-1	-1	-1	-1	-1	-1	-1	-1	-1	-1	-1	-1	-1	-1	-1	-1	-1	-1	-1	-1	-1	-1	1	-1	-1	-1	-1	-1	-1	-1	-1	-1	-1	-1	-1	-1	-1	-1	1	-1	-1	-1	-1	-1
I	1235904	C	A	-1	-1	-1	-1	-1	-1	-1	-1	-1	-1	-1	-1	-1	-1	1	1	1	-1	-1	-1	1	-1	-1	-1	-1	-1	-1	-1	-1	1	1	1	-1	-1	-1	-1	-1	-1	-1	-1	-1	-1	-1	-1	-1	-1
I	1237278	G	A	-1	1	-1	-1	1	1	1	1	1	1	-1	1	1	1	1	1	1	1	1	1	1	1	1	-1	1	1	1	-1	1	1	1	1	1	-1	1	-1	-1	-1	-1	-1	1	-1	1	-1	-1	-1
I	1237817	A	T	-1	-1	-1	-1	1	1	-1	1	-1	-1	-1	-1	-1	-1	-1	-1	-1	-1	-1	-1	-1	-1	-1	-1	1	-1	-1	-1	-1	-1	-1	-1	1	-1	-1	-1	-1	-1	-1	-1	-1	-1	-1	-1	-1	-1
I	1238141	T	A	-1	-1	-1	-1	1	-1	-1	1	-1	-1	-1	-1	-1	-1	-1	-1	-1	-1	-1	-1	-1	-1	-1	-1	1	-1	-1	-1	-1	-1	-1	-1	1	-1	-1	-1	-1	-1	-1	-1	-1	-1	-1	-1	-1	-1
I	1238944	A	C	-1	1	-1	-1	-1	-1	1	-1	1	1	-1	1	1	1	1	1	1	1	1	1	-1	1	-1	-1	-1	1	-1	-1	1	1	-1	1	-1	-1	1	-1	-1	-1	-1	-1	-1	-1	1	-1	-1	-1
I	1239793	G	T	-1	1	-1	-1	1	1	1	1	1	1	-1	1	1	1	1	1	1	1	1	1	1	1	1	-1	1	1	1	-1	1	1	1	1	1	1	1	-1	1	1	1	-1	1	-1	1	-1	-1	1
I	1240343	C	T	-1	-1	-1	-1	1	-1	-1	1	-1	-1	-1	-1	-1	-1	-1	-1	-1	-1	-1	-1	-1	-1	1	-1	1	-1	-1	-1	-1	-1	-1	-1	1	-1	-1	-1	-1	-1	-1	-1	-1	-1	-1	-1	-1	-1
I	1240963	G	A	-1	1	-1	-1	-1	-1	1	-1	1	1	-1	1	1	1	1	1	1	1	1	1	1	1	-1	-1	-1	1	1	-1	1	1	1	1	-1	1	1	-1	-1	1	-1	-1	-1	-1	1	-1	-1	-1
I	1241571	G	A	-1	-1	-1	-1	-1	-1	-1	-1	-1	-1	-1	-1	-1	-1	1	-1	-1	1	1	-1	1	-1	-1	-1	-1	-1	1	-1	1	-1	1	-1	-1	-1	-1	-1	-1	-1	-1	-1	-1	-1	-1	-1	-1	-1
I	1241781	G	A	-1	-1	-1	-1	1	-1	-1	1	-1	-1	-1	-1	-1	-1	-1	-1	-1	-1	-1	-1	-1	-1	-1	-1	-1	-1	-1	-1	-1	-1	-1	-1	1	1	-1	-1	-1	1	-1	-1	-1	-1	-1	-1	-1	-1
I	1241804	C	A	-1	-1	-1	-1	-1	-1	-1	-1	-1	-1	-1	-1	-1	-1	-1	-1	-1	-1	-1	-1	-1	-1	-1	-1	-1	-1	-1	-1	-1	-1	-1	-1	-1	-1	-1	-1	1	-1	1	-1	-1	-1	-1	-1	-1	1
I	1244062	G	A	-1	1	-1	-1	1	-1	1	1	1	1	-1	1	1	1	1	1	1	1	1	1	-1	1	-1	-1	1	1	-1	-1	1	1	-1	1	1	1	1	-1	-1	1	-1	-1	-1	-1	1	-1	-1	-1
I	1244526	G	A	-1	-1	-1	-1	-1	-1	-1	-1	-1	-1	-1	-1	1	1	1	1	1	-1	-1	1	1	-1	-1	-1	-1	-1	-1	-1	-1	1	1	1	-1	-1	-1	-1	-1	-1	-1	-1	-1	-1	-1	-1	-1	-1
I	1245508	A	G	-1	-1	-1	-1	-1	1	-1	1	-1	-1	-1	-1	-1	-1	-1	-1	-1	-1	-1	-1	-1	-1	-1	-1	-1	-1	-1	-1	-1	-1	-1	-1	-1	-1	-1	-1	1	-1	1	-1	1	-1	-1	-1	-1	1
I	1245537	T	C	-1	-1	-1	-1	-1	-1	-1	-1	-1	-1	-1	-1	-1	-1	-1	-1	-1	-1	-1	-1	-1	-1	-1	-1	-1	-1	-1	-1	-1	-1	-1	-1	-1	-1	-1	-1	1	-1	1	-1	1	-1	-1	-1	-1	1
I	1246047	T	A	-1	1	-1	-1	-1	-1	1	-1	1	1	-1	1	-1	-1	1	NA	1	1	1	-1	-1	1	1	-1	-1	1	1	-1	1	1	1	1	-1	-1	1	-1	-1	-1	-1	-1	-1	-1	1	-1	-1	-1
I	1246120	T	A	-1	1	-1	-1	-1	-1	1	-1	1	1	-1	1	1	1	1	1	1	1	1	-1	1	1	-1	-1	-1	1	1	-1	1	1	1	1	-1	-1	1	-1	-1	-1	-1	-1	-1	-1	1	-1	-1	-1
I	1246239	T	G	-1	1	-1	-1	1	-1	1	1	1	1	-1	1	1	1	1	1	1	1	1	-1	1	1	1	-1	1	1	1	-1	1	1	1	1	1	1	1	-1	-1	1	-1	-1	-1	-1	1	-1	-1	-1
I	1246817	T	A	-1	-1	-1	-1	-1	-1	-1	-1	-1	-1	-1	-1	-1	-1	-1	-1	-1	-1	-1	-1	-1	-1	-1	-1	-1	-1	-1	-1	-1	-1	-1	-1	1	1	-1	-1	-1	1	-1	-1	-1	-1	-1	-1	-1	-1
I	1246952	T	C	-1	1	-1	-1	-1	-1	1	-1	1	1	-1	1	1	1	1	1	1	1	1	-1	1	1	1	-1	-1	1	1	-1	1	1	1	1	1	1	1	-1	-1	1	-1	-1	-1	-1	1	-1	-1	-1
I	1247311	A	G	-1	1	-1	-1	1	-1	1	1	1	1	-1	1	1	1	1	1	1	1	1	1	1	1	-1	-1	1	1	-1	-1	1	1	1	1	1	1	1	-1	-1	1	-1	-1	-1	-1	1	-1	-1	-1
I	1247724	A	G	-1	1	-1	-1	-1	-1	1	-1	1	1	-1	1	-1	-1	-1	-1	-1	1	1	-1	-1	1	-1	-1	-1	1	1	-1	1	-1	-1	-1	-1	-1	1	-1	-1	-1	-1	-1	-1	-1	1	-1	-1	-1
I	1247844	C	T	-1	1	-1	-1	-1	-1	1	-1	1	1	-1	1	1	1	1	1	1	1	1	1	1	1	-1	-1	-1	1	1	-1	1	1	1	1	-1	-1	1	-1	-1	-1	-1	-1	-1	-1	1	-1	-1	-1
I	1248249	A	C	-1	1	-1	-1	1	1	1	1	1	1	-1	1	1	1	1	1	1	1	1	1	1	1	1	-1	1	1	1	-1	1	1	1	1	1	1	1	-1	1	1	1	-1	1	-1	1	-1	-1	1
I	1248432	T	A	-1	-1	-1	-1	1	-1	-1	1	-1	-1	-1	-1	-1	-1	-1	-1	-1	-1	-1	-1	-1	-1	1	-1	-1	-1	-1	-1	-1	-1	-1	-1	-1	1	-1	-1	-1	-1	-1	-1	-1	-1	-1	-1	-1	-1
I	1249280	T	C	-1	-1	-1	-1	1	-1	-1	1	-1	-1	-1	-1	-1	-1	-1	-1	-1	-1	-1	-1	-1	-1	1	-1	-1	-1	-1	-1	-1	-1	-1	-1	1	1	-1	-1	-1	1	-1	-1	-1	-1	-1	-1	-1	-1
I	1250419	A	C	-1	-1	-1	-1	-1	-1	-1	-1	-1	-1	-1	-1	1	-1	-1	1	-1	-1	1	-1	-1	-1	-1	-1	-1	1	-1	-1	-1	-1	-1	-1	-1	-1	-1	-1	-1	-1	-1	-1	-1	-1	-1	-1	-1	-1
I	1252221	G	A	-1	-1	-1	-1	-1	-1	1	-1	-1	1	-1	-1	-1	-1	-1	-1	-1	1	1	-1	-1	-1	-1	-1	-1	1	1	-1	-1	-1	-1	-1	-1	-1	-1	-1	-1	-1	-1	-1	-1	-1	1	-1	-1	-1
I	1253092	G	A	-1	1	-1	-1	1	-1	1	1	1	1	-1	1	1	1	1	1	1	1	1	1	1	1	1	-1	1	1	1	-1	1	1	1	1	1	1	1	-1	-1	1	-1	-1	-1	-1	1	-1	-1	-1
I	1253741	A	G	-1	1	-1	-1	-1	-1	1	-1	1	1	-1	1	1	1	1	1	1	1	1	1	1	1	-1	-1	-1	1	1	-1	1	1	1	1	-1	-1	1	-1	-1	-1	-1	-1	-1	-1	1	-1	-1	-1
I	1253769	G	A	-1	-1	-1	-1	1	1	-1	1	-1	-1	-1	-1	-1	-1	-1	-1	-1	-1	-1	-1	-1	-1	1	-1	1	-1	-1	-1	-1	-1	-1	-1	1	1	-1	-1	-1	1	-1	-1	-1	-1	-1	-1	-1	-1
I	1255376	A	T	-1	-1	-1	-1	1	1	-1	1	-1	-1	-1	-1	-1	-1	-1	-1	-1	-1	-1	-1	-1	-1	1	-1	-1	-1	-1	-1	-1	-1	-1	-1	1	-1	-1	-1	-1	-1	-1	-1	-1	-1	-1	-1	-1	-1
I	1255890	C	T	-1	-1	-1	-1	-1	-1	-1	-1	-1	-1	-1	-1	-1	-1	-1	-1	-1	-1	-1	-1	-1	-1	-1	-1	1	-1	-1	-1	-1	-1	-1	-1	-1	1	-1	-1	-1	1	-1	-1	-1	-1	-1	-1	-1	-1
I	1256484	G	A	-1	-1	-1	-1	-1	-1	1	-1	1	1	-1	-1	-1	-1	-1	-1	-1	1	1	-1	-1	1	-1	-1	-1	1	1	-1	1	-1	-1	-1	-1	-1	1	-1	-1	-1	-1	-1	-1	-1	1	-1	-1	-1
I	1258563	G	C	-1	-1	-1	-1	-1	-1	-1	-1	-1	-1	-1	-1	-1	-1	-1	-1	-1	-1	-1	-1	-1	-1	-1	-1	-1	-1	-1	-1	-1	-1	-1	-1	1	-1	-1	-1	1	-1	1	-1	1	-1	-1	-1	-1	1
I	1260822	A	G	-1	1	-1	-1	1	1	1	1	1	1	-1	1	1	1	1	1	1	1	1	1	1	1	1	-1	1	1	1	-1	1	1	1	1	1	1	1	-1	1	1	1	-1	1	-1	1	-1	-1	1
I	1261955	T	A	-1	-1	-1	-1	-1	-1	-1	-1	-1	-1	-1	-1	1	1	1	1	1	-1	-1	1	1	-1	-1	-1	-1	-1	-1	-1	-1	1	1	1	-1	-1	-1	-1	-1	-1	-1	-1	-1	-1	-1	-1	-1	-1
I	1268750	G	A	-1	1	-1	-1	1	1	1	1	1	1	-1	1	1	1	1	1	1	1	1	1	1	1	-1	-1	-1	1	1	-1	1	1	1	1	1	1	1	-1	-1	1	-1	-1	-1	-1	1	-1	-1	-1
I	1269603	T	A	-1	-1	-1	-1	1	1	-1	1	-1	-1	-1	-1	-1	-1	-1	-1	-1	-1	-1	-1	-1	-1	-1	-1	-1	-1	-1	-1	-1	-1	-1	-1	1	1	-1	-1	-1	1	-1	-1	-1	-1	-1	-1	-1	-1
I	1269893	T	C	-1	-1	-1	-1	1	1	-1	1	-1	-1	-1	-1	-1	-1	-1	-1	-1	-1	-1	-1	-1	-1	1	-1	1	-1	-1	-1	-1	-1	-1	-1	1	1	-1	-1	-1	1	-1	-1	-1	-1	-1	-1	-1	-1
I	1270242	T	C	-1	1	-1	-1	-1	-1	1	-1	1	1	-1	1	1	1	1	1	1	1	1	1	1	1	-1	-1	-1	1	1	-1	1	1	1	1	-1	-1	1	-1	-1	-1	-1	-1	-1	-1	1	-1	-1	-1
I	1271353	T	G	-1	-1	-1	-1	-1	1	-1	1	-1	-1	-1	-1	-1	-1	-1	-1	-1	-1	-1	-1	-1	-1	-1	-1	-1	-1	-1	-1	-1	-1	-1	-1	-1	1	-1	-1	-1	1	-1	-1	-1	-1	-1	-1	-1	-1
I	1281806	G	C	-1	-1	-1	-1	-1	-1	-1	-1	-1	-1	-1	-1	-1	-1	1	1	1	-1	-1	-1	1	-1	-1	-1	-1	-1	-1	-1	-1	1	1	1	-1	-1	-1	-1	-1	-1	-1	-1	-1	-1	-1	-1	-1	-1
I	1286401	A	C	-1	-1	-1	-1	-1	-1	-1	-1	-1	-1	-1	-1	-1	-1	-1	-1	-1	-1	-1	-1	-1	-1	1	-1	1	-1	-1	-1	-1	-1	-1	-1	1	-1	-1	-1	-1	-1	-1	-1	-1	-1	-1	-1	-1	-1
I	1287916	A	C	-1	-1	-1	-1	1	1	-1	1	-1	-1	-1	-1	-1	-1	-1	-1	-1	-1	-1	-1	-1	-1	1	-1	1	-1	-1	-1	-1	-1	-1	-1	1	1	-1	-1	-1	1	-1	-1	-1	-1	-1	-1	-1	-1
I	1288522	A	G	-1	1	-1	-1	-1	-1	1	-1	1	1	-1	1	1	1	1	1	1	1	1	1	1	1	-1	-1	-1	1	1	-1	1	1	1	1	-1	-1	1	-1	-1	-1	-1	-1	-1	-1	1	-1	-1	-1
I	1289392	A	T	-1	1	-1	-1	1	1	1	-1	1	1	-1	1	-1	-1	1	1	1	1	1	-1	1	1	-1	-1	-1	1	1	-1	1	1	1	1	1	1	1	-1	-1	-1	-1	-1	-1	-1	1	-1	-1	-1
I	1292211	A	T	-1	-1	-1	-1	-1	-1	-1	1	-1	-1	-1	-1	1	1	-1	-1	-1	-1	-1	1	-1	-1	-1	-1	-1	-1	-1	-1	-1	-1	-1	-1	-1	1	-1	-1	-1	1	-1	-1	-1	-1	-1	-1	-1	-1
I	1294610	T	A	-1	1	-1	-1	1	-1	1	1	1	1	-1	1	1	1	1	-1	1	1	1	-1	1	1	1	-1	1	1	1	-1	1	1	1	1	1	1	1	-1	-1	-1	-1	-1	-1	-1	1	-1	-1	-1
I	1296312	C	T	-1	-1	-1	-1	-1	1	-1	1	-1	-1	-1	-1	-1	-1	-1	-1	-1	-1	-1	-1	-1	-1	1	-1	-1	-1	-1	-1	-1	-1	-1	-1	-1	1	-1	-1	-1	1	-1	-1	-1	-1	-1	-1	-1	-1
I	1297336	T	A	-1	1	-1	-1	-1	-1	1	-1	1	1	-1	1	-1	-1	-1	-1	-1	1	1	-1	-1	1	-1	-1	-1	1	1	-1	1	-1	-1	-1	-1	-1	1	-1	-1	-1	-1	-1	-1	-1	1	-1	-1	-1
I	1299284	A	T	-1	-1	-1	-1	-1	-1	-1	1	-1	-1	-1	-1	-1	-1	-1	-1	-1	-1	-1	-1	-1	-1	-1	-1	1	-1	-1	-1	-1	-1	-1	-1	-1	1	-1	-1	-1	1	-1	-1	-1	-1	-1	-1	-1	-1
I	1302408	T	G	-1	-1	-1	-1	-1	-1	-1	-1	-1	-1	-1	-1	-1	-1	-1	-1	-1	-1	-1	-1	-1	-1	-1	-1	-1	-1	-1	-1	-1	-1	-1	-1	-1	-1	-1	-1	1	-1	1	-1	-1	-1	-1	-1	-1	1
I	1302564	G	T	-1	1	-1	-1	1	-1	1	1	1	1	-1	1	1	1	1	1	1	1	1	1	1	1	-1	-1	-1	1	1	-1	1	1	1	1	1	1	1	-1	-1	1	-1	-1	-1	-1	1	-1	-1	-1
I	1303137	T	C	-1	-1	-1	-1	1	1	-1	1	-1	-1	-1	-1	-1	-1	-1	-1	-1	-1	-1	-1	-1	-1	-1	-1	-1	-1	-1	-1	-1	-1	-1	-1	-1	1	-1	-1	-1	1	-1	-1	-1	-1	-1	-1	-1	-1
I	1304376	T	C	-1	-1	-1	-1	-1	-1	1	-1	1	1	-1	-1	-1	-1	-1	-1	-1	1	1	-1	-1	1	-1	-1	-1	1	1	-1	1	-1	-1	-1	-1	-1	1	-1	-1	-1	-1	-1	-1	-1	1	-1	-1	-1
I	1306870	G	A	-1	1	-1	-1	-1	-1	1	-1	1	1	-1	1	1	1	1	1	1	1	1	1	1	1	-1	-1	-1	1	1	-1	1	1	1	1	-1	-1	1	-1	-1	-1	-1	-1	-1	-1	1	-1	-1	-1
I	1311054	T	C	-1	-1	-1	-1	-1	1	-1	-1	-1	-1	-1	-1	-1	-1	-1	-1	-1	-1	-1	-1	-1	-1	-1	-1	1	-1	-1	-1	-1	-1	-1	-1	-1	-1	-1	-1	1	-1	1	-1	-1	-1	-1	-1	-1	1
I	1312414	C	T	-1	1	-1	-1	1	1	1	1	1	1	-1	1	1	1	1	1	1	1	1	1	1	1	1	-1	1	1	1	-1	1	1	1	1	1	1	1	-1	1	1	1	-1	1	-1	1	-1	-1	1
I	1314414	T	G	-1	1	-1	-1	-1	-1	1	-1	1	1	-1	1	1	1	1	1	1	1	1	1	1	1	1	-1	1	1	1	-1	1	1	1	1	-1	-1	1	-1	1	-1	1	-1	-1	-1	1	-1	-1	1
I	1317511	G	T	-1	1	-1	-1	-1	-1	1	-1	1	1	-1	-1	1	1	1	1	1	1	1	-1	1	1	-1	-1	1	-1	1	-1	1	1	1	1	-1	-1	1	-1	1	-1	1	-1	-1	-1	1	-1	-1	1
I	1317527	G	A	-1	1	-1	-1	-1	-1	1	-1	1	1	-1	-1	-1	-1	1	1	1	1	1	-1	1	1	-1	-1	1	-1	1	-1	1	1	1	1	-1	-1	1	-1	-1	-1	-1	-1	-1	-1	1	-1	-1	-1
I	1317541	C	T	-1	-1	-1	-1	-1	-1	-1	-1	-1	NA	-1	-1	-1	-1	NA	-1	-1	-1	-1	-1	-1	-1	-1	-1	-1	-1	-1	-1	-1	NA	-1	-1	-1	-1	1	-1	-1	-1	-1	-1	-1	-1	-1	-1	-1	-1
I	1331942	C	A	-1	-1	-1	-1	-1	-1	-1	-1	-1	-1	-1	-1	-1	-1	-1	-1	-1	-1	-1	-1	-1	-1	-1	-1	-1	-1	-1	-1	-1	-1	-1	-1	-1	-1	-1	-1	NA	-1	1	-1	-1	-1	-1	-1	-1	1
I	1333076	C	T	-1	-1	-1	-1	-1	-1	-1	-1	-1	-1	-1	-1	-1	-1	-1	-1	-1	-1	-1	-1	-1	-1	-1	-1	-1	-1	-1	-1	-1	-1	-1	-1	-1	-1	-1	-1	1	-1	1	-1	-1	-1	-1	-1	-1	1
I	1334072	G	T	-1	1	-1	-1	-1	-1	-1	-1	-1	-1	-1	1	-1	-1	-1	-1	-1	-1	-1	-1	-1	-1	-1	-1	-1	-1	-1	-1	-1	-1	-1	-1	-1	-1	-1	-1	-1	-1	-1	-1	-1	-1	-1	-1	-1	-1
I	1334363	G	T	-1	-1	-1	-1	-1	-1	1	-1	-1	1	-1	-1	-1	-1	-1	-1	-1	1	1	-1	-1	1	-1	-1	-1	1	1	-1	-1	-1	-1	-1	-1	-1	1	-1	-1	-1	-1	-1	-1	-1	1	-1	-1	-1
I	1335208	A	T	-1	-1	-1	-1	-1	1	-1	-1	-1	-1	-1	-1	-1	-1	-1	-1	-1	-1	-1	-1	-1	-1	1	-1	1	-1	-1	-1	-1	-1	-1	-1	1	-1	-1	-1	1	-1	1	-1	-1	-1	-1	-1	-1	1
I	1336302	G	A	-1	-1	-1	-1	-1	1	-1	-1	-1	-1	-1	-1	-1	-1	-1	-1	-1	-1	-1	-1	-1	-1	1	-1	1	-1	-1	-1	-1	-1	-1	-1	1	-1	-1	-1	-1	-1	-1	-1	-1	-1	-1	-1	-1	-1
I	1339689	C	T	-1	-1	-1	-1	-1	-1	-1	-1	-1	-1	-1	-1	-1	-1	1	1	1	-1	-1	-1	1	-1	-1	-1	-1	-1	-1	-1	-1	1	1	1	-1	-1	-1	-1	-1	-1	-1	-1	-1	-1	-1	-1	-1	-1
I	1343828	A	G	-1	1	-1	-1	-1	-1	1	-1	1	1	-1	1	-1	-1	-1	-1	-1	1	1	-1	-1	1	-1	-1	-1	1	1	-1	1	-1	-1	-1	-1	-1	1	-1	-1	-1	-1	-1	-1	-1	1	-1	-1	-1
I	1346570	T	C	-1	1	-1	-1	-1	-1	1	-1	-1	1	-1	-1	-1	1	1	-1	1	1	-1	-1	1	NA	-1	-1	1	-1	-1	-1	1	1	-1	1	-1	-1	1	-1	-1	-1	-1	-1	-1	-1	NA	-1	-1	-1
I	1347011	C	T	-1	1	-1	-1	-1	-1	1	-1	NA	1	-1	-1	-1	1	1	-1	1	1	1	-1	1	NA	-1	-1	-1	1	-1	-1	1	1	-1	1	-1	-1	-1	-1	-1	-1	-1	-1	-1	-1	NA	-1	-1	-1
I	1347323	A	G	-1	1	-1	-1	-1	-1	1	-1	1	1	-1	1	1	1	1	-1	1	1	1	1	1	1	-1	-1	-1	1	1	-1	1	1	1	1	-1	-1	1	-1	-1	-1	-1	-1	-1	-1	1	-1	-1	-1
I	1348358	A	G	-1	1	-1	-1	1	-1	1	1	1	1	-1	1	1	1	1	1	1	1	-1	1	1	1	-1	-1	-1	1	1	-1	1	1	1	1	-1	1	1	-1	1	1	1	-1	-1	-1	1	-1	-1	1
I	1349372	A	C	-1	-1	-1	-1	-1	-1	-1	-1	-1	-1	-1	-1	-1	1	-1	-1	-1	-1	-1	-1	-1	-1	-1	-1	-1	-1	-1	-1	-1	-1	-1	1	-1	-1	-1	-1	-1	-1	-1	-1	-1	-1	-1	-1	-1	-1
I	1349766	T	A	-1	1	-1	-1	-1	-1	1	-1	1	1	-1	-1	1	1	1	NA	1	1	1	-1	1	1	-1	-1	-1	1	-1	-1	1	1	1	1	-1	1	1	-1	1	1	1	-1	-1	-1	1	-1	-1	1
I	1350452	C	T	-1	1	-1	-1	-1	-1	1	-1	1	1	-1	-1	NA	1	1	1	1	1	1	NA	1	1	-1	-1	-1	1	-1	-1	1	1	1	1	-1	-1	1	-1	-1	-1	-1	-1	-1	-1	1	-1	-1	-1
I	1350460	A	T	-1	1	-1	-1	-1	-1	1	-1	1	1	-1	-1	-1	1	1	-1	1	1	1	-1	1	-1	-1	-1	-1	1	-1	-1	1	1	1	1	-1	-1	1	-1	-1	-1	-1	-1	-1	-1	1	-1	-1	-1
I	1350474	T	C	-1	1	-1	-1	1	-1	1	-1	-1	1	-1	-1	-1	1	1	NA	1	1	1	-1	1	-1	-1	-1	-1	1	-1	-1	1	1	1	1	-1	1	1	-1	1	1	1	-1	-1	-1	1	-1	-1	1
I	1350486	G	A	-1	1	-1	-1	1	-1	1	-1	1	1	-1	-1	-1	1	1	1	1	1	1	-1	1	-1	1	-1	-1	1	-1	-1	1	1	1	1	1	1	1	-1	1	1	1	-1	-1	-1	1	-1	-1	1
I	1350633	A	G	-1	1	-1	-1	1	1	1	-1	1	1	-1	1	1	1	1	1	1	1	1	1	1	1	1	-1	-1	1	1	-1	1	1	1	1	1	1	1	-1	1	1	1	-1	-1	-1	1	-1	-1	1
I	1350704	G	A	-1	1	-1	-1	1	1	1	-1	1	1	-1	1	1	1	1	1	1	1	1	1	1	1	-1	-1	1	1	1	-1	1	1	1	1	-1	1	1	-1	1	1	1	-1	-1	-1	1	-1	-1	1
I	1351578	A	G	-1	1	-1	-1	-1	-1	1	-1	1	NA	-1	-1	NA	1	1	NA	NA	NA	-1	NA	NA	1	1	-1	-1	NA	-1	-1	1	NA	-1	NA	-1	-1	NA	-1	-1	-1	-1	-1	-1	-1	-1	-1	-1	-1
I	1351671	T	C	-1	-1	-1	-1	-1	-1	1	-1	NA	NA	-1	-1	-1	-1	-1	-1	-1	-1	-1	-1	NA	-1	-1	-1	-1	NA	-1	-1	-1	NA	-1	NA	-1	-1	-1	-1	-1	-1	-1	-1	-1	-1	-1	-1	-1	-1
I	1353245	T	C	-1	1	-1	-1	-1	-1	1	-1	1	1	-1	1	1	1	1	1	1	1	1	1	-1	1	-1	-1	-1	1	-1	-1	1	1	1	1	-1	-1	1	-1	-1	-1	-1	-1	-1	-1	1	-1	-1	-1
I	1353847	T	C	-1	-1	-1	-1	1	-1	-1	-1	-1	-1	-1	-1	-1	-1	-1	-1	-1	-1	-1	-1	-1	-1	-1	-1	-1	-1	-1	-1	-1	-1	-1	-1	1	1	-1	-1	1	1	1	-1	-1	-1	-1	-1	-1	1
I	1354147	A	T	-1	-1	-1	-1	-1	-1	-1	-1	-1	-1	-1	-1	-1	-1	-1	-1	-1	-1	-1	-1	-1	-1	-1	-1	-1	-1	-1	-1	-1	-1	-1	-1	-1	-1	-1	-1	1	-1	1	-1	-1	-1	-1	-1	-1	1
I	1354337	C	A	-1	1	-1	-1	-1	-1	1	-1	1	1	-1	1	1	1	1	1	1	1	1	1	1	1	1	-1	1	1	-1	-1	1	1	1	1	-1	1	1	-1	1	1	1	-1	-1	-1	1	-1	-1	1
I	1354643	C	G	-1	-1	-1	-1	-1	-1	1	-1	NA	1	-1	-1	-1	1	-1	-1	1	NA	-1	-1	1	-1	1	-1	-1	NA	-1	-1	1	1	-1	1	-1	-1	1	-1	-1	-1	-1	-1	-1	-1	NA	-1	-1	-1
I	1354684	G	T	-1	-1	-1	-1	-1	-1	-1	-1	-1	-1	-1	-1	-1	-1	-1	-1	-1	-1	-1	-1	-1	-1	-1	-1	-1	-1	-1	-1	-1	-1	-1	-1	-1	NA	-1	-1	1	1	1	-1	-1	-1	-1	-1	-1	1
I	1354964	A	T	-1	-1	-1	-1	1	-1	-1	1	-1	-1	-1	-1	-1	-1	-1	-1	-1	-1	-1	-1	-1	1	-1	-1	-1	-1	-1	-1	-1	-1	-1	-1	1	1	-1	-1	1	1	1	-1	-1	-1	-1	-1	-1	1
I	1355064	A	G	-1	NA	-1	-1	-1	-1	1	-1	1	1	-1	-1	NA	1	NA	-1	1	1	-1	-1	-1	-1	1	-1	-1	-1	-1	-1	1	1	-1	1	-1	-1	1	-1	-1	-1	-1	-1	-1	-1	1	-1	-1	-1
I	1355100	T	A	-1	1	-1	-1	-1	-1	1	-1	1	1	-1	1	1	1	1	NA	1	1	1	-1	1	1	1	-1	1	1	NA	-1	1	1	NA	1	-1	-1	1	-1	-1	-1	-1	-1	-1	-1	1	-1	-1	-1
I	1355328	T	C	-1	1	-1	-1	-1	-1	1	-1	1	1	-1	-1	1	1	1	-1	1	1	1	-1	1	1	1	-1	-1	1	-1	-1	1	1	-1	1	-1	-1	1	-1	-1	-1	-1	-1	-1	-1	1	-1	-1	-1
I	1355803	C	T	-1	1	-1	-1	-1	-1	1	-1	1	1	-1	1	1	1	1	NA	1	1	-1	-1	1	1	-1	-1	1	1	-1	-1	1	1	1	1	-1	-1	1	-1	-1	-1	-1	-1	-1	-1	1	-1	-1	-1
I	1355859	T	G	-1	-1	-1	-1	-1	-1	-1	-1	-1	-1	-1	-1	-1	-1	-1	-1	-1	-1	1	-1	-1	-1	-1	-1	-1	-1	1	-1	-1	-1	-1	-1	-1	-1	-1	-1	-1	-1	-1	-1	-1	-1	-1	-1	-1	-1
I	1356706	T	C	-1	1	-1	-1	-1	-1	1	-1	1	1	-1	1	1	1	1	1	1	1	1	-1	1	1	1	-1	1	1	-1	-1	1	1	NA	1	-1	-1	1	-1	-1	-1	-1	-1	-1	-1	1	-1	-1	-1
I	1358473	G	A	-1	-1	-1	-1	-1	-1	-1	-1	-1	-1	-1	-1	-1	-1	-1	-1	-1	-1	-1	-1	-1	-1	-1	-1	-1	-1	-1	-1	-1	-1	-1	-1	-1	NA	-1	-1	-1	1	NA	-1	-1	-1	-1	-1	-1	1
I	1358539	T	C	-1	1	-1	-1	1	-1	1	-1	1	1	-1	1	1	1	1	1	1	1	1	1	1	1	1	-1	1	1	1	-1	1	1	1	1	-1	NA	1	-1	-1	NA	-1	-1	-1	-1	1	-1	-1	-1
I	1358748	A	T	-1	1	-1	-1	-1	-1	1	-1	1	1	-1	-1	1	1	1	1	1	1	1	1	1	1	1	-1	1	1	-1	-1	1	1	1	1	-1	-1	1	-1	-1	-1	-1	-1	-1	-1	1	-1	-1	-1
I	1358751	A	G	-1	1	-1	-1	1	1	1	-1	1	1	-1	-1	1	1	1	1	1	1	1	1	1	1	1	-1	1	1	-1	-1	1	1	1	1	1	1	1	-1	1	1	1	-1	-1	-1	1	-1	-1	1
I	1358926	C	A	-1	1	-1	-1	-1	-1	1	-1	1	1	-1	1	1	1	1	NA	1	1	1	-1	NA	1	1	-1	-1	1	1	-1	1	1	-1	1	-1	-1	1	-1	-1	-1	-1	-1	-1	-1	1	-1	-1	-1
I	1361075	T	A	-1	1	-1	-1	1	-1	-1	-1	-1	-1	-1	-1	-1	-1	-1	-1	-1	-1	-1	-1	-1	-1	1	-1	-1	-1	-1	-1	-1	-1	-1	-1	-1	-1	-1	-1	1	-1	NA	-1	-1	-1	-1	-1	-1	-1
I	1363493	T	G	-1	-1	-1	-1	-1	-1	-1	-1	-1	-1	-1	-1	-1	-1	-1	-1	-1	-1	-1	-1	-1	-1	-1	-1	-1	-1	-1	-1	-1	-1	-1	-1	-1	1	-1	-1	-1	1	1	-1	-1	-1	-1	-1	-1	NA
I	1363504	T	G	-1	-1	-1	-1	-1	-1	-1	-1	-1	-1	-1	-1	-1	-1	-1	-1	-1	-1	-1	-1	-1	-1	-1	-1	-1	-1	-1	-1	-1	-1	-1	-1	-1	-1	-1	-1	-1	1	NA	-1	-1	-1	-1	-1	-1	NA
I	1363616	C	A	-1	1	-1	-1	1	1	1	-1	1	1	-1	1	1	1	1	1	1	1	1	1	1	1	1	-1	1	1	1	-1	1	1	1	1	-1	-1	1	-1	-1	NA	NA	-1	-1	-1	1	-1	-1	-1
I	1364456	G	T	-1	1	-1	-1	1	1	1	-1	1	1	-1	1	1	1	1	1	1	1	1	1	1	1	1	-1	-1	1	1	-1	1	1	1	1	1	1	1	-1	1	1	1	-1	-1	-1	1	-1	-1	1
I	1364790	T	A	-1	-1	-1	-1	-1	-1	-1	-1	-1	-1	-1	-1	-1	-1	-1	-1	-1	-1	-1	-1	-1	-1	-1	-1	-1	-1	-1	-1	-1	-1	-1	-1	-1	-1	-1	-1	1	-1	1	-1	-1	-1	-1	-1	-1	1
I	1365086	C	T	-1	1	-1	-1	-1	-1	1	-1	1	1	-1	1	-1	-1	1	1	1	1	1	-1	1	1	-1	-1	-1	1	1	-1	1	1	1	1	-1	-1	1	-1	-1	-1	-1	-1	-1	-1	1	-1	-1	-1
I	1365102	T	A	-1	-1	-1	-1	-1	-1	-1	-1	-1	-1	-1	-1	-1	-1	-1	-1	-1	-1	-1	-1	-1	-1	-1	-1	-1	-1	-1	-1	-1	-1	-1	-1	-1	-1	-1	-1	1	-1	1	-1	-1	-1	-1	-1	-1	1
I	1365985	A	G	-1	-1	-1	-1	1	-1	-1	-1	-1	-1	-1	-1	-1	-1	-1	-1	-1	-1	-1	-1	-1	-1	-1	-1	-1	-1	-1	-1	-1	-1	-1	-1	1	1	-1	-1	1	1	1	-1	-1	-1	-1	-1	-1	1
I	1367053	T	C	-1	1	-1	-1	-1	-1	1	-1	1	1	-1	1	1	1	1	1	1	1	1	1	1	1	-1	-1	1	NA	-1	-1	1	1	1	1	-1	-1	1	-1	-1	-1	-1	-1	-1	-1	1	-1	-1	-1
I	1367189	C	T	-1	-1	-1	-1	1	-1	-1	-1	-1	-1	-1	-1	-1	-1	-1	-1	-1	-1	-1	-1	-1	-1	-1	-1	-1	-1	-1	-1	-1	-1	-1	-1	-1	1	-1	-1	1	1	1	-1	-1	-1	-1	-1	-1	1
I	1367921	A	T	-1	1	-1	-1	-1	-1	1	-1	1	1	-1	1	1	1	1	1	1	1	1	1	1	1	-1	-1	-1	1	1	-1	1	1	1	1	1	1	1	-1	1	1	1	-1	-1	-1	1	-1	-1	1
I	1368716	T	A	-1	-1	-1	-1	-1	-1	-1	1	-1	-1	-1	-1	1	1	1	1	1	-1	-1	1	1	-1	-1	-1	-1	-1	-1	-1	-1	1	1	1	-1	-1	-1	-1	-1	-1	-1	-1	-1	-1	-1	-1	-1	-1
I	1369691	T	A	-1	-1	-1	-1	-1	-1	-1	-1	-1	-1	-1	-1	-1	-1	NA	1	1	-1	-1	-1	NA	-1	-1	-1	-1	-1	-1	-1	-1	NA	1	NA	-1	-1	-1	-1	-1	-1	-1	-1	-1	-1	-1	-1	-1	-1
I	1374122	T	C	-1	1	-1	-1	-1	-1	1	-1	1	1	-1	1	1	1	1	-1	1	1	1	-1	-1	1	1	-1	1	NA	-1	-1	1	1	1	1	1	-1	1	-1	-1	-1	-1	-1	-1	-1	1	-1	-1	-1
I	1374320	G	A	-1	1	-1	-1	1	-1	1	-1	1	1	-1	1	NA	1	NA	-1	NA	1	1	-1	-1	1	1	-1	-1	NA	-1	-1	1	1	-1	NA	1	-1	1	-1	-1	-1	-1	-1	-1	-1	1	-1	-1	-1
I	1375044	G	T	-1	1	-1	-1	1	1	1	1	1	1	-1	1	1	1	1	1	1	1	1	1	1	1	1	-1	1	1	NA	-1	1	1	1	1	1	1	1	-1	1	1	1	-1	-1	-1	1	-1	-1	1
I	1376787	T	A	-1	-1	-1	-1	-1	-1	-1	1	-1	-1	-1	-1	-1	-1	-1	-1	-1	-1	-1	-1	-1	-1	1	-1	-1	-1	-1	-1	-1	-1	-1	-1	-1	-1	-1	-1	-1	1	-1	-1	-1	-1	-1	-1	-1	-1
I	1376939	A	G	-1	-1	-1	-1	1	-1	-1	1	-1	-1	-1	-1	-1	-1	-1	-1	-1	-1	-1	-1	-1	-1	1	-1	-1	-1	-1	-1	-1	-1	-1	-1	-1	1	-1	-1	-1	1	-1	-1	-1	-1	-1	-1	-1	-1
I	1377574	T	C	-1	1	-1	-1	1	1	1	1	1	1	-1	1	1	1	1	1	1	1	1	1	1	-1	1	-1	1	1	1	-1	1	1	1	1	1	1	1	-1	-1	1	-1	-1	-1	-1	1	-1	-1	-1
I	1377580	T	A	-1	1	-1	-1	1	-1	1	1	1	NA	-1	-1	1	1	1	1	1	NA	1	-1	NA	-1	-1	-1	-1	1	NA	-1	1	1	1	1	1	-1	NA	-1	-1	-1	-1	-1	-1	-1	NA	-1	-1	-1
I	1377639	T	A	-1	-1	-1	-1	1	-1	NA	-1	-1	NA	-1	-1	1	-1	1	NA	NA	-1	-1	-1	-1	-1	-1	-1	-1	NA	-1	-1	NA	1	-1	NA	-1	-1	-1	-1	-1	-1	-1	-1	-1	-1	-1	-1	-1	-1
I	1378678	A	G	-1	1	-1	-1	1	1	-1	-1	NA	NA	-1	1	-1	1	-1	-1	NA	1	1	1	1	1	-1	-1	-1	-1	1	-1	1	-1	1	-1	1	-1	NA	-1	-1	-1	-1	-1	-1	-1	1	-1	-1	-1
I	1378682	A	G	-1	1	-1	-1	-1	-1	-1	-1	NA	NA	-1	-1	-1	NA	-1	-1	NA	NA	-1	1	1	-1	-1	-1	-1	-1	1	-1	NA	-1	-1	-1	-1	-1	NA	-1	-1	-1	-1	-1	-1	-1	1	-1	-1	-1
I	1379088	T	A	-1	1	-1	-1	-1	-1	1	-1	1	1	-1	1	1	1	1	1	1	1	1	NA	1	1	-1	-1	-1	1	1	-1	1	1	-1	1	1	-1	1	-1	-1	-1	-1	-1	-1	-1	1	-1	-1	-1
I	1380480	T	A	-1	-1	-1	-1	-1	-1	-1	-1	-1	-1	-1	-1	-1	-1	-1	-1	-1	-1	-1	-1	-1	-1	-1	-1	-1	-1	-1	-1	-1	-1	-1	-1	-1	-1	-1	-1	1	-1	1	-1	1	-1	-1	-1	-1	1
I	1380943	T	A	-1	-1	-1	-1	1	-1	-1	-1	-1	-1	-1	-1	-1	-1	-1	-1	-1	-1	-1	-1	-1	-1	-1	-1	1	-1	-1	-1	-1	-1	-1	-1	-1	-1	-1	-1	1	-1	1	-1	1	-1	-1	-1	-1	1
I	1381551	G	T	-1	1	-1	-1	-1	-1	1	-1	1	1	-1	1	1	1	1	1	1	1	1	1	1	1	-1	-1	1	1	1	-1	1	1	1	1	1	-1	1	-1	1	-1	1	-1	1	-1	1	-1	-1	1
I	1381681	A	T	-1	-1	-1	-1	-1	-1	-1	-1	-1	-1	-1	-1	-1	-1	-1	-1	-1	-1	-1	-1	-1	-1	-1	-1	1	-1	-1	-1	-1	-1	-1	-1	-1	-1	-1	-1	-1	-1	1	-1	1	-1	-1	-1	-1	NA
I	1382361	T	C	-1	1	-1	-1	-1	-1	1	1	1	1	-1	NA	-1	1	1	1	1	1	-1	1	1	1	-1	-1	-1	NA	-1	-1	1	1	1	1	-1	-1	NA	-1	-1	-1	-1	-1	-1	-1	1	-1	-1	-1
I	1382370	T	A	-1	1	-1	-1	-1	-1	1	1	1	1	-1	1	1	1	1	NA	1	1	-1	1	1	1	-1	-1	-1	NA	NA	-1	1	1	1	1	-1	1	NA	-1	-1	1	1	-1	-1	-1	1	-1	-1	NA
I	1383336	A	T	-1	-1	-1	-1	-1	-1	-1	-1	-1	-1	-1	-1	-1	-1	-1	-1	-1	-1	-1	-1	-1	-1	-1	-1	-1	-1	-1	-1	-1	-1	-1	-1	-1	-1	-1	-1	1	-1	1	-1	-1	-1	-1	-1	-1	1
I	1383398	C	T	-1	1	-1	-1	1	1	1	1	1	1	-1	1	-1	1	1	1	1	1	1	-1	1	1	1	-1	1	NA	-1	-1	1	1	1	1	1	1	1	-1	-1	1	-1	-1	-1	-1	1	-1	-1	-1
I	1384249	G	T	-1	1	-1	-1	1	-1	1	1	1	1	-1	1	1	1	1	1	1	1	1	1	1	1	1	-1	1	1	-1	-1	1	1	1	1	1	1	1	-1	-1	1	-1	-1	-1	-1	1	-1	-1	-1
I	1384389	T	G	-1	-1	-1	-1	-1	-1	-1	-1	-1	-1	-1	-1	-1	-1	-1	-1	-1	-1	-1	-1	-1	-1	1	-1	-1	-1	-1	-1	-1	-1	-1	-1	1	1	-1	-1	-1	1	-1	-1	-1	-1	-1	-1	-1	-1
I	1384415	T	C	-1	-1	-1	-1	-1	-1	-1	-1	-1	-1	-1	-1	-1	-1	-1	-1	-1	-1	-1	-1	-1	-1	1	-1	1	-1	-1	-1	-1	-1	-1	-1	-1	1	-1	-1	-1	1	-1	-1	-1	-1	-1	-1	-1	-1
I	1384910	G	T	-1	-1	-1	-1	1	-1	-1	1	-1	-1	-1	-1	-1	-1	-1	-1	-1	-1	-1	-1	-1	-1	1	-1	1	-1	-1	-1	-1	-1	-1	-1	1	1	-1	-1	-1	1	-1	-1	-1	-1	-1	-1	-1	-1
I	1385076	A	G	-1	-1	-1	-1	-1	-1	-1	-1	-1	-1	-1	-1	-1	-1	-1	-1	-1	-1	-1	-1	-1	-1	-1	-1	-1	-1	-1	-1	-1	-1	-1	-1	-1	1	-1	-1	-1	1	-1	-1	-1	-1	-1	-1	-1	-1
I	1385238	C	A	-1	1	-1	-1	1	1	1	1	1	1	-1	-1	-1	1	1	-1	1	1	-1	-1	1	-1	1	-1	1	-1	-1	-1	1	1	-1	1	1	1	1	-1	1	1	1	-1	1	-1	1	-1	-1	1
I	1387299	G	C	-1	1	-1	-1	-1	1	1	-1	1	1	-1	1	1	1	1	1	1	1	1	1	1	1	1	-1	-1	1	1	-1	1	1	1	1	-1	-1	1	-1	1	-1	1	-1	1	-1	1	-1	-1	1
I	1387757	T	C	-1	-1	-1	-1	1	1	-1	1	-1	-1	-1	-1	-1	-1	-1	-1	-1	-1	-1	-1	-1	-1	1	-1	-1	-1	-1	-1	-1	-1	-1	-1	-1	1	-1	-1	-1	1	-1	-1	-1	-1	-1	-1	-1	-1
I	1389122	G	A	-1	-1	-1	-1	-1	-1	NA	-1	NA	-1	-1	-1	-1	-1	-1	-1	-1	-1	-1	-1	NA	1	-1	-1	-1	-1	-1	-1	-1	-1	-1	-1	-1	-1	NA	-1	-1	-1	-1	-1	-1	-1	1	-1	-1	-1
I	1389667	T	C	-1	1	-1	-1	-1	-1	1	-1	1	1	-1	NA	-1	1	1	-1	1	1	NA	-1	1	1	-1	-1	-1	-1	-1	-1	1	1	-1	1	1	-1	1	-1	-1	-1	-1	-1	-1	-1	1	-1	-1	-1
I	1389814	T	A	-1	1	-1	-1	-1	-1	1	-1	1	1	-1	1	1	1	1	-1	1	1	1	1	1	1	-1	-1	-1	1	1	-1	1	1	-1	1	-1	-1	1	-1	-1	-1	-1	-1	-1	-1	1	-1	-1	-1
I	1390186	A	C	-1	1	-1	-1	1	-1	1	1	1	1	-1	1	1	1	1	-1	1	1	1	1	1	1	1	-1	1	1	1	-1	1	1	-1	1	1	-1	1	-1	1	-1	1	-1	1	-1	1	-1	-1	1
I	1390465	A	T	-1	-1	-1	-1	1	-1	-1	1	-1	-1	-1	-1	-1	-1	-1	-1	-1	-1	-1	-1	-1	-1	-1	-1	-1	-1	-1	-1	-1	-1	-1	-1	-1	-1	-1	-1	1	-1	1	-1	1	-1	-1	-1	-1	1
I	1390475	A	C	-1	1	-1	-1	1	-1	1	1	1	1	-1	-1	-1	1	1	-1	1	1	-1	-1	1	1	1	-1	1	-1	-1	-1	1	1	-1	1	1	-1	1	-1	1	-1	1	-1	1	-1	1	-1	-1	1
I	1390943	T	A	-1	-1	-1	-1	-1	-1	-1	-1	-1	-1	-1	-1	-1	-1	-1	-1	-1	-1	-1	-1	-1	-1	1	-1	-1	-1	-1	-1	-1	-1	-1	-1	-1	-1	-1	-1	1	-1	1	-1	1	-1	-1	-1	-1	1
I	1391423	C	T	-1	1	-1	-1	1	-1	1	1	1	1	-1	-1	-1	1	1	-1	1	1	-1	-1	1	1	-1	-1	-1	-1	-1	-1	1	1	-1	1	-1	-1	1	-1	-1	-1	-1	-1	-1	-1	1	-1	-1	-1
I	1391475	A	T	-1	1	-1	-1	1	-1	1	1	1	1	-1	-1	-1	1	1	-1	1	1	-1	-1	1	1	1	-1	1	-1	-1	-1	1	1	-1	1	1	-1	1	-1	-1	-1	-1	-1	-1	-1	1	-1	-1	-1
I	1392049	G	T	-1	-1	-1	-1	1	-1	-1	1	-1	-1	-1	-1	-1	-1	-1	-1	-1	-1	-1	-1	-1	-1	1	-1	-1	-1	-1	-1	-1	-1	-1	-1	1	-1	-1	-1	-1	-1	-1	-1	-1	-1	-1	-1	-1	-1
I	1393119	T	A	-1	1	-1	-1	1	1	1	1	1	1	-1	NA	-1	1	1	-1	1	1	1	NA	1	1	1	-1	1	NA	NA	-1	1	1	NA	1	1	-1	1	-1	1	-1	1	-1	1	-1	1	-1	-1	1
I	1393577	C	T	-1	1	-1	-1	1	1	1	1	1	1	-1	-1	-1	1	1	-1	1	1	-1	-1	1	1	1	-1	1	-1	-1	-1	1	1	-1	1	1	-1	1	-1	1	-1	1	-1	1	-1	1	-1	-1	1
I	1393667	T	A	-1	-1	-1	-1	-1	-1	-1	-1	-1	-1	-1	-1	1	-1	-1	-1	-1	-1	-1	-1	-1	-1	1	-1	-1	-1	-1	-1	-1	-1	-1	-1	-1	-1	-1	-1	1	-1	-1	-1	-1	-1	-1	-1	-1	-1
I	1393718	C	T	-1	1	-1	-1	-1	-1	-1	-1	-1	-1	-1	-1	-1	-1	-1	-1	-1	-1	-1	-1	-1	-1	-1	-1	-1	-1	-1	-1	-1	-1	-1	-1	-1	-1	-1	-1	-1	-1	-1	-1	-1	-1	-1	-1	-1	-1
I	1394221	T	C	-1	1	-1	-1	1	1	1	1	1	1	-1	1	1	1	1	1	1	1	1	1	1	1	1	-1	1	1	1	-1	1	1	1	1	1	-1	1	-1	1	-1	1	-1	1	-1	1	-1	-1	1
I	1395219	A	T	-1	1	-1	-1	1	-1	1	-1	1	1	-1	-1	-1	1	1	-1	1	1	-1	-1	-1	1	1	-1	-1	-1	-1	-1	1	1	-1	1	1	-1	1	-1	-1	-1	-1	-1	-1	-1	-1	-1	-1	-1
I	1395465	C	T	-1	1	-1	-1	1	-1	1	-1	1	1	-1	NA	-1	1	1	-1	1	1	-1	-1	-1	1	1	-1	-1	-1	-1	-1	1	1	-1	1	1	-1	1	-1	1	-1	1	-1	1	-1	-1	-1	-1	1
I	1396462	A	C	-1	1	-1	-1	1	-1	1	-1	1	1	-1	1	1	1	1	-1	1	1	1	-1	1	1	-1	-1	-1	1	-1	-1	1	1	1	1	-1	-1	1	-1	-1	-1	-1	-1	-1	-1	1	-1	-1	-1
I	1396724	A	G	-1	-1	-1	-1	-1	-1	NA	-1	-1	-1	-1	1	1	-1	1	-1	-1	1	1	-1	1	-1	-1	-1	-1	1	-1	-1	-1	-1	1	-1	-1	-1	-1	-1	-1	-1	-1	-1	-1	-1	1	-1	-1	-1
I	1396757	G	A	-1	1	-1	-1	1	-1	1	-1	1	1	-1	1	1	1	1	-1	1	1	1	NA	1	1	1	-1	1	1	-1	-1	1	1	1	1	1	-1	1	-1	1	-1	1	-1	1	-1	1	-1	-1	1
I	1396935	A	T	-1	1	-1	-1	1	-1	1	-1	1	1	-1	1	1	1	1	-1	1	1	1	-1	1	1	1	-1	-1	1	-1	-1	1	1	1	1	1	-1	1	-1	1	-1	1	-1	1	-1	1	-1	-1	1
I	1397995	C	T	-1	-1	-1	-1	-1	-1	-1	-1	-1	-1	-1	-1	-1	-1	-1	-1	-1	-1	-1	-1	-1	-1	1	-1	-1	-1	-1	-1	-1	-1	-1	-1	-1	-1	-1	-1	1	-1	1	-1	1	-1	-1	-1	-1	1
I	1398183	C	T	-1	1	-1	-1	1	-1	1	-1	1	1	-1	-1	-1	1	1	-1	1	1	-1	-1	-1	1	1	-1	-1	-1	-1	-1	1	1	-1	1	-1	-1	1	-1	1	-1	1	-1	1	-1	-1	-1	-1	1
I	1400428	G	A	-1	1	-1	-1	1	1	1	-1	1	1	-1	1	1	1	1	1	1	1	1	1	1	1	-1	-1	1	1	1	-1	1	1	1	1	-1	-1	1	-1	1	-1	1	-1	1	-1	1	-1	-1	1
I	1401076	G	T	-1	-1	-1	-1	-1	1	-1	-1	-1	-1	-1	1	1	1	1	1	1	-1	-1	1	1	-1	-1	-1	1	-1	NA	-1	-1	1	1	1	-1	-1	-1	-1	-1	-1	-1	-1	-1	-1	-1	-1	-1	-1
I	1401181	T	A	-1	-1	-1	-1	-1	1	-1	-1	-1	-1	-1	-1	-1	-1	-1	-1	-1	-1	-1	-1	-1	-1	-1	-1	1	-1	-1	-1	-1	-1	-1	-1	-1	-1	-1	-1	1	-1	1	-1	1	-1	-1	-1	-1	1
I	1404829	T	C	-1	1	-1	-1	1	-1	1	-1	1	1	-1	1	1	1	1	1	1	1	1	1	1	1	-1	-1	-1	1	1	-1	1	-1	1	-1	-1	-1	1	-1	-1	-1	-1	-1	-1	-1	1	-1	-1	-1
I	1407269	A	T	-1	1	-1	-1	1	-1	1	1	1	1	-1	1	1	1	1	1	1	1	1	1	1	1	1	-1	1	1	1	-1	1	1	1	1	1	-1	1	-1	1	-1	1	-1	1	-1	1	-1	-1	1
I	1407455	T	C	-1	-1	-1	-1	-1	-1	-1	-1	-1	-1	-1	-1	-1	-1	-1	-1	-1	-1	-1	-1	-1	-1	-1	-1	1	-1	-1	-1	-1	-1	-1	-1	1	-1	-1	-1	1	-1	1	-1	1	-1	-1	-1	-1	1
I	1407724	G	A	-1	-1	-1	-1	-1	-1	-1	-1	-1	-1	-1	-1	-1	-1	-1	-1	-1	-1	-1	-1	-1	-1	-1	-1	-1	-1	-1	-1	-1	-1	-1	-1	-1	-1	-1	-1	1	-1	1	-1	1	-1	-1	-1	-1	1
I	1409600	T	C	-1	-1	-1	-1	-1	-1	1	-1	-1	1	-1	-1	-1	-1	-1	-1	-1	1	1	-1	-1	1	-1	-1	-1	1	1	-1	-1	-1	-1	-1	-1	-1	1	-1	-1	-1	-1	-1	-1	-1	1	-1	-1	-1
I	1410058	C	T	-1	-1	-1	-1	-1	-1	-1	-1	-1	-1	-1	-1	-1	-1	-1	-1	-1	-1	-1	-1	-1	-1	-1	-1	-1	-1	-1	-1	-1	-1	-1	-1	-1	-1	-1	-1	1	-1	1	-1	1	-1	-1	-1	-1	1
I	1410207	G	A	-1	1	-1	-1	1	1	1	1	1	1	-1	1	1	1	1	1	1	1	1	1	1	1	1	-1	1	1	1	-1	1	1	1	1	1	-1	1	-1	1	-1	1	-1	1	-1	1	-1	-1	1
I	1411143	T	A	-1	-1	-1	-1	-1	1	-1	1	-1	-1	-1	-1	-1	-1	-1	-1	-1	-1	-1	-1	-1	-1	1	-1	-1	-1	-1	-1	-1	-1	-1	-1	1	-1	-1	-1	-1	-1	-1	-1	-1	-1	-1	-1	-1	-1
I	1411795	A	T	-1	1	-1	-1	1	1	-1	1	1	-1	-1	1	1	1	1	1	1	-1	-1	1	1	-1	1	-1	1	-1	-1	-1	-1	1	1	1	-1	-1	-1	-1	-1	-1	-1	-1	-1	-1	-1	-1	-1	-1
I	1412053	A	G	-1	-1	-1	-1	-1	-1	NA	1	-1	-1	-1	-1	-1	-1	-1	-1	-1	NA	NA	-1	-1	NA	-1	-1	-1	1	NA	-1	-1	-1	-1	-1	-1	-1	-1	-1	-1	-1	-1	-1	-1	-1	NA	-1	-1	-1
I	1413195	A	G	-1	NA	-1	-1	-1	-1	-1	-1	-1	-1	-1	1	-1	-1	-1	NA	-1	-1	-1	1	-1	-1	-1	-1	-1	1	-1	-1	-1	-1	NA	-1	-1	-1	-1	-1	-1	-1	-1	-1	-1	-1	-1	-1	-1	-1
I	1413211	C	T	-1	-1	-1	-1	-1	-1	-1	-1	-1	1	-1	-1	-1	-1	-1	-1	-1	NA	-1	-1	-1	-1	1	-1	1	-1	-1	-1	-1	-1	-1	-1	-1	-1	NA	-1	-1	-1	-1	-1	-1	-1	-1	-1	-1	-1
I	1414324	A	C	-1	-1	-1	-1	NA	-1	-1	1	-1	-1	-1	NA	-1	-1	-1	1	-1	-1	1	1	-1	1	-1	-1	1	-1	1	-1	NA	-1	-1	-1	-1	-1	-1	-1	-1	-1	-1	-1	-1	-1	-1	-1	-1	-1
I	1415438	G	T	-1	-1	-1	-1	-1	1	-1	-1	-1	-1	-1	-1	-1	-1	-1	-1	-1	-1	-1	-1	-1	-1	1	-1	1	-1	-1	-1	-1	-1	-1	-1	1	-1	-1	-1	-1	-1	-1	-1	-1	-1	-1	-1	-1	-1
I	1416193	G	T	-1	1	-1	-1	1	-1	1	-1	1	1	-1	-1	-1	-1	-1	-1	-1	1	1	-1	-1	1	-1	-1	-1	1	1	-1	1	-1	-1	-1	-1	-1	1	-1	-1	-1	-1	-1	-1	-1	1	-1	-1	-1
I	1418670	A	G	-1	-1	-1	-1	NA	-1	1	1	NA	NA	-1	1	1	1	1	1	1	NA	1	1	1	NA	-1	-1	-1	1	-1	-1	1	1	1	1	1	-1	NA	-1	-1	-1	-1	-1	-1	-1	NA	-1	-1	-1
I	1418704	C	T	-1	1	-1	-1	1	-1	1	-1	1	1	-1	1	1	1	1	1	1	1	1	1	1	1	-1	-1	-1	1	-1	-1	1	1	1	1	-1	-1	1	-1	-1	-1	-1	-1	-1	-1	1	-1	-1	-1
I	1418739	T	G	-1	-1	-1	-1	1	-1	1	-1	1	1	-1	-1	-1	-1	-1	-1	-1	1	1	-1	-1	1	-1	-1	-1	1	1	-1	1	-1	-1	-1	-1	-1	1	-1	-1	-1	-1	-1	-1	-1	-1	-1	-1	-1
I	1418815	G	T	-1	-1	-1	-1	-1	-1	-1	-1	-1	-1	-1	-1	-1	-1	-1	-1	-1	-1	-1	-1	-1	-1	-1	-1	-1	-1	-1	-1	-1	-1	-1	-1	-1	-1	-1	-1	1	-1	1	-1	1	-1	-1	-1	-1	1
I	1422017	T	C	-1	-1	-1	-1	-1	-1	-1	-1	-1	-1	-1	1	-1	-1	1	1	1	-1	-1	-1	1	-1	-1	-1	-1	-1	-1	-1	-1	1	1	1	-1	-1	-1	-1	-1	-1	-1	-1	-1	-1	-1	-1	-1	-1
I	1422283	A	G	-1	-1	-1	-1	-1	-1	-1	-1	-1	-1	-1	-1	-1	-1	-1	-1	-1	-1	-1	-1	-1	-1	1	-1	-1	-1	-1	-1	-1	-1	-1	-1	1	1	-1	-1	1	1	1	-1	1	-1	-1	-1	-1	1
I	1422293	A	G	-1	-1	-1	-1	-1	-1	-1	-1	-1	NA	-1	-1	-1	-1	-1	-1	-1	NA	-1	-1	-1	-1	1	-1	-1	-1	-1	-1	NA	-1	-1	-1	1	1	NA	-1	1	1	1	-1	1	-1	-1	-1	-1	1
I	1422302	A	T	-1	1	-1	-1	NA	-1	-1	-1	-1	1	-1	-1	NA	-1	-1	-1	-1	NA	-1	-1	-1	NA	-1	-1	-1	-1	-1	-1	NA	1	-1	NA	-1	-1	1	-1	-1	-1	-1	-1	-1	-1	-1	-1	-1	-1
I	1422312	T	C	-1	1	-1	-1	1	-1	1	1	1	1	-1	1	1	1	1	1	1	1	1	1	1	1	-1	-1	-1	1	1	-1	1	1	1	1	-1	-1	1	-1	-1	-1	-1	-1	-1	-1	1	-1	-1	-1
I	1423022	A	T	-1	1	-1	-1	1	1	1	1	1	1	-1	1	1	1	1	1	1	1	1	1	1	1	1	-1	-1	1	1	-1	1	1	1	1	-1	-1	1	-1	-1	-1	-1	-1	-1	-1	1	-1	-1	-1
I	1423893	G	A	-1	-1	-1	-1	NA	-1	1	1	NA	NA	-1	1	-1	1	1	1	1	NA	1	-1	NA	NA	1	-1	-1	NA	-1	-1	NA	1	-1	1	-1	-1	1	-1	-1	-1	-1	-1	-1	-1	NA	-1	-1	-1
I	1425092	T	A	-1	1	-1	-1	1	1	1	1	1	1	-1	1	1	1	1	1	1	1	1	1	1	1	1	-1	1	1	1	-1	1	1	1	1	1	1	1	-1	1	1	1	-1	1	-1	1	-1	-1	1
I	1427190	G	T	-1	1	-1	-1	1	1	1	1	1	1	-1	1	1	1	1	1	1	1	1	1	1	1	1	-1	1	1	1	-1	1	1	1	1	1	1	1	-1	1	-1	1	-1	1	-1	1	-1	-1	1
I	1427715	T	G	-1	-1	-1	-1	-1	-1	-1	-1	-1	-1	-1	1	1	1	1	1	1	-1	-1	1	-1	-1	-1	-1	-1	-1	-1	-1	-1	1	1	1	-1	-1	-1	-1	-1	-1	-1	-1	-1	-1	-1	-1	-1	-1
I	1428392	T	C	-1	-1	-1	-1	-1	-1	-1	-1	-1	-1	-1	-1	-1	-1	-1	-1	-1	-1	-1	-1	-1	-1	-1	-1	-1	-1	-1	-1	-1	-1	-1	-1	-1	-1	-1	-1	1	-1	1	-1	1	-1	-1	-1	-1	1
I	1429060	C	A	-1	1	-1	-1	1	1	1	1	1	1	-1	1	1	1	1	1	1	1	1	1	NA	1	1	-1	1	1	1	-1	1	1	1	1	1	-1	1	-1	1	-1	1	-1	-1	-1	1	-1	-1	1
I	1429531	C	T	-1	-1	-1	-1	NA	-1	NA	1	NA	NA	-1	-1	-1	-1	-1	-1	-1	NA	-1	-1	NA	NA	-1	-1	-1	1	NA	-1	1	-1	-1	-1	1	-1	1	-1	-1	-1	-1	-1	-1	-1	NA	-1	-1	-1
I	1429605	T	C	-1	1	-1	-1	NA	-1	NA	1	NA	1	-1	-1	-1	-1	-1	-1	1	NA	-1	-1	-1	-1	1	-1	1	-1	-1	-1	1	-1	-1	NA	-1	-1	NA	-1	-1	-1	-1	-1	-1	-1	NA	-1	-1	-1
I	1429606	T	A	-1	1	-1	-1	NA	-1	NA	1	NA	NA	-1	-1	-1	-1	-1	-1	-1	1	NA	-1	-1	NA	1	-1	-1	-1	-1	-1	1	-1	-1	-1	-1	-1	1	-1	-1	-1	-1	-1	-1	-1	1	-1	-1	-1
I	1429803	G	A	-1	1	-1	-1	NA	-1	NA	1	NA	NA	-1	-1	-1	1	1	-1	-1	NA	-1	-1	-1	NA	1	-1	-1	-1	-1	-1	1	-1	-1	-1	-1	-1	1	-1	-1	-1	-1	-1	-1	-1	NA	-1	-1	-1
I	1430504	T	C	-1	1	-1	-1	-1	-1	NA	-1	-1	NA	-1	1	1	1	1	1	1	-1	-1	1	-1	-1	-1	-1	1	-1	-1	-1	-1	1	1	1	-1	-1	-1	-1	-1	-1	-1	-1	-1	-1	NA	-1	-1	-1
I	1433303	T	A	-1	-1	-1	-1	1	-1	1	1	1	1	-1	-1	-1	-1	-1	-1	-1	1	1	-1	1	1	-1	-1	1	1	1	-1	1	-1	-1	-1	-1	-1	1	-1	1	-1	1	-1	1	-1	1	-1	-1	1
I	1433753	C	A	-1	1	-1	-1	1	1	1	1	1	1	-1	-1	-1	-1	-1	-1	-1	1	1	-1	1	1	1	-1	1	1	1	-1	1	-1	-1	-1	1	-1	1	-1	-1	-1	-1	-1	-1	-1	1	-1	-1	-1
I	1436244	G	T	-1	1	-1	-1	1	1	1	1	1	1	-1	1	1	1	1	1	1	1	1	1	1	1	1	-1	1	1	1	-1	1	1	1	1	1	1	1	-1	1	1	1	-1	1	-1	1	-1	-1	1
I	1436569	A	G	-1	-1	-1	-1	-1	-1	-1	-1	-1	-1	-1	1	1	1	1	1	1	-1	-1	1	-1	-1	1	-1	1	-1	-1	-1	-1	1	1	1	-1	-1	-1	-1	-1	-1	-1	-1	-1	-1	-1	-1	-1	-1
I	1436712	A	T	-1	1	-1	-1	1	-1	1	1	1	1	-1	1	1	1	1	1	1	1	1	1	1	1	1	-1	-1	1	1	-1	1	1	1	1	-1	1	1	-1	1	-1	1	-1	-1	-1	1	-1	-1	1
I	1437140	C	A	-1	-1	-1	-1	-1	-1	NA	-1	-1	1	-1	-1	-1	-1	-1	-1	-1	1	-1	-1	-1	-1	-1	-1	-1	-1	-1	-1	1	-1	-1	-1	-1	-1	1	-1	-1	-1	-1	-1	-1	-1	-1	-1	-1	-1
I	1437302	T	A	-1	-1	-1	-1	-1	-1	-1	-1	-1	-1	-1	-1	-1	-1	-1	-1	-1	1	-1	-1	-1	-1	-1	-1	-1	-1	-1	-1	1	-1	-1	-1	-1	-1	1	-1	-1	-1	-1	-1	-1	-1	-1	-1	-1	-1
I	1437325	T	A	-1	-1	-1	-1	-1	-1	NA	-1	-1	1	-1	-1	-1	1	1	-1	1	1	-1	-1	-1	-1	-1	-1	-1	-1	-1	-1	1	1	-1	1	-1	-1	NA	-1	-1	-1	-1	-1	-1	-1	-1	-1	-1	-1
I	1437334	T	A	-1	-1	-1	-1	-1	-1	NA	-1	-1	1	-1	-1	-1	-1	-1	-1	-1	1	-1	-1	-1	-1	-1	-1	-1	-1	-1	-1	1	-1	-1	-1	-1	-1	1	-1	-1	-1	-1	-1	-1	-1	-1	-1	-1	-1
I	1437339	T	A	-1	-1	-1	-1	-1	-1	-1	-1	-1	-1	-1	-1	-1	1	1	-1	1	-1	-1	-1	-1	-1	-1	-1	-1	-1	-1	-1	-1	1	-1	1	-1	-1	-1	-1	-1	-1	-1	-1	-1	-1	-1	-1	-1	-1
I	1438047	T	C	-1	-1	-1	-1	-1	-1	-1	-1	-1	-1	-1	1	-1	1	1	1	1	-1	-1	1	-1	-1	-1	-1	-1	-1	-1	-1	-1	-1	1	1	-1	-1	-1	-1	-1	-1	-1	-1	-1	-1	-1	-1	-1	-1
I	1439691	G	A	-1	1	-1	-1	1	-1	1	1	1	1	-1	-1	1	1	1	1	1	1	1	-1	1	1	-1	-1	1	1	1	-1	1	1	-1	1	-1	-1	1	-1	-1	-1	-1	-1	-1	-1	1	-1	-1	-1
I	1439789	T	G	-1	1	-1	-1	1	-1	1	1	1	1	-1	-1	-1	-1	-1	-1	-1	1	1	-1	1	1	1	-1	1	1	1	-1	1	-1	-1	-1	1	-1	1	-1	-1	-1	-1	-1	-1	-1	1	-1	-1	-1
I	1439934	T	A	-1	1	-1	-1	1	-1	1	1	1	1	-1	1	1	1	1	1	1	1	1	-1	1	1	1	-1	-1	1	1	-1	1	1	NA	1	1	-1	1	-1	-1	-1	-1	-1	-1	-1	1	-1	-1	-1
I	1441701	G	A	-1	1	-1	-1	1	-1	1	1	1	1	-1	1	1	1	1	-1	1	1	-1	-1	-1	1	1	-1	-1	-1	-1	-1	1	1	-1	1	1	-1	1	-1	-1	-1	-1	-1	-1	-1	1	-1	-1	-1
I	1442245	T	A	-1	1	-1	-1	1	-1	1	1	1	1	-1	-1	-1	-1	-1	-1	-1	1	-1	-1	NA	1	-1	-1	-1	-1	-1	-1	1	-1	-1	-1	-1	-1	1	-1	-1	-1	-1	-1	-1	-1	1	-1	-1	-1
I	1442280	T	A	-1	-1	-1	-1	-1	-1	-1	-1	-1	-1	-1	-1	-1	-1	-1	-1	-1	-1	-1	-1	-1	-1	1	-1	-1	-1	-1	-1	-1	-1	-1	-1	-1	-1	-1	-1	1	-1	1	-1	-1	-1	-1	-1	-1	1
I	1443803	G	A	-1	-1	-1	-1	-1	-1	-1	-1	-1	-1	-1	1	1	1	1	1	1	-1	-1	1	-1	-1	-1	-1	1	-1	-1	-1	-1	1	1	1	1	-1	-1	-1	-1	-1	-1	-1	-1	-1	-1	-1	-1	-1
I	1444096	C	T	-1	1	-1	-1	1	1	1	1	1	1	-1	1	1	1	1	1	1	1	1	1	1	1	1	-1	1	1	1	-1	1	1	1	1	1	1	1	-1	1	1	1	-1	1	-1	1	-1	-1	1
I	1448655	T	C	-1	1	-1	-1	1	1	1	1	1	1	-1	1	1	1	1	1	1	1	1	1	1	1	1	-1	1	1	-1	-1	1	1	1	1	-1	-1	1	-1	-1	-1	-1	-1	-1	-1	1	-1	-1	-1
I	1448932	A	T	-1	1	-1	-1	-1	-1	-1	-1	-1	-1	-1	-1	-1	-1	-1	-1	-1	-1	-1	-1	-1	-1	-1	-1	-1	-1	-1	-1	-1	-1	-1	-1	-1	-1	-1	-1	-1	-1	-1	-1	-1	-1	-1	-1	-1	-1
I	1452276	T	C	-1	-1	-1	-1	-1	1	-1	-1	-1	-1	-1	1	1	1	1	1	1	-1	-1	1	-1	-1	1	-1	1	-1	-1	-1	-1	1	1	1	-1	-1	-1	-1	-1	-1	-1	-1	-1	-1	-1	-1	-1	-1
I	1453605	A	C	-1	1	-1	-1	1	1	1	1	1	1	-1	1	1	1	1	1	1	1	1	1	1	1	1	-1	1	1	1	-1	1	1	1	1	1	1	1	-1	1	-1	1	-1	-1	-1	1	-1	-1	1
I	1453631	A	T	-1	1	-1	-1	1	1	1	-1	1	1	-1	-1	-1	-1	-1	-1	-1	1	1	-1	1	1	1	-1	1	1	1	-1	1	-1	-1	-1	-1	-1	1	-1	-1	-1	-1	-1	-1	-1	1	-1	-1	-1
I	1454218	C	T	-1	-1	-1	-1	-1	-1	1	-1	1	1	-1	-1	-1	-1	-1	-1	-1	1	1	-1	1	1	-1	-1	-1	1	1	-1	1	-1	-1	-1	-1	-1	1	-1	-1	-1	-1	-1	-1	-1	1	-1	-1	-1
I	1454419	A	C	-1	-1	-1	-1	-1	-1	-1	-1	-1	-1	-1	1	1	1	1	1	1	-1	-1	1	-1	-1	-1	-1	-1	-1	-1	-1	-1	1	1	1	-1	-1	-1	-1	-1	-1	-1	-1	-1	-1	-1	-1	-1	-1
I	1458116	G	C	-1	-1	-1	-1	-1	1	-1	-1	-1	-1	-1	1	1	1	1	1	1	-1	-1	1	-1	-1	1	-1	-1	-1	-1	-1	-1	1	1	1	-1	-1	-1	-1	-1	-1	-1	-1	-1	-1	-1	-1	-1	1
I	1458245	A	G	-1	-1	-1	-1	-1	-1	-1	-1	-1	-1	-1	-1	-1	-1	-1	-1	-1	-1	-1	-1	-1	-1	-1	-1	-1	-1	-1	-1	-1	-1	-1	-1	-1	-1	-1	-1	1	-1	1	-1	1	-1	-1	-1	-1	1
I	1459547	T	A	-1	1	-1	-1	1	1	1	-1	1	1	-1	-1	-1	-1	-1	-1	-1	1	1	-1	1	1	1	-1	-1	1	1	-1	1	-1	-1	-1	1	-1	1	-1	1	-1	1	1	1	-1	1	-1	-1	1
I	1459674	A	T	-1	-1	-1	-1	1	-1	NA	-1	NA	1	-1	1	-1	1	1	1	1	1	-1	1	-1	-1	1	-1	-1	-1	NA	-1	1	1	1	1	-1	-1	NA	-1	-1	-1	-1	-1	-1	-1	-1	-1	-1	-1
I	1460652	A	G	-1	1	-1	-1	1	1	1	1	1	1	-1	1	1	1	1	1	1	1	1	1	1	1	1	-1	1	1	1	-1	1	1	1	1	1	1	1	-1	1	1	1	-1	1	-1	1	-1	-1	1
I	1461334	A	T	-1	1	-1	-1	1	-1	1	1	1	1	-1	-1	-1	-1	-1	-1	-1	1	1	-1	1	1	-1	-1	-1	1	1	-1	1	-1	-1	-1	-1	1	1	-1	-1	-1	-1	-1	-1	-1	1	-1	-1	-1
I	1468649	G	A	-1	-1	-1	-1	-1	1	-1	1	-1	-1	-1	1	1	1	1	1	1	-1	-1	1	-1	-1	1	-1	1	-1	-1	-1	-1	1	1	1	1	-1	-1	-1	-1	-1	-1	-1	1	-1	-1	-1	-1	-1
I	1469329	T	A	-1	-1	-1	-1	-1	-1	-1	1	-1	-1	-1	1	1	1	1	1	1	-1	-1	1	-1	-1	-1	-1	-1	-1	-1	-1	-1	1	1	1	-1	-1	-1	-1	-1	-1	-1	-1	-1	-1	-1	-1	-1	-1
I	1469554	A	T	-1	-1	-1	-1	-1	-1	-1	-1	-1	-1	-1	-1	-1	-1	-1	-1	-1	-1	-1	-1	-1	-1	-1	-1	-1	-1	-1	-1	-1	-1	-1	-1	-1	1	-1	-1	1	1	1	-1	1	-1	-1	-1	-1	1
I	1469618	A	T	-1	-1	-1	-1	-1	-1	-1	-1	-1	-1	-1	1	-1	1	1	NA	1	-1	-1	NA	-1	-1	-1	-1	-1	-1	-1	-1	-1	-1	-1	-1	-1	1	-1	-1	1	1	1	-1	1	-1	-1	-1	-1	1
I	1470107	G	A	-1	-1	-1	-1	-1	1	-1	-1	-1	-1	-1	1	1	1	1	1	1	-1	-1	1	-1	-1	1	-1	-1	-1	-1	-1	-1	1	1	1	-1	-1	-1	-1	-1	-1	-1	-1	-1	-1	-1	-1	-1	-1
I	1472156	A	T	-1	-1	-1	-1	-1	-1	-1	-1	-1	-1	-1	-1	1	-1	-1	NA	-1	-1	-1	NA	-1	-1	-1	-1	-1	-1	-1	-1	-1	1	1	1	-1	-1	-1	-1	-1	-1	-1	-1	-1	-1	-1	-1	-1	-1
I	1474768	C	T	-1	-1	-1	-1	1	-1	1	-1	1	1	-1	-1	-1	-1	-1	-1	-1	1	NA	-1	-1	1	-1	-1	-1	1	1	-1	1	-1	-1	-1	-1	-1	1	-1	-1	-1	-1	-1	-1	-1	1	-1	-1	-1
I	1475042	A	G	-1	1	-1	-1	1	-1	1	1	1	1	-1	1	1	1	1	1	1	1	1	1	1	1	-1	-1	-1	1	1	-1	1	1	1	1	1	-1	1	-1	-1	-1	-1	-1	-1	-1	1	-1	-1	-1
I	1475096	C	T	-1	-1	-1	-1	-1	-1	-1	-1	-1	-1	-1	-1	1	-1	-1	-1	-1	-1	-1	NA	-1	-1	-1	-1	-1	-1	-1	-1	-1	1	1	NA	1	-1	-1	-1	-1	-1	-1	-1	-1	-1	-1	-1	-1	-1
I	1480544	T	A	-1	-1	-1	-1	-1	1	-1	-1	-1	-1	-1	1	1	1	1	1	1	-1	-1	1	-1	-1	1	-1	-1	-1	-1	-1	-1	1	1	1	-1	-1	-1	-1	-1	-1	-1	-1	-1	-1	-1	-1	-1	-1
I	1482176	A	T	-1	-1	-1	-1	-1	-1	-1	-1	-1	-1	-1	-1	-1	-1	-1	-1	-1	-1	-1	-1	-1	-1	-1	-1	-1	-1	-1	-1	-1	-1	-1	-1	-1	-1	-1	-1	1	-1	1	-1	1	-1	-1	-1	-1	1
I	1482235	C	T	-1	1	-1	-1	1	1	1	1	1	1	-1	1	1	1	1	1	1	1	1	1	1	1	1	-1	1	1	1	-1	1	1	1	1	1	1	1	-1	1	-1	1	-1	1	-1	1	-1	-1	1
I	1482299	A	T	-1	1	-1	-1	1	-1	1	1	1	1	-1	1	1	1	1	1	1	1	1	1	1	1	-1	-1	-1	1	1	-1	1	1	1	1	-1	-1	1	-1	-1	-1	-1	-1	-1	-1	1	-1	-1	-1
I	1483568	A	T	-1	1	-1	-1	1	1	1	-1	1	1	-1	-1	-1	-1	-1	-1	-1	1	1	-1	1	1	-1	-1	1	1	1	-1	1	-1	-1	-1	1	-1	1	-1	-1	-1	-1	-1	-1	-1	1	-1	-1	-1
I	1489001	C	G	-1	1	-1	-1	1	1	1	1	1	1	-1	1	1	1	1	1	1	1	1	1	1	1	1	-1	1	1	1	-1	1	1	1	1	1	1	1	-1	1	1	1	-1	1	-1	1	-1	-1	1
I	1491130	G	A	-1	-1	-1	-1	-1	-1	-1	-1	-1	-1	-1	1	1	1	1	1	1	-1	-1	1	-1	-1	-1	-1	1	-1	-1	-1	-1	1	-1	1	1	-1	-1	-1	-1	-1	-1	-1	-1	-1	-1	-1	-1	-1
I	1491651	G	T	-1	-1	-1	-1	-1	-1	-1	-1	-1	-1	-1	1	1	1	1	1	1	-1	-1	1	-1	-1	-1	-1	-1	-1	-1	-1	-1	1	-1	1	-1	-1	-1	-1	-1	-1	-1	-1	-1	-1	-1	-1	-1	-1
I	1492008	G	A	-1	-1	-1	-1	1	-1	NA	-1	-1	NA	-1	-1	-1	-1	-1	-1	-1	1	-1	-1	-1	NA	-1	-1	-1	-1	-1	-1	-1	-1	-1	-1	-1	-1	-1	-1	-1	-1	-1	-1	-1	-1	-1	-1	-1	-1
I	1494338	T	G	-1	1	-1	-1	1	1	1	-1	1	1	-1	1	1	1	1	1	1	1	1	1	1	1	-1	-1	1	1	1	-1	1	1	1	1	-1	-1	1	-1	-1	-1	-1	-1	-1	-1	1	-1	-1	-1
I	1494847	T	A	-1	1	-1	-1	1	1	1	1	1	1	-1	1	1	1	1	1	1	1	1	1	1	1	1	-1	1	1	1	-1	1	1	1	1	1	1	1	-1	1	1	1	-1	1	-1	1	-1	-1	1
I	1494923	T	A	-1	-1	-1	-1	-1	-1	-1	-1	-1	-1	-1	1	1	1	1	-1	1	-1	-1	-1	-1	-1	-1	-1	-1	-1	-1	-1	-1	1	-1	1	-1	-1	-1	-1	-1	-1	-1	-1	-1	-1	-1	-1	-1	-1
I	1494924	T	A	-1	-1	-1	-1	-1	-1	-1	-1	-1	-1	-1	1	1	1	1	-1	1	-1	-1	-1	-1	-1	-1	-1	-1	-1	-1	-1	-1	1	-1	1	-1	1	-1	-1	1	1	1	-1	1	-1	-1	-1	-1	1
I	1495048	C	T	-1	-1	-1	-1	-1	-1	-1	-1	-1	-1	-1	-1	1	1	1	-1	1	-1	-1	-1	-1	-1	-1	-1	-1	-1	-1	-1	-1	1	-1	1	-1	-1	-1	-1	-1	-1	-1	-1	-1	-1	-1	-1	-1	-1
I	1495519	C	T	-1	1	-1	-1	1	-1	1	1	1	1	-1	1	1	1	1	1	1	1	1	1	1	1	1	-1	1	1	1	-1	1	1	1	1	1	-1	1	-1	1	-1	1	-1	1	-1	1	-1	-1	1
I	1496451	T	C	-1	1	-1	-1	1	-1	1	1	1	1	-1	-1	1	1	1	1	1	1	-1	1	1	1	1	-1	1	1	1	-1	1	1	-1	1	1	-1	1	-1	-1	-1	-1	-1	-1	-1	1	-1	-1	-1
I	1496821	T	A	-1	-1	-1	-1	-1	-1	-1	-1	-1	-1	-1	-1	1	1	1	1	1	-1	-1	1	-1	-1	-1	-1	-1	-1	-1	-1	-1	1	-1	1	-1	-1	-1	-1	-1	-1	-1	-1	-1	-1	-1	-1	-1	-1
I	1496824	T	A	-1	-1	-1	-1	-1	1	-1	-1	-1	-1	-1	-1	1	1	1	1	1	-1	-1	1	-1	-1	-1	-1	1	-1	-1	-1	-1	1	-1	1	1	-1	-1	-1	-1	-1	-1	-1	-1	-1	-1	-1	-1	-1
I	1497274	G	T	-1	-1	-1	-1	-1	-1	-1	-1	-1	-1	-1	-1	1	1	1	1	1	-1	-1	1	-1	-1	-1	-1	-1	-1	-1	-1	-1	1	-1	1	1	-1	-1	-1	-1	-1	-1	-1	-1	-1	-1	-1	-1	1
I	1497352	A	T	-1	1	-1	-1	1	-1	1	1	1	1	-1	1	1	1	1	1	1	1	1	1	1	1	1	-1	1	1	1	-1	1	1	1	1	1	1	1	-1	1	1	1	-1	1	-1	1	-1	-1	1
I	1497524	G	A	-1	-1	-1	-1	-1	-1	-1	-1	-1	-1	-1	1	1	1	1	1	1	-1	-1	1	-1	-1	-1	-1	-1	-1	-1	-1	-1	1	-1	1	-1	-1	-1	-1	-1	-1	-1	-1	-1	-1	-1	-1	-1	-1
I	1497593	G	A	-1	-1	-1	-1	-1	-1	-1	-1	-1	-1	-1	-1	-1	-1	-1	-1	-1	-1	-1	-1	-1	-1	-1	-1	-1	-1	-1	-1	-1	-1	-1	-1	-1	-1	-1	-1	1	-1	1	-1	-1	-1	-1	-1	-1	1
I	1498938	T	C	-1	1	-1	-1	1	1	1	1	1	1	-1	-1	-1	-1	-1	-1	-1	1	1	-1	1	1	1	-1	1	1	1	-1	1	1	1	1	1	-1	1	-1	-1	-1	-1	-1	-1	-1	1	-1	-1	-1
I	1499881	A	G	-1	1	-1	-1	-1	-1	1	-1	-1	1	-1	-1	-1	-1	-1	-1	-1	1	-1	-1	-1	1	1	-1	-1	-1	-1	-1	1	1	-1	1	-1	-1	1	-1	-1	-1	-1	-1	-1	-1	-1	-1	-1	-1
I	1499924	A	C	-1	1	-1	-1	1	-1	1	1	1	1	-1	-1	-1	-1	-1	-1	-1	1	1	-1	1	1	1	-1	-1	-1	1	-1	1	1	1	1	1	-1	1	-1	-1	-1	-1	-1	-1	-1	1	-1	-1	-1
I	1502481	A	C	-1	-1	-1	-1	-1	-1	-1	1	-1	-1	-1	-1	-1	-1	-1	-1	-1	-1	-1	-1	-1	-1	1	-1	1	-1	-1	-1	-1	1	-1	1	1	-1	-1	-1	-1	-1	-1	-1	-1	-1	-1	-1	-1	-1
I	1502549	G	A	-1	1	-1	-1	1	-1	1	1	1	1	-1	1	1	1	1	1	1	1	1	1	1	1	1	-1	1	NA	1	-1	1	1	1	1	1	-1	1	-1	-1	-1	-1	-1	-1	-1	1	-1	-1	-1
I	1503958	T	G	-1	-1	-1	-1	-1	-1	-1	-1	-1	-1	-1	-1	NA	1	-1	-1	-1	-1	-1	-1	-1	-1	-1	-1	-1	1	-1	-1	-1	-1	-1	-1	-1	-1	-1	-1	-1	-1	-1	-1	-1	-1	-1	-1	-1	-1
I	1506044	A	T	-1	-1	-1	-1	-1	-1	-1	-1	-1	-1	-1	-1	1	1	1	1	1	-1	-1	1	-1	-1	-1	-1	-1	-1	-1	-1	-1	-1	-1	-1	-1	-1	-1	-1	-1	-1	-1	-1	-1	-1	-1	-1	-1	1
I	1506133	G	T	-1	1	-1	-1	1	1	1	1	1	1	-1	1	1	1	1	1	1	1	1	1	1	1	1	-1	1	1	1	-1	1	-1	1	1	1	1	1	-1	1	1	1	-1	1	-1	1	-1	-1	1
I	1506367	C	T	-1	-1	-1	-1	-1	-1	-1	-1	-1	-1	-1	1	1	1	1	1	1	-1	-1	1	-1	-1	-1	-1	1	-1	-1	-1	-1	-1	-1	-1	-1	-1	-1	-1	-1	-1	-1	-1	-1	-1	-1	-1	-1	-1
I	1507711	A	G	-1	1	-1	-1	1	1	1	1	1	1	-1	1	1	1	1	1	1	1	1	1	1	1	1	-1	-1	1	1	-1	1	-1	1	-1	-1	-1	1	-1	-1	-1	-1	-1	-1	-1	1	-1	-1	-1
I	1507809	A	C	-1	-1	-1	-1	-1	-1	-1	-1	-1	-1	-1	1	1	1	1	1	1	-1	-1	-1	-1	-1	-1	-1	-1	-1	-1	-1	-1	1	-1	1	-1	-1	-1	-1	-1	-1	-1	-1	-1	-1	-1	-1	-1	-1
I	1507992	A	C	-1	-1	-1	-1	-1	1	-1	-1	-1	-1	-1	-1	-1	-1	-1	-1	-1	-1	1	-1	-1	-1	-1	-1	-1	1	1	-1	-1	-1	1	-1	-1	-1	-1	-1	-1	-1	-1	-1	-1	-1	-1	-1	-1	-1
I	1508035	C	T	-1	1	-1	-1	1	1	1	-1	1	1	-1	-1	-1	1	1	1	1	1	1	1	1	1	-1	-1	-1	1	1	-1	1	1	1	1	-1	-1	1	-1	-1	-1	-1	-1	-1	-1	1	-1	-1	-1
I	1508126	T	C	-1	1	-1	-1	1	-1	1	-1	1	1	-1	-1	-1	-1	-1	-1	-1	1	-1	-1	1	1	-1	-1	-1	-1	NA	-1	1	-1	-1	-1	-1	-1	1	-1	-1	-1	-1	-1	-1	-1	1	-1	-1	-1
I	1508262	T	A	-1	-1	-1	-1	-1	-1	-1	1	-1	-1	-1	-1	-1	-1	-1	-1	1	-1	-1	-1	-1	-1	1	-1	-1	-1	-1	-1	-1	1	-1	1	1	-1	-1	-1	-1	-1	-1	-1	-1	-1	-1	-1	-1	-1
I	1508523	G	A	-1	1	-1	-1	1	1	1	-1	1	1	-1	-1	-1	-1	-1	-1	-1	1	-1	-1	1	1	-1	-1	-1	-1	-1	-1	1	1	-1	1	1	-1	1	-1	-1	-1	-1	-1	-1	-1	1	-1	-1	-1
I	1510450	G	A	-1	1	-1	-1	1	1	1	1	1	1	-1	1	1	1	1	1	1	1	1	1	1	1	-1	-1	1	1	1	-1	1	1	1	1	1	-1	1	-1	-1	-1	-1	-1	-1	-1	1	-1	-1	-1
I	1510845	A	G	-1	-1	-1	-1	-1	-1	-1	1	-1	-1	-1	1	1	1	1	1	1	-1	-1	1	-1	-1	1	-1	1	-1	-1	-1	-1	1	-1	1	1	-1	-1	-1	1	-1	1	-1	1	-1	-1	-1	-1	1
I	1512358	A	G	-1	-1	-1	-1	-1	-1	-1	-1	-1	-1	-1	-1	-1	-1	-1	-1	-1	-1	-1	-1	-1	-1	-1	-1	-1	-1	-1	-1	-1	-1	-1	-1	-1	-1	-1	-1	1	-1	1	-1	-1	-1	-1	-1	-1	1
I	1512485	A	G	-1	1	-1	-1	1	1	1	1	1	1	-1	-1	-1	-1	-1	-1	-1	1	1	-1	1	1	1	-1	-1	1	1	-1	1	1	1	1	1	-1	1	-1	-1	-1	-1	-1	-1	-1	1	-1	-1	-1
I	1512666	T	C	-1	1	-1	-1	-1	-1	-1	-1	-1	-1	-1	-1	-1	-1	-1	-1	-1	-1	-1	-1	-1	-1	-1	-1	-1	-1	-1	-1	-1	-1	-1	-1	-1	-1	-1	-1	-1	-1	-1	-1	-1	-1	-1	-1	-1	-1
I	1513748	T	A	-1	1	-1	-1	1	1	1	-1	1	1	-1	-1	NA	-1	NA	1	-1	1	1	-1	1	1	-1	-1	1	1	1	-1	1	-1	1	-1	-1	-1	1	-1	-1	-1	-1	-1	-1	-1	1	-1	-1	-1
I	1513749	A	T	-1	-1	-1	-1	-1	-1	-1	1	-1	-1	-1	-1	-1	-1	-1	-1	-1	-1	-1	-1	-1	-1	-1	-1	-1	-1	-1	-1	-1	1	-1	1	1	-1	-1	-1	-1	-1	-1	-1	-1	-1	-1	-1	-1	-1
I	1513866	G	T	-1	-1	-1	-1	-1	-1	-1	-1	-1	-1	-1	1	1	1	1	1	1	-1	-1	1	-1	-1	-1	-1	-1	-1	-1	-1	-1	-1	-1	-1	-1	-1	-1	-1	-1	-1	-1	-1	-1	-1	-1	-1	-1	-1
I	1515823	G	T	-1	-1	-1	-1	-1	-1	-1	1	-1	-1	-1	-1	1	1	1	-1	1	-1	-1	-1	-1	-1	-1	-1	1	-1	-1	-1	-1	-1	-1	-1	1	-1	-1	-1	-1	-1	-1	-1	-1	-1	-1	-1	-1	-1
I	1515882	A	G	-1	1	-1	-1	1	1	1	-1	1	1	-1	-1	-1	-1	-1	-1	-1	1	-1	-1	1	1	1	-1	1	1	-1	-1	1	-1	1	-1	1	-1	1	-1	-1	-1	-1	-1	-1	-1	1	-1	-1	-1
I	1515914	A	T	-1	1	-1	-1	1	-1	1	-1	1	1	-1	-1	-1	-1	-1	-1	NA	1	-1	-1	NA	1	1	-1	-1	1	-1	-1	1	-1	-1	-1	1	-1	1	-1	-1	-1	-1	-1	-1	-1	1	-1	-1	-1
I	1515965	T	A	-1	-1	-1	-1	-1	-1	-1	-1	-1	-1	-1	-1	-1	-1	-1	-1	-1	-1	-1	-1	-1	-1	-1	-1	-1	-1	-1	-1	-1	-1	-1	-1	-1	1	-1	-1	1	1	1	-1	-1	-1	-1	-1	-1	1
I	1516005	A	G	-1	1	-1	-1	1	1	1	-1	1	1	-1	-1	-1	-1	-1	-1	-1	1	-1	-1	1	1	1	-1	-1	1	-1	-1	1	-1	NA	-1	-1	-1	1	-1	-1	-1	-1	-1	-1	-1	1	-1	-1	-1
I	1516084	T	A	-1	-1	-1	-1	-1	-1	-1	1	-1	-1	-1	-1	1	1	1	-1	1	-1	-1	-1	-1	-1	-1	-1	-1	-1	-1	-1	-1	1	-1	1	1	-1	-1	-1	-1	-1	-1	-1	-1	-1	-1	-1	-1	-1
I	1516274	A	G	-1	-1	-1	-1	-1	-1	-1	1	-1	-1	-1	1	1	1	1	1	1	-1	-1	1	-1	-1	-1	-1	-1	-1	-1	-1	-1	1	-1	1	1	-1	-1	-1	-1	-1	-1	-1	-1	-1	-1	-1	-1	-1
I	1516363	G	A	-1	-1	-1	-1	-1	-1	-1	-1	-1	-1	-1	1	1	1	1	1	1	-1	-1	1	-1	-1	-1	-1	-1	-1	-1	-1	-1	-1	-1	-1	-1	-1	-1	-1	-1	-1	-1	-1	-1	-1	-1	-1	-1	-1
I	1517291	C	G	-1	1	-1	-1	1	1	1	1	1	1	-1	1	1	1	1	1	1	1	1	1	1	1	-1	-1	1	1	1	-1	1	1	1	1	1	-1	1	-1	-1	-1	-1	-1	-1	-1	1	-1	-1	-1
I	1518197	C	A	-1	1	-1	-1	1	1	1	1	1	1	-1	-1	-1	-1	-1	-1	-1	1	1	-1	1	1	-1	-1	-1	1	1	-1	1	1	1	1	1	-1	1	-1	-1	-1	-1	-1	-1	-1	1	-1	-1	-1
I	1519079	A	T	-1	-1	-1	-1	-1	-1	-1	-1	-1	-1	-1	1	1	1	1	1	1	-1	-1	1	-1	-1	1	-1	1	-1	-1	-1	-1	-1	-1	-1	-1	-1	-1	-1	-1	-1	-1	-1	-1	-1	-1	-1	-1	-1
I	1519407	A	G	-1	1	-1	-1	1	-1	1	-1	1	1	-1	-1	-1	-1	-1	-1	-1	1	1	-1	1	1	-1	-1	-1	1	1	-1	1	-1	1	-1	-1	-1	1	-1	-1	-1	-1	-1	-1	-1	1	-1	-1	-1
I	1520020	G	A	-1	-1	-1	-1	-1	NA	-1	-1	-1	-1	-1	-1	-1	-1	-1	-1	-1	-1	-1	-1	-1	-1	-1	-1	-1	-1	-1	-1	NA	NA	-1	-1	-1	-1	-1	-1	-1	-1	-1	-1	-1	-1	-1	-1	-1	-1
I	1520587	A	T	-1	1	-1	-1	1	1	1	1	1	1	-1	-1	1	1	1	1	1	1	1	1	1	1	1	-1	1	1	1	-1	1	1	-1	1	1	-1	1	-1	-1	-1	-1	-1	-1	-1	1	-1	-1	-1
I	1520787	A	T	-1	1	-1	-1	1	1	1	1	1	1	-1	-1	-1	-1	-1	-1	-1	1	1	-1	1	1	-1	-1	-1	1	1	-1	1	1	1	1	1	-1	1	-1	-1	-1	-1	-1	-1	-1	1	-1	-1	-1
I	1521248	A	T	-1	1	-1	-1	1	1	1	1	1	1	-1	-1	-1	-1	-1	-1	-1	1	-1	-1	1	1	-1	-1	-1	1	-1	-1	1	1	-1	1	1	-1	1	-1	-1	-1	-1	-1	-1	-1	1	-1	-1	-1
I	1522824	C	G	-1	-1	-1	-1	-1	-1	-1	-1	-1	-1	-1	1	1	1	1	1	1	-1	-1	1	-1	-1	1	-1	-1	-1	-1	-1	-1	-1	-1	-1	-1	-1	-1	-1	-1	-1	-1	-1	-1	-1	-1	-1	-1	-1
I	1523436	A	C	-1	1	-1	-1	1	1	1	1	1	1	-1	1	1	1	1	1	1	1	-1	1	1	1	1	-1	-1	1	-1	-1	1	1	NA	1	1	-1	1	-1	-1	-1	-1	-1	-1	-1	1	-1	-1	-1
I	1524770	A	C	-1	-1	-1	-1	-1	-1	-1	-1	-1	-1	-1	NA	1	1	1	-1	1	-1	-1	-1	-1	-1	-1	-1	-1	-1	-1	-1	-1	1	-1	1	-1	-1	-1	-1	-1	-1	-1	-1	-1	-1	-1	-1	-1	-1
I	1525477	A	G	-1	-1	-1	-1	-1	-1	-1	-1	-1	-1	-1	-1	1	1	1	-1	1	-1	-1	-1	-1	-1	-1	-1	-1	-1	-1	-1	-1	-1	-1	-1	-1	-1	-1	-1	-1	-1	-1	-1	-1	-1	-1	-1	-1	-1
I	1525489	A	T	-1	-1	-1	-1	-1	-1	-1	-1	-1	-1	-1	-1	1	1	1	-1	1	-1	-1	-1	-1	-1	-1	-1	-1	-1	-1	-1	-1	-1	-1	-1	-1	-1	-1	-1	-1	-1	-1	-1	-1	-1	-1	-1	-1	-1
I	1525583	T	A	-1	1	-1	-1	1	1	1	1	1	1	-1	-1	-1	-1	-1	-1	-1	1	1	-1	1	1	1	-1	-1	1	1	-1	1	1	1	1	1	-1	1	-1	-1	-1	-1	-1	-1	-1	1	-1	-1	-1
I	1525626	G	T	-1	-1	-1	-1	-1	-1	-1	-1	-1	-1	-1	1	1	1	1	1	1	-1	-1	1	-1	-1	-1	-1	-1	-1	-1	-1	-1	-1	-1	-1	-1	-1	-1	-1	-1	-1	-1	-1	-1	-1	-1	-1	-1	-1
I	1526759	A	G	-1	-1	-1	-1	-1	-1	-1	-1	-1	-1	-1	1	1	1	1	1	1	-1	-1	1	-1	-1	-1	-1	1	-1	-1	-1	-1	-1	-1	-1	-1	-1	-1	-1	-1	-1	-1	-1	-1	-1	-1	-1	-1	-1
I	1528487	A	T	-1	1	-1	-1	1	-1	1	1	1	1	-1	1	1	1	1	1	1	1	1	1	-1	1	-1	-1	-1	1	1	-1	1	-1	1	-1	1	-1	1	-1	-1	-1	-1	-1	-1	-1	1	-1	-1	-1
I	1528558	C	T	-1	NA	-1	-1	-1	1	NA	1	NA	NA	-1	1	1	-1	1	1	1	-1	NA	1	-1	NA	1	-1	-1	NA	NA	-1	NA	1	1	1	NA	-1	-1	-1	-1	-1	-1	-1	-1	-1	NA	-1	-1	-1
I	1528599	G	T	-1	1	-1	-1	1	-1	1	-1	1	1	-1	1	1	1	1	1	1	NA	1	NA	-1	1	-1	-1	-1	1	1	-1	1	-1	NA	-1	1	-1	NA	-1	-1	-1	-1	-1	-1	-1	1	-1	-1	-1
I	1529216	T	C	-1	1	-1	-1	1	1	1	1	1	1	-1	1	1	1	1	1	1	1	1	1	-1	1	1	-1	1	1	1	-1	1	1	1	1	1	1	1	-1	1	1	1	-1	1	-1	1	-1	-1	1
I	1529358	A	G	-1	-1	-1	-1	-1	-1	1	-1	1	NA	-1	1	1	1	1	1	1	1	NA	1	-1	1	-1	-1	1	1	1	-1	1	-1	1	-1	NA	-1	NA	-1	-1	-1	-1	-1	-1	-1	-1	-1	-1	-1
I	1529607	A	G	-1	-1	-1	-1	-1	-1	-1	-1	NA	-1	-1	-1	-1	-1	-1	-1	-1	1	-1	-1	1	1	-1	-1	1	-1	1	-1	-1	-1	-1	-1	-1	-1	-1	-1	-1	-1	-1	-1	-1	-1	-1	-1	-1	-1
I	1529613	C	G	-1	1	-1	-1	1	-1	NA	1	NA	NA	-1	1	1	1	1	1	1	-1	1	1	-1	-1	-1	-1	-1	NA	-1	-1	NA	-1	NA	-1	1	-1	1	-1	-1	-1	-1	-1	-1	-1	-1	-1	-1	-1
I	1531623	T	C	-1	-1	-1	-1	-1	1	-1	-1	-1	-1	-1	1	1	1	1	1	1	-1	-1	1	-1	-1	1	-1	-1	-1	-1	-1	-1	-1	-1	-1	-1	-1	-1	-1	-1	-1	-1	-1	-1	-1	-1	-1	-1	-1
I	1531753	C	T	-1	1	-1	-1	1	1	1	1	1	1	-1	-1	-1	-1	-1	-1	-1	1	1	-1	1	1	1	-1	-1	1	1	-1	1	1	1	1	1	-1	1	-1	-1	-1	-1	-1	-1	-1	1	-1	-1	-1
I	1531937	A	T	-1	1	-1	-1	1	-1	1	-1	1	1	-1	1	1	1	1	1	1	1	1	-1	1	1	-1	-1	-1	1	1	-1	1	-1	1	-1	1	-1	1	-1	-1	-1	-1	-1	-1	-1	1	-1	-1	-1
I	1532595	C	A	-1	1	-1	-1	1	NA	1	1	1	1	-1	1	1	1	1	1	1	1	1	1	1	1	1	-1	1	1	1	-1	1	-1	1	-1	-1	-1	1	-1	-1	-1	-1	-1	-1	-1	1	-1	-1	-1
I	1532843	C	A	-1	1	-1	-1	1	1	1	1	1	1	-1	1	1	1	1	1	1	1	1	1	1	1	1	-1	1	1	1	-1	1	1	1	1	1	-1	1	-1	-1	-1	-1	-1	-1	-1	1	-1	-1	-1
I	1533177	C	G	-1	-1	-1	-1	-1	-1	-1	1	-1	-1	-1	1	1	1	1	1	1	-1	-1	1	-1	-1	-1	-1	1	-1	-1	-1	-1	1	-1	1	-1	-1	-1	-1	-1	-1	-1	-1	-1	-1	-1	-1	-1	-1
I	1533491	C	T	-1	-1	-1	-1	-1	-1	-1	-1	-1	-1	-1	-1	-1	-1	-1	-1	-1	-1	-1	-1	-1	-1	1	-1	1	-1	-1	-1	-1	1	-1	1	-1	-1	-1	-1	-1	-1	-1	-1	-1	-1	-1	-1	-1	-1
I	1538126	A	T	-1	-1	-1	-1	-1	-1	-1	1	-1	-1	-1	-1	-1	-1	-1	-1	-1	-1	-1	-1	-1	-1	1	-1	-1	-1	-1	-1	-1	-1	-1	-1	-1	-1	-1	-1	-1	-1	-1	-1	-1	-1	-1	-1	-1	-1
I	1538735	A	G	-1	-1	-1	-1	-1	1	-1	-1	-1	-1	-1	1	1	1	1	1	1	-1	-1	1	-1	-1	-1	-1	1	-1	-1	-1	-1	-1	-1	-1	-1	-1	-1	-1	-1	-1	-1	-1	-1	-1	-1	-1	-1	-1
I	1539483	A	T	-1	1	-1	-1	1	1	1	1	1	1	-1	-1	-1	-1	-1	-1	-1	1	1	-1	1	1	1	-1	1	1	1	-1	1	1	-1	1	1	-1	1	-1	-1	-1	-1	-1	1	-1	1	-1	-1	-1
I	1540337	G	A	-1	-1	-1	-1	-1	-1	-1	1	-1	-1	-1	-1	1	1	NA	NA	-1	-1	-1	1	-1	1	-1	-1	-1	-1	-1	-1	-1	1	-1	-1	-1	-1	-1	-1	-1	-1	-1	-1	-1	-1	-1	-1	-1	-1
I	1540366	G	C	-1	-1	-1	-1	-1	-1	-1	1	-1	-1	-1	-1	-1	-1	-1	-1	-1	1	-1	-1	-1	-1	-1	-1	-1	-1	-1	-1	-1	1	-1	1	-1	-1	-1	-1	-1	-1	-1	-1	-1	-1	-1	-1	-1	-1
I	1540400	A	G	-1	1	-1	-1	-1	-1	-1	-1	-1	-1	-1	-1	-1	-1	-1	-1	-1	-1	-1	-1	-1	-1	-1	-1	-1	-1	-1	-1	-1	-1	-1	-1	-1	-1	-1	-1	-1	-1	-1	-1	-1	-1	1	-1	-1	-1
I	1540464	A	T	-1	1	-1	-1	1	-1	1	1	1	1	-1	-1	-1	-1	-1	-1	-1	1	1	-1	1	1	1	-1	-1	1	1	-1	1	1	1	1	1	-1	1	-1	-1	-1	-1	-1	-1	-1	1	-1	-1	-1
I	1541340	A	G	-1	-1	-1	-1	-1	1	-1	-1	-1	-1	-1	1	1	1	1	1	1	-1	-1	1	-1	-1	1	-1	-1	-1	-1	-1	-1	-1	-1	-1	-1	-1	-1	-1	-1	-1	-1	-1	-1	-1	-1	-1	-1	-1
I	1541543	G	A	-1	-1	-1	-1	-1	1	-1	-1	-1	-1	-1	1	-1	-1	1	1	1	-1	-1	-1	-1	-1	1	-1	1	-1	-1	-1	-1	-1	-1	-1	-1	-1	-1	-1	-1	-1	-1	-1	-1	-1	-1	-1	-1	-1
I	1544970	C	A	-1	-1	-1	-1	-1	-1	-1	-1	-1	-1	-1	1	-1	-1	1	1	1	-1	-1	-1	-1	-1	-1	-1	-1	-1	-1	-1	-1	-1	-1	-1	-1	-1	-1	-1	-1	-1	-1	-1	-1	-1	-1	-1	-1	-1
I	1546833	A	T	-1	-1	-1	-1	-1	-1	-1	-1	-1	-1	-1	1	-1	-1	1	1	1	-1	-1	-1	-1	-1	1	-1	-1	-1	-1	-1	-1	-1	-1	-1	-1	-1	-1	-1	-1	-1	-1	-1	-1	-1	-1	-1	-1	-1
I	1550509	T	C	-1	-1	-1	-1	-1	-1	-1	-1	-1	-1	-1	-1	-1	-1	-1	-1	-1	-1	-1	-1	-1	-1	-1	-1	-1	-1	-1	-1	-1	-1	-1	-1	-1	-1	-1	-1	1	-1	1	-1	-1	-1	-1	-1	-1	1
I	1551641	A	G	-1	-1	-1	-1	-1	-1	-1	-1	-1	-1	-1	-1	-1	-1	-1	-1	-1	-1	-1	-1	-1	1	-1	-1	1	-1	-1	-1	-1	1	-1	1	-1	-1	-1	-1	-1	-1	-1	-1	-1	-1	-1	-1	-1	-1
I	1552173	T	A	-1	1	-1	-1	1	-1	-1	-1	-1	1	-1	-1	-1	-1	-1	-1	-1	-1	-1	-1	-1	-1	-1	-1	-1	-1	-1	-1	-1	-1	-1	-1	-1	-1	-1	-1	-1	-1	-1	-1	-1	-1	-1	-1	-1	-1
I	1552332	C	T	-1	-1	-1	-1	-1	-1	-1	1	-1	-1	-1	1	-1	-1	1	1	1	-1	-1	-1	-1	-1	-1	-1	1	-1	-1	-1	-1	-1	-1	-1	-1	-1	-1	-1	-1	-1	-1	-1	-1	-1	-1	-1	-1	-1
I	1552630	T	C	-1	1	-1	-1	1	-1	1	1	1	1	-1	1	-1	-1	1	1	1	1	1	-1	1	1	-1	-1	1	1	1	-1	1	1	1	1	1	-1	1	-1	-1	-1	-1	-1	-1	-1	1	-1	-1	-1
I	1552914	T	G	-1	-1	-1	-1	-1	-1	-1	-1	-1	-1	-1	1	-1	-1	1	1	1	-1	-1	-1	-1	-1	-1	-1	1	-1	-1	-1	-1	-1	-1	-1	-1	-1	-1	-1	-1	-1	-1	-1	-1	-1	-1	-1	-1	-1
I	1554278	C	T	-1	1	-1	-1	1	-1	1	-1	1	1	-1	-1	1	1	-1	-1	-1	1	1	1	1	1	-1	-1	-1	1	1	-1	1	1	1	1	1	-1	1	-1	-1	-1	-1	-1	-1	-1	1	-1	-1	-1
I	1555221	A	C	-1	-1	-1	-1	-1	-1	-1	1	-1	-1	-1	-1	-1	1	-1	-1	-1	NA	-1	-1	-1	NA	-1	-1	-1	-1	-1	-1	-1	1	-1	1	-1	-1	-1	-1	-1	-1	-1	-1	-1	-1	-1	-1	-1	-1
I	1555641	T	C	-1	-1	-1	-1	-1	-1	-1	-1	NA	-1	-1	1	1	1	1	1	1	NA	1	1	1	-1	-1	-1	1	NA	-1	-1	NA	-1	-1	-1	-1	-1	NA	-1	-1	-1	-1	-1	-1	-1	-1	-1	-1	-1
I	1557266	T	C	-1	-1	-1	-1	-1	-1	-1	1	-1	-1	-1	1	1	1	1	1	1	-1	-1	1	-1	-1	1	-1	1	-1	-1	-1	-1	-1	-1	-1	-1	-1	-1	-1	-1	-1	-1	-1	-1	-1	-1	-1	-1	-1
I	1557331	C	T	-1	-1	-1	-1	-1	-1	-1	1	-1	-1	-1	-1	1	1	-1	-1	-1	-1	-1	1	-1	-1	-1	-1	-1	-1	-1	-1	-1	-1	-1	-1	-1	-1	-1	-1	-1	-1	-1	-1	-1	-1	-1	-1	-1	-1
I	1559860	T	C	-1	1	-1	-1	1	-1	1	-1	1	1	-1	-1	1	1	-1	-1	-1	1	1	1	1	1	-1	-1	-1	1	1	-1	1	1	1	1	1	-1	1	-1	-1	-1	-1	-1	-1	-1	1	-1	-1	-1
I	1562714	C	A	-1	-1	-1	-1	-1	-1	-1	-1	-1	-1	-1	1	-1	-1	1	1	1	-1	-1	-1	-1	-1	-1	-1	1	-1	-1	-1	-1	-1	-1	-1	-1	-1	-1	-1	-1	-1	-1	-1	-1	-1	-1	-1	-1	-1
I	1563632	T	C	-1	1	-1	-1	1	-1	1	-1	1	1	-1	-1	-1	-1	-1	-1	-1	1	-1	-1	-1	1	-1	-1	-1	1	-1	-1	1	1	-1	1	-1	-1	1	-1	-1	-1	-1	-1	-1	-1	1	-1	-1	-1
I	1563730	G	A	-1	1	-1	-1	1	-1	1	1	1	1	-1	1	1	1	1	-1	1	1	1	1	1	1	1	-1	1	1	-1	-1	1	1	1	1	1	-1	1	-1	-1	-1	-1	-1	-1	-1	1	-1	-1	-1
I	1563765	A	G	-1	1	-1	-1	1	-1	1	1	1	1	-1	-1	-1	-1	-1	-1	-1	1	-1	-1	1	1	-1	-1	-1	1	NA	-1	1	1	-1	1	-1	-1	1	-1	-1	-1	-1	-1	-1	-1	1	-1	-1	-1
I	1563771	T	C	-1	-1	-1	-1	-1	-1	-1	-1	-1	-1	-1	-1	1	-1	-1	-1	-1	-1	1	1	-1	-1	-1	-1	-1	-1	NA	-1	-1	-1	1	-1	-1	-1	-1	-1	-1	-1	-1	-1	-1	-1	-1	-1	-1	-1
I	1563789	G	A	-1	-1	-1	-1	1	-1	-1	-1	1	-1	-1	-1	-1	-1	-1	-1	-1	-1	-1	-1	-1	-1	-1	-1	-1	-1	-1	-1	-1	NA	-1	1	-1	-1	-1	-1	-1	-1	-1	-1	-1	-1	-1	-1	-1	-1
I	1563798	A	G	-1	1	-1	-1	-1	-1	1	1	-1	1	-1	-1	1	1	-1	-1	-1	1	1	1	1	1	-1	-1	-1	1	-1	-1	1	NA	1	-1	1	-1	1	-1	-1	-1	-1	-1	-1	-1	1	-1	-1	-1
I	1564979	G	A	-1	-1	-1	-1	-1	-1	-1	-1	-1	-1	-1	-1	-1	-1	-1	-1	NA	-1	-1	-1	-1	-1	1	-1	1	-1	-1	-1	-1	-1	-1	-1	-1	-1	-1	-1	-1	-1	-1	-1	-1	-1	-1	-1	-1	-1
I	1566706	T	A	-1	-1	-1	-1	-1	-1	-1	-1	-1	-1	-1	1	-1	-1	1	1	1	-1	-1	-1	-1	-1	1	-1	-1	-1	-1	-1	-1	-1	-1	-1	-1	-1	-1	-1	-1	-1	-1	-1	-1	-1	-1	-1	-1	-1
I	1566895	A	T	-1	1	-1	-1	1	-1	1	-1	1	1	-1	1	1	1	1	1	1	1	1	1	1	1	-1	-1	-1	1	1	-1	1	1	1	1	1	-1	1	-1	-1	-1	-1	-1	-1	-1	1	-1	-1	-1
I	1567176	G	A	-1	1	-1	-1	1	-1	1	1	1	1	-1	-1	1	1	-1	-1	-1	1	1	1	1	1	-1	-1	-1	1	1	-1	1	1	1	1	1	-1	1	-1	-1	-1	-1	-1	-1	-1	1	-1	-1	-1
I	1567450	T	A	-1	1	-1	-1	1	-1	1	-1	1	1	-1	-1	-1	-1	-1	-1	-1	1	1	-1	1	1	-1	-1	-1	1	-1	-1	1	-1	1	-1	1	1	1	-1	-1	1	-1	-1	-1	-1	1	-1	-1	-1
I	1567753	G	A	-1	1	-1	-1	1	-1	1	1	1	1	-1	1	1	1	1	1	1	1	1	1	1	1	1	-1	1	1	1	-1	1	1	1	1	1	1	1	-1	-1	1	-1	-1	1	-1	1	-1	-1	-1
I	1568647	A	T	-1	-1	-1	-1	-1	-1	-1	1	-1	-1	-1	-1	-1	-1	-1	-1	-1	-1	-1	-1	-1	-1	-1	-1	-1	-1	-1	-1	-1	-1	-1	-1	-1	1	-1	-1	-1	1	-1	-1	1	-1	-1	-1	-1	-1
I	1568822	G	A	-1	-1	-1	-1	-1	-1	-1	-1	-1	-1	-1	-1	1	1	-1	-1	-1	-1	-1	1	-1	-1	1	-1	-1	-1	-1	-1	-1	1	-1	1	-1	-1	-1	-1	-1	-1	-1	-1	-1	-1	-1	-1	-1	-1
I	1571112	A	G	-1	-1	-1	-1	-1	-1	-1	-1	-1	-1	-1	-1	1	1	-1	-1	-1	-1	-1	-1	-1	-1	-1	-1	-1	-1	-1	-1	-1	-1	-1	-1	-1	-1	-1	-1	-1	-1	-1	-1	-1	-1	-1	-1	-1	-1
I	1571268	T	A	-1	1	-1	-1	1	-1	1	-1	1	1	-1	-1	-1	-1	-1	-1	-1	1	1	-1	1	1	1	-1	-1	1	1	-1	1	1	1	1	1	-1	1	-1	-1	-1	-1	-1	-1	-1	1	-1	-1	-1
I	1571449	C	T	-1	-1	-1	-1	-1	-1	-1	1	-1	-1	-1	1	-1	-1	1	1	1	-1	-1	-1	-1	-1	-1	-1	-1	-1	-1	-1	-1	-1	-1	-1	-1	-1	-1	-1	-1	-1	-1	-1	-1	-1	-1	-1	-1	-1
I	1572287	G	C	-1	-1	-1	-1	-1	-1	-1	-1	-1	-1	-1	-1	-1	-1	-1	-1	-1	-1	-1	-1	-1	-1	1	-1	1	-1	-1	-1	-1	-1	-1	-1	-1	-1	-1	-1	-1	1	-1	-1	-1	-1	-1	-1	-1	-1
I	1572451	C	T	-1	-1	-1	-1	-1	-1	-1	-1	-1	-1	-1	1	-1	-1	1	1	1	-1	-1	-1	-1	-1	-1	-1	1	-1	-1	-1	-1	-1	-1	-1	-1	-1	-1	-1	-1	-1	-1	-1	-1	-1	-1	-1	-1	-1
I	1573138	T	G	-1	1	-1	-1	1	-1	1	-1	1	1	-1	-1	-1	-1	-1	-1	-1	1	1	-1	1	1	1	-1	-1	1	1	-1	1	1	1	1	1	1	1	-1	-1	1	-1	-1	1	-1	1	-1	-1	-1
I	1573198	C	T	-1	1	-1	-1	1	-1	1	1	1	1	-1	1	1	1	1	1	1	1	1	1	1	1	1	-1	-1	1	1	-1	1	1	1	1	1	-1	1	-1	-1	-1	-1	-1	-1	-1	1	-1	-1	-1
I	1573296	T	G	-1	1	-1	-1	1	-1	1	1	1	1	-1	-1	-1	-1	1	-1	1	1	1	-1	1	1	-1	-1	-1	1	1	-1	1	-1	1	-1	1	-1	1	-1	-1	-1	-1	-1	-1	-1	1	-1	-1	-1
I	1573878	T	A	-1	1	-1	-1	1	-1	1	-1	1	1	-1	-1	1	1	1	-1	1	1	1	1	NA	1	1	-1	1	1	1	-1	1	1	1	1	1	-1	1	-1	-1	-1	-1	-1	-1	-1	1	-1	-1	-1
I	1573939	G	A	-1	1	-1	-1	1	-1	1	-1	1	1	-1	-1	-1	-1	-1	-1	-1	1	1	-1	1	1	-1	-1	1	1	1	-1	1	-1	1	-1	1	-1	1	-1	-1	-1	-1	-1	-1	-1	1	-1	-1	-1
I	1573965	A	G	-1	-1	-1	-1	-1	-1	-1	1	-1	-1	-1	1	-1	-1	1	1	1	-1	-1	-1	-1	-1	-1	-1	-1	-1	-1	-1	-1	-1	-1	-1	-1	-1	-1	-1	-1	-1	-1	-1	-1	-1	-1	-1	-1	-1
I	1574528	T	A	-1	-1	-1	-1	-1	-1	-1	1	-1	-1	-1	1	-1	-1	1	1	1	-1	-1	-1	-1	-1	-1	-1	1	-1	-1	-1	-1	-1	-1	-1	-1	-1	-1	-1	-1	-1	-1	-1	-1	-1	-1	-1	-1	-1
I	1574552	G	A	-1	1	-1	-1	1	-1	1	-1	1	1	-1	-1	1	1	-1	-1	-1	1	1	1	1	1	1	-1	-1	1	1	-1	1	1	1	1	1	-1	1	-1	-1	-1	-1	-1	-1	-1	1	-1	-1	-1
I	1574844	T	C	-1	-1	-1	-1	-1	-1	-1	-1	-1	-1	-1	-1	1	1	-1	-1	-1	-1	-1	-1	-1	-1	1	-1	-1	-1	-1	-1	-1	1	-1	1	-1	-1	-1	-1	-1	-1	-1	-1	-1	-1	-1	-1	-1	-1
I	1574872	C	A	-1	1	-1	-1	1	-1	1	-1	1	1	-1	-1	1	1	-1	-1	-1	-1	-1	-1	-1	-1	1	-1	-1	-1	-1	-1	1	1	-1	1	-1	-1	1	-1	-1	-1	-1	-1	-1	-1	NA	-1	-1	-1
I	1574887	T	C	-1	1	-1	-1	1	-1	1	-1	1	1	-1	-1	-1	-1	1	-1	1	1	-1	-1	-1	-1	1	-1	-1	-1	-1	-1	1	1	-1	1	1	-1	1	-1	-1	-1	-1	-1	-1	-1	1	-1	-1	-1
I	1574890	T	C	-1	1	-1	-1	1	-1	1	-1	1	1	-1	-1	1	1	1	-1	1	1	-1	-1	-1	-1	1	-1	-1	-1	-1	-1	1	1	-1	1	1	-1	1	-1	-1	-1	-1	-1	-1	-1	1	-1	-1	-1
I	1575182	G	C	-1	1	-1	-1	1	-1	1	-1	1	1	-1	-1	-1	-1	1	-1	1	1	-1	-1	-1	1	-1	-1	-1	-1	-1	-1	1	-1	-1	-1	1	-1	1	-1	-1	-1	-1	-1	-1	-1	1	-1	-1	-1
I	1575209	G	T	1	1	1	1	1	1	1	-1	1	1	1	-1	1	1	1	-1	1	1	-1	-1	-1	1	1	1	1	-1	-1	1	1	1	-1	1	1	1	1	1	1	1	1	1	1	1	1	1	1	1
I	1575287	C	A	-1	1	-1	-1	1	-1	1	1	1	1	-1	1	1	1	1	1	1	1	-1	1	-1	1	1	-1	1	NA	-1	-1	1	1	-1	1	1	-1	1	-1	-1	-1	-1	-1	-1	-1	1	-1	-1	-1
I	1575351	A	T	-1	-1	-1	1	-1	-1	-1	-1	-1	-1	1	-1	1	1	-1	-1	-1	-1	-1	-1	-1	-1	-1	-1	-1	-1	-1	-1	-1	-1	-1	-1	-1	-1	-1	-1	-1	-1	-1	1	-1	-1	-1	-1	-1	-1
I	1575396	T	C	-1	-1	-1	-1	-1	-1	-1	1	-1	-1	-1	-1	1	1	-1	-1	-1	-1	-1	1	-1	-1	1	-1	1	-1	-1	-1	-1	1	-1	1	-1	-1	-1	-1	-1	-1	-1	-1	-1	-1	-1	-1	-1	-1
I	1575461	A	T	-1	-1	-1	-1	-1	-1	-1	1	-1	-1	-1	-1	1	1	-1	-1	-1	-1	-1	1	-1	-1	1	-1	-1	-1	-1	-1	-1	1	-1	1	-1	-1	-1	-1	-1	-1	-1	-1	-1	-1	-1	-1	-1	-1
I	1575532	T	G	-1	1	-1	-1	1	-1	1	1	1	1	-1	1	1	1	1	1	1	1	1	1	1	1	1	-1	1	1	1	-1	1	1	1	1	1	1	1	-1	1	1	1	-1	1	-1	1	-1	-1	1
I	1576110	T	A	-1	-1	-1	-1	-1	-1	-1	1	-1	-1	-1	-1	-1	-1	-1	-1	-1	-1	-1	-1	-1	-1	-1	-1	-1	-1	-1	-1	-1	1	-1	1	-1	-1	-1	-1	-1	-1	-1	-1	-1	-1	-1	-1	-1	-1
I	1578006	G	T	-1	-1	-1	-1	-1	-1	-1	-1	-1	-1	-1	1	-1	-1	1	1	1	-1	-1	-1	-1	-1	-1	-1	-1	-1	-1	-1	-1	-1	-1	-1	-1	-1	-1	-1	-1	-1	-1	-1	-1	-1	-1	-1	-1	-1
I	1578774	T	G	-1	1	-1	-1	1	-1	1	1	1	1	-1	1	1	1	1	1	1	1	1	1	1	1	1	-1	1	1	1	-1	1	1	1	1	1	-1	1	-1	-1	-1	-1	-1	-1	-1	1	-1	-1	-1
I	1580474	C	G	-1	-1	-1	-1	-1	-1	-1	-1	-1	-1	-1	-1	1	1	-1	-1	-1	-1	-1	1	-1	-1	1	-1	-1	-1	-1	-1	-1	-1	-1	-1	-1	-1	-1	-1	-1	-1	-1	-1	-1	-1	-1	-1	-1	-1
I	1581157	T	A	-1	-1	-1	-1	-1	-1	-1	1	-1	-1	-1	1	1	1	1	1	1	-1	-1	1	-1	-1	1	-1	1	-1	-1	-1	-1	1	-1	1	-1	-1	-1	-1	-1	-1	-1	-1	-1	-1	-1	-1	-1	-1
I	1581196	A	G	-1	1	-1	-1	1	-1	1	1	1	1	-1	-1	-1	-1	-1	-1	-1	1	1	-1	1	1	-1	-1	-1	1	1	-1	1	1	1	1	1	-1	1	-1	-1	-1	-1	-1	-1	-1	1	-1	-1	-1
I	1581660	T	G	-1	1	-1	-1	1	-1	1	-1	1	1	-1	-1	-1	-1	-1	-1	-1	1	1	-1	1	1	-1	-1	-1	-1	-1	-1	1	1	-1	1	1	-1	1	-1	-1	-1	-1	-1	-1	-1	1	-1	-1	-1
I	1582254	G	A	-1	-1	-1	-1	-1	-1	-1	-1	-1	-1	-1	1	1	1	1	1	1	-1	-1	1	-1	-1	1	-1	1	-1	-1	-1	-1	-1	-1	-1	-1	-1	-1	-1	-1	-1	-1	-1	-1	-1	-1	-1	-1	-1
I	1582370	T	C	-1	-1	-1	-1	-1	-1	-1	-1	-1	-1	-1	1	-1	-1	1	1	1	-1	-1	-1	-1	-1	1	-1	1	-1	-1	-1	-1	-1	-1	-1	-1	-1	-1	-1	-1	-1	-1	-1	-1	-1	-1	-1	-1	-1
I	1582387	G	A	-1	1	-1	-1	1	-1	1	-1	1	1	-1	-1	1	1	-1	-1	-1	1	1	1	1	1	-1	-1	-1	1	1	-1	1	-1	1	-1	1	-1	1	-1	-1	-1	-1	-1	-1	-1	1	-1	-1	-1
I	1582456	G	A	-1	-1	-1	-1	-1	-1	-1	-1	-1	-1	-1	1	-1	-1	1	1	1	-1	-1	-1	-1	-1	-1	-1	-1	-1	-1	-1	-1	-1	-1	-1	-1	-1	-1	-1	-1	-1	-1	-1	-1	-1	-1	-1	-1	-1
I	1584704	A	T	-1	1	-1	-1	1	-1	1	1	1	1	-1	1	1	1	1	1	1	1	1	-1	1	1	1	-1	-1	-1	-1	-1	1	-1	-1	-1	1	-1	1	-1	-1	-1	-1	-1	-1	-1	1	-1	-1	-1
I	1584737	A	G	-1	1	-1	-1	1	-1	1	1	1	1	-1	-1	1	1	1	-1	-1	1	1	-1	1	1	1	-1	1	-1	-1	-1	1	1	-1	NA	1	-1	1	-1	-1	-1	-1	-1	-1	-1	1	-1	-1	-1
I	1584792	T	A	-1	-1	-1	-1	-1	-1	-1	1	-1	-1	-1	-1	-1	-1	-1	-1	-1	-1	-1	-1	-1	-1	-1	-1	-1	-1	-1	-1	-1	1	-1	1	-1	-1	-1	-1	-1	-1	-1	-1	-1	-1	-1	-1	-1	-1
I	1586350	T	C	-1	-1	-1	-1	-1	-1	-1	-1	-1	-1	-1	1	1	1	1	1	1	-1	-1	1	-1	-1	1	-1	-1	-1	-1	-1	-1	-1	-1	-1	-1	-1	-1	-1	-1	-1	-1	-1	-1	-1	-1	-1	-1	-1
I	1587322	T	A	-1	1	-1	-1	1	-1	1	-1	1	1	-1	1	1	1	-1	1	1	1	1	-1	-1	1	-1	-1	-1	1	1	-1	1	1	1	1	1	-1	1	-1	-1	-1	-1	-1	-1	-1	1	-1	-1	-1
I	1587324	A	T	-1	1	-1	-1	1	-1	1	-1	1	1	-1	NA	1	1	1	1	1	1	1	1	-1	1	1	-1	1	1	1	-1	1	1	1	1	1	-1	1	-1	-1	-1	-1	-1	-1	-1	1	-1	-1	-1
I	1587399	A	C	-1	1	-1	-1	1	-1	1	-1	1	1	-1	-1	1	1	1	1	1	1	1	-1	-1	1	1	-1	-1	-1	NA	-1	1	1	-1	1	1	-1	1	-1	-1	-1	-1	-1	-1	-1	1	-1	-1	-1
I	1587734	A	G	-1	-1	-1	-1	-1	-1	-1	-1	-1	-1	-1	-1	-1	-1	-1	-1	-1	-1	-1	-1	-1	-1	-1	-1	-1	-1	-1	-1	-1	-1	-1	-1	-1	1	-1	-1	-1	1	-1	-1	1	-1	-1	-1	-1	-1
I	1587945	C	T	-1	-1	-1	-1	-1	-1	-1	-1	1	1	-1	-1	-1	-1	-1	-1	-1	-1	-1	-1	-1	-1	-1	-1	-1	-1	1	-1	-1	-1	-1	-1	-1	-1	-1	-1	-1	-1	-1	-1	-1	-1	NA	-1	-1	-1
I	1589094	C	T	-1	1	-1	-1	1	-1	1	-1	1	1	-1	-1	-1	-1	-1	-1	-1	1	1	-1	1	1	-1	-1	-1	1	1	-1	1	1	1	1	1	-1	1	-1	-1	-1	-1	-1	-1	-1	1	-1	-1	-1
I	1590175	C	T	-1	-1	-1	-1	-1	-1	-1	-1	-1	-1	-1	1	1	1	1	1	1	-1	-1	1	-1	-1	-1	-1	-1	-1	-1	-1	-1	-1	-1	-1	-1	-1	-1	-1	-1	-1	-1	-1	-1	-1	-1	-1	-1	-1
I	1591017	G	A	-1	1	-1	-1	1	-1	1	1	1	1	-1	1	1	1	1	1	1	1	1	1	1	1	1	-1	1	1	1	-1	1	1	1	1	1	1	1	-1	-1	1	-1	-1	1	-1	1	-1	-1	-1
I	1591309	G	A	-1	1	-1	-1	1	-1	1	-1	1	1	-1	1	1	1	1	1	1	1	1	1	-1	1	-1	-1	-1	1	1	-1	1	-1	1	-1	1	-1	1	-1	-1	-1	-1	-1	-1	-1	1	-1	-1	-1
I	1597066	C	T	-1	-1	-1	-1	-1	-1	-1	-1	-1	-1	-1	1	-1	-1	1	1	1	-1	-1	-1	-1	-1	-1	-1	-1	-1	-1	-1	-1	-1	-1	-1	-1	-1	-1	-1	-1	-1	-1	-1	-1	-1	-1	-1	-1	-1
I	1597067	T	G	-1	-1	-1	-1	-1	-1	-1	-1	-1	-1	-1	1	-1	-1	1	1	1	-1	1	-1	-1	-1	-1	-1	-1	-1	-1	-1	1	-1	-1	-1	-1	-1	-1	-1	-1	-1	-1	-1	-1	-1	-1	-1	-1	-1
I	1598405	T	A	-1	1	-1	-1	1	-1	-1	-1	-1	1	-1	-1	-1	1	-1	-1	-1	1	1	-1	1	1	-1	-1	-1	1	-1	-1	1	-1	1	-1	1	-1	1	-1	-1	-1	-1	-1	-1	-1	1	-1	-1	-1
I	1598497	A	C	-1	1	-1	-1	1	-1	1	-1	1	1	-1	-1	1	1	-1	-1	-1	1	1	1	1	1	-1	-1	1	1	1	-1	1	-1	1	-1	1	-1	1	-1	-1	-1	-1	-1	-1	-1	1	-1	-1	-1
I	1598994	T	C	-1	-1	-1	-1	-1	-1	-1	1	-1	-1	-1	1	-1	-1	1	1	1	-1	1	-1	-1	-1	1	-1	1	-1	-1	-1	-1	1	-1	1	-1	1	-1	-1	1	1	1	-1	1	-1	-1	-1	-1	1
I	1599848	A	T	-1	1	-1	-1	1	-1	1	-1	1	1	-1	-1	-1	-1	-1	-1	-1	1	1	-1	1	1	-1	-1	-1	1	1	-1	1	-1	1	-1	1	-1	1	-1	-1	-1	-1	-1	-1	-1	1	-1	-1	-1
I	1600074	T	A	-1	-1	-1	-1	-1	-1	-1	1	-1	-1	-1	1	-1	-1	1	1	1	-1	-1	-1	-1	-1	1	-1	1	-1	-1	-1	-1	1	-1	1	-1	-1	-1	-1	-1	-1	-1	-1	-1	-1	-1	-1	-1	-1
I	1600075	T	A	-1	1	-1	-1	1	-1	1	1	1	1	-1	1	-1	-1	1	1	1	1	1	-1	1	1	1	-1	1	1	1	-1	1	1	1	1	1	-1	1	-1	-1	-1	-1	-1	-1	-1	1	-1	-1	-1
I	1600076	A	T	-1	-1	-1	-1	-1	-1	-1	-1	-1	-1	-1	-1	1	1	-1	-1	-1	-1	-1	1	-1	-1	-1	-1	-1	-1	-1	-1	-1	-1	-1	-1	-1	1	-1	-1	-1	1	-1	-1	1	-1	-1	-1	-1	-1
I	1603397	T	A	-1	-1	-1	-1	-1	-1	-1	-1	-1	-1	-1	-1	-1	-1	1	-1	1	-1	-1	-1	-1	-1	1	-1	-1	-1	-1	-1	-1	1	-1	1	-1	-1	-1	-1	-1	-1	-1	-1	-1	-1	-1	-1	-1	-1
I	1603506	A	G	-1	1	-1	-1	1	-1	1	-1	1	1	-1	-1	-1	-1	-1	-1	-1	1	1	-1	1	1	-1	-1	-1	1	-1	-1	1	1	1	1	1	-1	1	-1	-1	-1	-1	-1	-1	-1	1	-1	-1	-1
I	1603924	T	A	-1	-1	-1	-1	-1	-1	-1	-1	-1	-1	-1	-1	1	1	1	-1	1	-1	-1	-1	-1	-1	-1	-1	-1	-1	-1	-1	-1	1	-1	1	-1	-1	-1	-1	-1	-1	-1	-1	-1	-1	-1	-1	-1	-1
I	1604842	A	G	-1	1	-1	-1	1	1	1	1	1	1	-1	1	1	1	1	1	1	1	1	1	1	1	1	-1	1	1	1	-1	1	1	1	1	1	1	1	-1	1	1	1	-1	1	-1	1	-1	-1	1
I	1605098	A	T	-1	1	-1	-1	1	-1	1	1	1	1	-1	-1	1	1	-1	-1	-1	1	1	1	1	1	1	-1	1	1	-1	-1	1	1	1	1	1	-1	1	-1	-1	-1	-1	-1	-1	-1	1	-1	-1	-1
I	1605193	A	T	-1	1	-1	-1	1	-1	1	-1	1	1	-1	-1	-1	-1	-1	-1	-1	1	-1	-1	-1	1	-1	-1	-1	-1	-1	-1	1	1	-1	1	1	-1	1	-1	-1	-1	-1	-1	-1	-1	1	-1	-1	-1
I	1605369	G	A	-1	1	-1	-1	1	-1	1	1	1	1	-1	-1	1	1	1	-1	1	1	-1	-1	-1	1	1	-1	1	1	-1	-1	1	1	1	1	1	-1	1	-1	-1	-1	-1	-1	-1	-1	1	-1	-1	-1
I	1605453	A	T	-1	-1	-1	-1	-1	-1	-1	-1	-1	-1	-1	-1	1	1	1	-1	1	-1	-1	-1	-1	-1	1	-1	-1	-1	-1	-1	-1	-1	-1	-1	-1	-1	-1	-1	-1	-1	-1	-1	-1	-1	-1	-1	-1	-1
I	1605996	A	T	-1	1	-1	-1	1	-1	1	-1	1	1	-1	-1	-1	-1	-1	-1	-1	1	-1	-1	-1	1	-1	-1	-1	NA	-1	-1	1	-1	-1	-1	1	-1	1	-1	-1	-1	-1	-1	-1	-1	1	-1	-1	-1
I	1606457	C	T	-1	1	-1	-1	1	-1	1	1	1	1	-1	1	1	1	1	1	1	1	1	1	1	1	1	-1	1	1	1	-1	1	1	1	1	1	1	1	-1	-1	1	-1	-1	1	-1	1	-1	-1	-1
I	1606736	G	A	-1	1	-1	-1	1	-1	1	1	1	1	-1	1	1	1	1	1	1	1	1	1	1	1	1	-1	-1	1	-1	-1	1	1	1	1	1	-1	1	-1	-1	-1	-1	-1	-1	-1	1	-1	-1	-1
I	1606907	A	G	-1	1	-1	-1	1	-1	1	-1	1	1	-1	-1	1	1	1	-1	1	1	-1	-1	-1	1	1	-1	-1	-1	-1	-1	1	1	-1	1	1	-1	1	-1	-1	-1	-1	-1	-1	-1	1	-1	-1	-1
I	1606973	A	G	-1	1	-1	-1	1	-1	1	-1	1	1	-1	-1	1	1	1	-1	1	1	-1	-1	-1	1	1	-1	1	-1	-1	-1	1	1	-1	1	1	1	1	-1	-1	1	-1	-1	1	-1	1	-1	-1	-1
I	1608095	A	C	-1	-1	-1	-1	-1	-1	-1	-1	-1	-1	-1	-1	1	1	1	-1	1	-1	-1	-1	-1	-1	1	-1	-1	-1	-1	-1	-1	1	-1	1	-1	-1	-1	-1	-1	-1	-1	-1	-1	-1	-1	-1	-1	-1
I	1608593	G	A	-1	1	-1	-1	1	-1	1	-1	1	1	-1	1	1	1	1	1	1	1	1	-1	1	1	-1	-1	-1	1	-1	-1	1	-1	1	-1	1	1	1	-1	-1	1	-1	-1	1	-1	1	-1	-1	-1
I	1608778	T	A	-1	-1	-1	-1	-1	-1	-1	1	-1	-1	-1	-1	-1	-1	-1	-1	-1	-1	-1	-1	-1	-1	1	-1	-1	-1	-1	-1	-1	1	-1	1	-1	-1	-1	-1	-1	-1	-1	-1	-1	-1	-1	-1	-1	-1
I	1608897	T	G	-1	-1	-1	-1	-1	-1	-1	-1	-1	-1	-1	-1	-1	1	1	-1	1	-1	-1	-1	-1	-1	-1	-1	-1	-1	-1	-1	-1	-1	-1	-1	-1	-1	-1	-1	-1	-1	-1	-1	-1	-1	-1	-1	-1	-1
I	1609123	G	A	-1	-1	-1	-1	-1	-1	-1	-1	-1	-1	-1	-1	-1	1	1	-1	1	-1	-1	-1	-1	-1	1	-1	-1	-1	-1	-1	-1	1	-1	1	-1	-1	-1	-1	-1	-1	-1	-1	-1	-1	-1	-1	-1	-1
I	1609416	G	C	-1	-1	-1	-1	-1	-1	-1	1	-1	-1	-1	1	1	1	1	1	1	-1	-1	1	-1	-1	1	-1	-1	-1	-1	-1	-1	1	-1	1	-1	-1	-1	-1	-1	-1	-1	-1	-1	-1	-1	-1	-1	-1
I	1610694	G	A	-1	1	-1	-1	1	-1	1	-1	1	1	-1	-1	-1	-1	-1	-1	-1	1	1	-1	1	1	-1	-1	-1	1	1	-1	1	-1	1	-1	1	-1	1	-1	-1	-1	-1	-1	-1	-1	1	-1	-1	-1
I	1610976	T	A	-1	-1	-1	-1	-1	-1	-1	1	-1	-1	-1	1	-1	-1	1	1	1	-1	-1	-1	-1	-1	1	-1	-1	-1	-1	-1	-1	1	-1	1	-1	-1	-1	-1	-1	-1	-1	-1	-1	-1	-1	-1	-1	-1
I	1611342	G	T	-1	-1	-1	-1	-1	-1	1	-1	-1	-1	-1	-1	1	-1	-1	1	-1	-1	1	-1	1	-1	-1	-1	-1	NA	1	-1	-1	-1	-1	1	-1	-1	-1	-1	-1	-1	-1	-1	-1	-1	-1	-1	-1	-1
I	1611362	A	G	-1	-1	-1	-1	-1	-1	1	-1	-1	-1	-1	1	1	-1	-1	1	-1	-1	-1	-1	1	-1	-1	-1	1	1	1	-1	-1	-1	-1	1	-1	-1	-1	-1	-1	-1	-1	-1	-1	-1	-1	-1	-1	-1
I	1612296	G	A	-1	1	-1	-1	1	-1	1	-1	1	1	-1	1	1	1	1	1	1	1	1	1	1	1	1	-1	1	1	1	-1	1	1	1	1	1	-1	1	-1	-1	-1	-1	-1	-1	-1	1	-1	-1	-1
I	1612343	A	T	-1	-1	-1	-1	-1	-1	-1	-1	-1	-1	-1	1	-1	-1	1	1	1	-1	-1	-1	-1	-1	-1	-1	-1	-1	-1	-1	-1	-1	-1	-1	-1	-1	-1	-1	-1	-1	-1	-1	-1	-1	-1	-1	-1	-1
I	1612456	G	A	-1	1	-1	-1	1	-1	1	1	1	1	-1	-1	-1	-1	-1	-1	-1	1	1	-1	1	1	1	-1	-1	1	1	-1	1	1	1	1	1	-1	1	-1	-1	-1	-1	-1	-1	-1	1	-1	-1	-1
I	1613118	G	T	-1	-1	-1	-1	-1	-1	-1	-1	-1	-1	-1	1	1	1	1	1	1	-1	-1	-1	-1	-1	-1	-1	-1	-1	-1	-1	-1	1	-1	1	-1	-1	-1	-1	-1	-1	-1	-1	-1	-1	-1	-1	-1	-1
I	1614974	G	C	-1	-1	-1	-1	-1	-1	-1	-1	-1	-1	-1	-1	-1	-1	-1	-1	-1	-1	-1	-1	-1	-1	-1	-1	-1	-1	-1	-1	-1	-1	-1	-1	-1	1	-1	-1	-1	1	-1	-1	1	-1	-1	-1	-1	-1
I	1615304	G	T	-1	1	-1	-1	1	-1	1	1	1	1	-1	-1	-1	-1	1	1	1	1	1	-1	1	1	1	-1	1	1	-1	-1	1	1	1	1	1	1	1	-1	-1	1	-1	-1	1	-1	1	-1	-1	-1
I	1615338	A	T	-1	-1	-1	-1	-1	-1	-1	-1	-1	-1	-1	-1	-1	-1	1	1	1	-1	-1	-1	-1	-1	1	-1	-1	-1	-1	-1	-1	1	-1	1	-1	1	-1	-1	-1	1	-1	-1	1	-1	-1	-1	-1	-1
I	1615997	T	A	-1	-1	-1	-1	-1	-1	-1	-1	-1	-1	-1	-1	-1	-1	-1	-1	-1	-1	-1	-1	-1	-1	-1	-1	-1	-1	-1	-1	-1	1	-1	1	-1	1	-1	-1	-1	1	-1	-1	1	-1	-1	-1	-1	-1
I	1616116	C	T	-1	1	-1	-1	1	-1	1	1	1	1	-1	-1	1	1	-1	-1	-1	1	1	1	-1	1	1	-1	1	1	-1	-1	1	1	1	1	1	1	1	-1	-1	1	-1	-1	1	-1	1	-1	-1	-1
I	1616506	T	C	-1	1	-1	-1	1	-1	1	-1	1	1	-1	-1	1	1	1	1	1	1	-1	-1	1	1	1	-1	1	-1	-1	-1	1	1	-1	1	1	1	1	-1	-1	1	-1	-1	-1	-1	1	-1	-1	-1
I	1616806	G	A	-1	-1	-1	-1	-1	-1	-1	-1	-1	-1	-1	-1	-1	-1	-1	-1	-1	-1	-1	-1	-1	-1	-1	-1	-1	-1	-1	-1	-1	-1	-1	-1	-1	-1	-1	-1	1	-1	-1	-1	-1	-1	-1	-1	-1	1
I	1616892	G	T	-1	-1	-1	-1	-1	-1	-1	-1	-1	-1	-1	-1	-1	-1	1	1	1	-1	-1	-1	1	-1	-1	-1	-1	-1	-1	-1	-1	-1	-1	-1	-1	-1	-1	-1	-1	-1	-1	-1	-1	-1	-1	-1	-1	-1
I	1617678	C	T	-1	1	-1	-1	1	-1	1	-1	1	1	-1	-1	-1	-1	-1	-1	-1	1	-1	-1	-1	1	1	-1	-1	-1	-1	-1	1	-1	-1	-1	1	-1	1	-1	-1	-1	-1	-1	-1	-1	1	-1	-1	-1
I	1617835	T	A	-1	1	-1	-1	1	-1	1	-1	1	1	-1	-1	1	1	-1	-1	-1	1	1	-1	-1	1	1	-1	1	-1	-1	-1	1	1	-1	1	1	1	1	-1	-1	1	-1	-1	1	-1	1	-1	-1	-1
I	1618081	A	T	-1	-1	-1	-1	-1	-1	-1	-1	-1	-1	-1	-1	-1	-1	1	1	1	-1	-1	-1	1	-1	-1	-1	-1	-1	-1	-1	-1	1	-1	1	-1	-1	-1	-1	-1	-1	-1	-1	-1	-1	-1	-1	-1	-1
I	1619047	C	T	-1	-1	-1	-1	-1	-1	-1	-1	-1	-1	-1	1	-1	-1	1	1	1	-1	-1	-1	1	-1	-1	-1	-1	-1	-1	-1	-1	-1	-1	-1	-1	-1	-1	-1	-1	-1	-1	-1	-1	-1	-1	-1	-1	-1
I	1619400	G	A	-1	1	-1	-1	1	-1	1	-1	1	1	-1	-1	-1	-1	-1	-1	-1	1	1	-1	-1	1	-1	-1	-1	-1	-1	-1	1	-1	-1	-1	1	1	1	-1	-1	1	-1	-1	1	-1	1	-1	-1	-1
I	1619412	T	G	-1	1	-1	-1	1	-1	1	-1	1	1	-1	-1	-1	-1	-1	-1	-1	1	1	-1	-1	1	1	-1	-1	1	-1	-1	1	1	-1	1	1	1	1	-1	-1	1	-1	-1	1	-1	1	-1	-1	-1
I	1619970	T	G	-1	1	-1	-1	1	-1	1	-1	1	1	-1	-1	1	1	-1	-1	-1	1	1	-1	-1	1	1	-1	-1	1	-1	-1	1	-1	-1	-1	1	1	1	-1	-1	1	-1	-1	1	-1	1	-1	-1	-1
I	1620000	T	A	-1	1	-1	-1	1	-1	-1	-1	-1	-1	-1	-1	-1	-1	-1	-1	-1	-1	-1	-1	-1	-1	1	-1	-1	-1	-1	-1	-1	-1	-1	-1	-1	1	-1	-1	-1	1	-1	-1	1	-1	-1	-1	-1	-1
I	1620065	G	A	-1	1	-1	-1	1	-1	1	1	1	1	-1	-1	1	1	-1	-1	-1	1	-1	-1	-1	1	1	-1	-1	NA	-1	-1	1	1	-1	1	1	1	1	-1	-1	1	-1	-1	1	-1	1	-1	-1	-1
I	1620393	G	A	-1	-1	-1	-1	-1	-1	-1	-1	-1	-1	-1	-1	1	-1	1	-1	-1	-1	-1	-1	-1	-1	-1	-1	-1	-1	-1	-1	-1	-1	-1	-1	-1	-1	-1	-1	-1	-1	-1	-1	-1	-1	-1	-1	-1	-1
I	1620808	T	A	-1	1	-1	-1	1	-1	1	-1	1	1	-1	-1	-1	1	-1	-1	-1	1	-1	-1	-1	1	1	-1	-1	-1	-1	-1	1	1	-1	1	1	1	1	-1	-1	1	-1	-1	1	-1	1	-1	-1	-1
I	1620809	T	A	-1	-1	-1	-1	-1	-1	-1	-1	-1	-1	-1	-1	-1	-1	-1	-1	-1	-1	-1	-1	-1	-1	-1	-1	-1	-1	-1	-1	-1	1	-1	1	-1	-1	-1	-1	-1	1	-1	-1	1	-1	-1	-1	-1	-1
I	1620833	T	A	-1	1	-1	-1	1	-1	1	-1	1	1	-1	1	-1	1	1	1	1	1	-1	-1	-1	1	1	-1	-1	-1	-1	-1	1	1	-1	1	1	1	1	-1	-1	1	-1	-1	1	-1	1	-1	-1	-1
I	1621807	T	A	-1	1	-1	-1	1	-1	1	-1	1	1	-1	-1	-1	1	1	-1	1	1	-1	-1	-1	1	1	-1	-1	-1	-1	-1	1	-1	-1	-1	1	-1	1	-1	-1	-1	-1	-1	-1	-1	1	-1	-1	-1
I	1622075	A	T	-1	-1	-1	-1	-1	-1	-1	-1	-1	-1	-1	-1	-1	-1	-1	-1	-1	-1	-1	-1	-1	-1	-1	-1	-1	-1	-1	-1	-1	-1	-1	-1	-1	-1	-1	-1	1	-1	-1	-1	-1	-1	-1	-1	-1	1
I	1623032	C	T	-1	1	-1	-1	1	-1	1	1	1	1	-1	-1	-1	-1	-1	-1	-1	1	1	-1	-1	1	1	-1	-1	1	1	-1	1	1	1	1	1	-1	1	-1	-1	-1	-1	-1	-1	-1	1	-1	-1	-1
I	1623971	G	C	-1	1	-1	-1	1	-1	1	1	1	1	-1	1	1	1	-1	-1	NA	1	1	1	-1	1	1	-1	1	1	1	-1	1	1	1	1	1	1	1	-1	-1	1	-1	-1	1	-1	1	-1	-1	-1
I	1624208	T	A	-1	1	-1	-1	1	-1	1	1	1	1	-1	-1	1	1	-1	-1	-1	1	1	1	-1	1	1	-1	1	1	1	-1	1	1	1	1	1	1	1	-1	-1	1	-1	-1	1	-1	1	-1	-1	-1
I	1624322	C	T	-1	-1	-1	-1	-1	-1	-1	-1	-1	-1	-1	-1	1	1	-1	-1	-1	-1	-1	1	-1	-1	1	-1	-1	-1	-1	-1	-1	-1	-1	-1	-1	-1	-1	-1	-1	-1	-1	-1	-1	-1	-1	-1	-1	-1
I	1624599	T	C	-1	1	-1	-1	1	-1	1	1	1	1	-1	1	1	1	1	1	1	1	1	1	1	1	1	-1	1	1	-1	-1	1	1	1	1	1	1	1	-1	-1	1	-1	-1	1	-1	1	-1	-1	-1
I	1624617	G	T	-1	-1	-1	-1	-1	-1	-1	1	-1	-1	-1	-1	-1	-1	-1	-1	-1	-1	-1	-1	-1	-1	-1	-1	-1	-1	-1	-1	-1	-1	-1	-1	-1	1	-1	-1	-1	1	-1	-1	1	-1	-1	-1	-1	-1
I	1625058	T	C	-1	-1	-1	-1	-1	-1	-1	-1	-1	-1	-1	1	1	1	1	1	1	-1	-1	1	1	-1	1	-1	-1	-1	-1	-1	-1	-1	-1	-1	-1	-1	-1	-1	-1	-1	-1	-1	-1	-1	-1	-1	-1	-1
I	1625402	G	T	-1	1	-1	-1	1	-1	1	-1	1	1	-1	1	1	1	1	1	1	1	1	1	1	1	1	-1	-1	1	1	-1	1	1	1	1	1	-1	1	-1	-1	-1	-1	-1	-1	-1	1	-1	-1	-1
I	1625659	A	T	-1	-1	-1	-1	-1	-1	-1	1	-1	-1	-1	1	1	1	1	1	1	-1	-1	1	1	-1	1	-1	-1	-1	-1	-1	-1	-1	-1	-1	-1	1	-1	-1	-1	1	-1	-1	1	-1	-1	-1	-1	-1
I	1627088	A	C	-1	-1	-1	-1	-1	-1	-1	1	-1	-1	-1	-1	1	1	-1	-1	-1	-1	-1	1	-1	-1	1	-1	-1	-1	-1	-1	-1	-1	-1	-1	-1	1	-1	-1	-1	1	-1	-1	1	-1	-1	-1	-1	-1
I	1627203	A	T	-1	1	-1	-1	1	-1	1	-1	1	1	-1	-1	NA	1	-1	-1	-1	1	1	NA	-1	1	1	-1	-1	1	1	-1	1	-1	1	-1	1	-1	1	-1	-1	-1	-1	-1	-1	-1	1	-1	-1	-1
I	1628264	T	A	-1	-1	-1	-1	-1	-1	-1	-1	-1	-1	-1	1	-1	-1	1	1	1	-1	-1	-1	1	-1	-1	-1	1	-1	-1	-1	-1	-1	-1	-1	-1	-1	-1	-1	-1	-1	-1	-1	-1	-1	-1	-1	-1	-1
I	1630295	C	A	-1	1	-1	-1	1	-1	1	1	1	1	-1	-1	-1	-1	-1	-1	-1	1	1	-1	-1	1	1	-1	1	1	1	-1	1	-1	1	-1	1	-1	1	-1	-1	-1	-1	-1	-1	-1	1	-1	-1	-1
I	1631819	G	A	-1	-1	-1	-1	-1	-1	-1	1	-1	-1	-1	1	-1	-1	1	1	1	-1	-1	-1	1	-1	1	-1	-1	-1	-1	-1	-1	-1	-1	-1	-1	1	-1	-1	-1	1	-1	-1	1	-1	-1	-1	-1	-1
I	1634360	A	G	-1	-1	-1	-1	-1	-1	-1	-1	-1	-1	-1	-1	1	1	-1	-1	-1	-1	-1	1	-1	-1	1	-1	1	-1	-1	-1	-1	-1	-1	-1	-1	-1	-1	-1	-1	-1	-1	-1	-1	-1	-1	-1	-1	-1
I	1635398	T	A	-1	1	-1	-1	1	-1	1	-1	1	1	-1	-1	-1	-1	-1	-1	-1	1	1	-1	-1	1	-1	-1	-1	1	1	-1	1	1	1	1	1	1	1	-1	-1	1	-1	-1	1	-1	1	-1	-1	-1
I	1636553	C	T	-1	-1	-1	-1	-1	-1	-1	-1	-1	-1	-1	-1	1	1	-1	-1	-1	-1	-1	1	-1	-1	1	-1	-1	-1	-1	-1	-1	-1	-1	-1	-1	-1	-1	-1	-1	-1	-1	-1	-1	-1	-1	-1	-1	-1
I	1636823	A	G	-1	1	-1	-1	1	-1	1	1	1	1	-1	1	-1	-1	1	1	1	1	1	-1	1	1	-1	-1	-1	1	1	-1	1	1	1	1	1	-1	1	-1	-1	-1	-1	-1	-1	-1	1	-1	-1	-1
I	1639384	G	A	-1	-1	-1	-1	-1	-1	-1	1	-1	-1	-1	1	-1	-1	1	1	1	-1	-1	-1	1	-1	-1	-1	-1	-1	-1	-1	-1	1	-1	1	-1	-1	-1	-1	-1	-1	-1	-1	-1	-1	-1	-1	-1	-1
I	1639890	C	G	-1	1	-1	-1	1	-1	1	1	1	1	-1	1	1	1	1	1	1	1	1	1	1	1	1	-1	1	1	1	-1	1	1	1	1	1	-1	1	-1	-1	-1	-1	-1	-1	-1	1	-1	-1	-1
I	1640743	A	T	-1	1	-1	-1	1	-1	1	1	1	1	-1	-1	-1	-1	-1	-1	-1	1	1	-1	-1	1	-1	-1	1	1	1	-1	1	-1	1	-1	1	-1	1	-1	-1	-1	-1	-1	-1	-1	1	-1	-1	-1
I	1640961	T	C	-1	-1	-1	-1	-1	-1	1	-1	-1	-1	-1	-1	-1	-1	-1	-1	-1	1	1	1	-1	-1	-1	-1	-1	1	1	-1	NA	-1	-1	-1	-1	-1	1	-1	-1	-1	-1	-1	-1	-1	1	-1	-1	-1
I	1642880	A	G	-1	-1	-1	-1	-1	-1	-1	-1	-1	-1	-1	1	-1	-1	1	1	1	-1	-1	-1	1	-1	-1	-1	-1	-1	-1	-1	-1	-1	-1	-1	-1	-1	-1	-1	-1	-1	-1	-1	-1	-1	-1	-1	-1	-1
I	1644194	G	A	-1	-1	-1	-1	-1	-1	-1	-1	-1	-1	-1	-1	1	1	-1	-1	-1	-1	-1	1	-1	-1	1	-1	-1	-1	-1	-1	-1	-1	-1	-1	-1	-1	-1	-1	-1	-1	-1	-1	-1	-1	-1	-1	-1	-1
I	1644252	T	C	-1	-1	-1	-1	-1	-1	-1	1	-1	-1	-1	-1	1	1	-1	-1	-1	-1	-1	1	-1	-1	1	-1	1	-1	-1	-1	-1	-1	-1	-1	-1	-1	-1	-1	-1	-1	-1	-1	-1	-1	-1	-1	-1	-1
I	1649783	G	A	-1	1	-1	-1	1	-1	1	-1	1	1	-1	1	-1	-1	1	1	1	1	1	-1	1	1	-1	-1	-1	1	1	-1	1	-1	1	-1	1	1	1	-1	-1	1	-1	-1	1	-1	1	-1	-1	-1
I	1650459	G	A	-1	-1	-1	-1	-1	-1	-1	-1	-1	-1	-1	-1	1	1	-1	-1	-1	-1	-1	-1	-1	-1	-1	-1	1	-1	-1	-1	-1	1	-1	1	-1	-1	-1	-1	-1	-1	-1	-1	-1	-1	-1	-1	-1	-1
I	1650864	T	A	-1	-1	-1	-1	-1	-1	-1	-1	-1	-1	-1	-1	1	1	-1	-1	-1	-1	-1	1	-1	-1	-1	-1	1	-1	-1	-1	-1	1	-1	1	-1	-1	-1	-1	-1	-1	-1	-1	-1	-1	-1	-1	-1	-1
I	1652202	C	A	-1	-1	-1	-1	-1	-1	-1	-1	-1	-1	-1	-1	1	1	-1	-1	-1	-1	-1	1	-1	-1	-1	-1	1	-1	-1	-1	-1	-1	-1	-1	-1	-1	-1	-1	-1	-1	-1	-1	-1	-1	-1	-1	-1	-1
I	1652770	C	T	-1	-1	-1	-1	-1	-1	-1	-1	-1	-1	-1	-1	1	1	-1	-1	-1	-1	-1	1	-1	-1	-1	-1	-1	-1	-1	-1	-1	-1	-1	-1	-1	1	-1	-1	-1	1	-1	-1	1	-1	-1	-1	-1	-1
I	1653135	T	C	-1	1	-1	-1	1	-1	1	-1	1	1	-1	1	1	1	1	1	1	1	1	1	1	1	-1	-1	1	1	1	-1	1	-1	1	-1	1	1	1	-1	-1	1	-1	-1	1	-1	1	-1	-1	-1
I	1653526	G	A	-1	-1	-1	-1	-1	-1	1	-1	1	1	-1	-1	-1	-1	-1	-1	-1	1	1	-1	-1	1	-1	-1	-1	1	1	-1	1	-1	1	-1	1	-1	1	-1	-1	-1	-1	-1	-1	-1	1	-1	-1	-1
I	1653702	A	T	-1	-1	-1	-1	-1	-1	-1	-1	-1	-1	-1	1	1	1	1	1	1	-1	-1	1	1	-1	-1	-1	1	-1	-1	-1	-1	1	-1	1	-1	1	-1	-1	-1	1	-1	-1	1	-1	-1	-1	-1	-1
I	1656062	G	A	-1	-1	-1	-1	-1	-1	-1	-1	-1	-1	-1	-1	1	1	-1	-1	-1	-1	-1	1	-1	-1	-1	-1	-1	-1	-1	-1	-1	1	-1	1	-1	1	-1	-1	-1	1	-1	-1	1	-1	-1	-1	-1	-1
I	1656763	A	G	-1	-1	-1	-1	-1	-1	-1	-1	-1	-1	-1	1	-1	-1	1	1	1	-1	-1	-1	1	-1	-1	-1	-1	-1	-1	-1	-1	1	-1	1	-1	-1	-1	-1	-1	-1	-1	-1	-1	-1	-1	-1	-1	-1
I	1657220	C	T	-1	1	-1	-1	1	-1	1	1	1	1	-1	-1	-1	-1	-1	-1	-1	1	1	-1	-1	1	-1	-1	-1	1	1	-1	1	-1	1	-1	1	-1	1	-1	-1	-1	-1	-1	-1	-1	1	-1	-1	-1
I	1657899	C	T	-1	1	-1	-1	1	-1	1	1	1	1	-1	1	1	1	1	1	1	1	1	1	1	1	1	-1	1	1	1	-1	1	1	1	1	1	1	1	-1	-1	1	-1	-1	1	-1	1	-1	-1	-1
I	1657940	C	T	-1	1	-1	-1	1	-1	1	-1	1	1	-1	-1	1	1	-1	-1	-1	1	1	1	-1	1	-1	-1	-1	1	1	-1	1	-1	1	-1	1	1	1	-1	-1	1	-1	-1	1	-1	1	-1	-1	-1
I	1661497	T	C	-1	1	-1	-1	1	-1	1	1	1	1	-1	-1	1	1	-1	-1	-1	1	1	1	-1	1	-1	-1	1	1	1	-1	1	1	1	1	1	-1	1	-1	-1	1	-1	-1	-1	-1	1	-1	-1	-1
I	1661506	T	C	-1	-1	-1	-1	-1	-1	-1	1	-1	1	-1	-1	-1	NA	-1	-1	-1	-1	-1	-1	-1	-1	-1	-1	-1	-1	-1	-1	1	1	-1	1	-1	-1	1	-1	-1	1	-1	-1	-1	-1	-1	-1	-1	-1
I	1663069	A	G	-1	-1	-1	-1	-1	-1	-1	-1	-1	1	-1	-1	-1	1	-1	-1	-1	-1	-1	-1	-1	-1	-1	-1	-1	-1	-1	-1	NA	1	-1	1	-1	-1	1	-1	-1	1	-1	-1	-1	-1	-1	-1	-1	-1
I	1664043	G	T	-1	-1	-1	-1	-1	-1	-1	-1	-1	-1	-1	1	1	1	1	1	1	-1	-1	1	1	-1	-1	-1	-1	-1	-1	-1	-1	-1	-1	-1	-1	-1	-1	-1	-1	-1	-1	-1	-1	-1	-1	-1	-1	-1
I	1664852	G	A	-1	NA	-1	-1	-1	-1	-1	-1	-1	-1	-1	1	-1	-1	1	1	1	-1	-1	-1	1	-1	-1	-1	-1	NA	-1	-1	-1	1	-1	NA	-1	1	-1	-1	-1	1	-1	-1	1	-1	-1	-1	-1	-1
I	1665060	A	C	-1	-1	-1	-1	-1	-1	-1	-1	-1	-1	-1	-1	-1	-1	-1	-1	-1	-1	-1	-1	-1	-1	-1	-1	1	-1	-1	-1	-1	-1	-1	-1	-1	1	-1	-1	-1	1	-1	-1	1	-1	-1	-1	-1	-1
I	1667843	C	T	-1	1	-1	-1	1	-1	1	-1	1	1	-1	-1	-1	-1	-1	-1	-1	1	1	-1	-1	1	-1	-1	-1	1	1	-1	1	-1	1	-1	1	1	1	-1	-1	1	-1	-1	1	-1	1	-1	-1	-1
I	1673141	C	T	-1	1	-1	-1	1	-1	1	-1	1	1	-1	-1	1	1	-1	-1	-1	1	1	1	-1	1	-1	-1	-1	1	1	-1	1	-1	1	-1	1	-1	1	-1	-1	-1	-1	-1	-1	-1	1	-1	-1	-1
I	1673170	T	C	-1	-1	-1	-1	-1	-1	-1	1	-1	-1	-1	-1	-1	-1	-1	-1	-1	-1	-1	-1	-1	-1	1	-1	1	-1	-1	-1	-1	1	-1	1	-1	1	-1	-1	-1	1	-1	-1	1	-1	-1	-1	-1	-1
I	1673864	C	T	-1	-1	-1	-1	-1	-1	-1	1	-1	-1	-1	-1	-1	-1	-1	-1	-1	-1	-1	-1	-1	-1	1	-1	1	-1	-1	-1	-1	1	-1	1	-1	-1	-1	-1	-1	-1	-1	-1	-1	-1	-1	-1	-1	-1
I	1674291	T	A	-1	-1	-1	-1	-1	-1	-1	-1	-1	-1	-1	1	-1	-1	1	1	1	-1	-1	-1	1	-1	1	-1	-1	-1	-1	-1	-1	-1	-1	-1	-1	-1	-1	-1	-1	-1	-1	-1	-1	-1	-1	-1	-1	-1
I	1674796	C	T	-1	1	-1	-1	1	-1	1	1	1	1	-1	1	1	-1	1	1	1	1	1	1	1	1	1	-1	-1	1	1	-1	1	1	1	1	1	1	1	-1	-1	1	-1	-1	1	-1	1	-1	-1	-1
I	1677002	T	C	-1	1	-1	-1	1	-1	1	1	1	1	-1	-1	-1	-1	-1	-1	-1	1	1	-1	-1	1	1	-1	1	1	1	-1	1	1	1	1	1	1	1	-1	-1	1	-1	-1	1	-1	1	-1	-1	-1
I	1677288	G	T	-1	1	-1	-1	1	-1	1	1	1	1	-1	1	1	1	1	1	1	1	1	1	1	1	1	-1	1	1	1	-1	1	1	1	1	1	1	1	-1	1	1	1	-1	1	-1	1	-1	-1	1
I	1677359	A	G	-1	-1	-1	-1	-1	-1	-1	-1	-1	-1	-1	-1	1	1	-1	-1	-1	-1	-1	1	-1	-1	-1	-1	-1	-1	-1	-1	-1	-1	-1	-1	-1	-1	-1	-1	-1	-1	-1	-1	-1	-1	-1	-1	-1	-1
I	1677916	G	A	-1	-1	-1	-1	-1	-1	-1	1	-1	-1	-1	1	1	1	1	1	1	-1	-1	1	1	-1	-1	-1	-1	-1	-1	-1	-1	-1	-1	-1	-1	-1	-1	-1	-1	-1	-1	-1	-1	-1	-1	-1	-1	-1
I	1679070	T	C	-1	1	-1	-1	1	-1	1	1	1	1	-1	-1	-1	-1	-1	-1	-1	1	1	-1	-1	1	1	-1	1	1	1	-1	1	1	1	1	1	-1	1	-1	-1	-1	-1	-1	-1	-1	1	-1	-1	-1
I	1679350	A	T	-1	-1	-1	-1	-1	-1	-1	-1	-1	-1	-1	1	1	1	1	1	1	-1	-1	1	1	-1	-1	-1	-1	-1	-1	-1	-1	-1	-1	-1	-1	1	-1	-1	-1	1	-1	-1	1	-1	-1	-1	-1	-1
I	1680874	G	A	-1	1	-1	-1	1	-1	1	-1	1	1	-1	-1	-1	-1	-1	-1	-1	1	1	-1	-1	1	-1	-1	-1	1	1	-1	1	-1	1	-1	1	-1	1	-1	-1	-1	-1	-1	-1	-1	1	-1	-1	-1
I	1681523	A	T	-1	-1	-1	-1	-1	-1	-1	-1	-1	-1	-1	-1	1	1	-1	-1	-1	-1	-1	1	-1	-1	-1	-1	-1	-1	-1	-1	-1	1	-1	1	-1	1	-1	-1	-1	1	-1	-1	1	-1	-1	-1	-1	-1
I	1681927	T	A	-1	-1	-1	-1	-1	-1	-1	1	-1	-1	-1	-1	-1	-1	-1	-1	-1	-1	-1	-1	-1	-1	1	-1	1	-1	-1	-1	-1	-1	-1	-1	-1	1	-1	-1	-1	1	-1	-1	1	-1	-1	-1	-1	-1
I	1682224	A	T	-1	-1	-1	-1	-1	-1	-1	-1	-1	-1	-1	-1	-1	-1	-1	-1	-1	-1	-1	-1	-1	-1	-1	-1	-1	-1	-1	-1	-1	-1	-1	-1	-1	1	-1	-1	-1	1	-1	-1	1	-1	-1	-1	-1	-1
I	1683094	T	A	-1	-1	-1	-1	-1	-1	-1	-1	-1	-1	-1	-1	-1	-1	-1	-1	-1	-1	-1	-1	-1	-1	-1	-1	-1	-1	-1	-1	-1	-1	-1	-1	-1	-1	-1	-1	-1	1	-1	-1	-1	-1	-1	-1	-1	-1
I	1685309	C	A	-1	-1	-1	-1	-1	-1	-1	-1	-1	-1	-1	-1	1	1	-1	-1	-1	-1	-1	1	-1	-1	-1	-1	1	-1	-1	-1	-1	-1	-1	-1	-1	-1	-1	-1	-1	-1	-1	-1	-1	-1	-1	-1	-1	-1
I	1685903	A	T	-1	-1	-1	-1	-1	-1	-1	-1	-1	-1	-1	1	-1	-1	1	1	1	-1	-1	-1	1	-1	-1	-1	-1	-1	-1	-1	-1	1	-1	1	-1	-1	-1	-1	-1	-1	-1	-1	-1	-1	-1	-1	-1	-1
I	1685910	T	A	-1	1	-1	-1	1	-1	1	1	1	1	-1	-1	1	1	-1	-1	-1	1	1	1	-1	1	1	-1	-1	1	1	-1	1	1	1	1	1	1	1	-1	-1	1	-1	-1	1	-1	1	-1	-1	-1
I	1687406	G	A	-1	1	-1	-1	1	-1	1	1	1	1	-1	1	1	1	1	1	1	1	1	1	1	1	-1	-1	1	1	1	-1	1	1	1	1	1	1	1	-1	-1	1	-1	-1	1	-1	1	-1	-1	-1
I	1688102	A	T	-1	1	-1	-1	1	-1	1	-1	1	1	-1	1	-1	-1	1	1	1	1	1	-1	1	1	-1	-1	-1	1	1	-1	1	1	1	1	1	1	1	-1	-1	1	-1	-1	1	-1	1	-1	-1	-1
I	1688317	A	G	-1	-1	-1	-1	-1	-1	-1	1	-1	-1	-1	-1	1	1	-1	-1	-1	-1	-1	1	-1	-1	1	-1	1	-1	-1	-1	-1	-1	-1	-1	-1	-1	-1	-1	-1	-1	-1	-1	-1	-1	-1	-1	-1	-1
I	1688809	G	A	-1	-1	-1	-1	-1	-1	1	-1	NA	NA	-1	1	-1	-1	-1	-1	-1	1	-1	-1	1	NA	-1	-1	-1	-1	1	-1	NA	1	-1	1	-1	-1	1	-1	-1	1	-1	-1	1	-1	1	-1	-1	-1
I	1689971	T	A	-1	-1	-1	-1	-1	-1	-1	1	-1	-1	-1	1	-1	-1	1	1	1	-1	-1	-1	1	-1	1	-1	1	-1	-1	-1	-1	1	-1	1	-1	1	-1	-1	-1	1	-1	-1	1	-1	-1	-1	-1	-1
I	1690472	C	T	-1	-1	-1	-1	-1	-1	-1	-1	-1	-1	-1	1	-1	-1	1	1	1	-1	-1	-1	1	-1	-1	-1	-1	-1	-1	-1	-1	1	-1	1	-1	1	-1	-1	-1	1	-1	-1	1	-1	-1	-1	-1	-1
I	1691393	A	C	-1	-1	-1	-1	-1	-1	-1	1	-1	-1	-1	-1	1	1	-1	-1	-1	-1	-1	1	-1	-1	1	-1	-1	-1	-1	-1	-1	-1	-1	-1	-1	-1	-1	-1	-1	-1	-1	-1	-1	-1	-1	-1	-1	-1
I	1691461	T	C	-1	-1	-1	-1	-1	-1	-1	1	-1	-1	-1	1	1	1	1	1	1	-1	-1	1	1	-1	1	-1	1	-1	-1	-1	-1	1	-1	1	-1	-1	-1	-1	-1	-1	-1	-1	-1	-1	-1	-1	-1	-1
I	1691884	A	G	-1	-1	-1	-1	-1	-1	-1	-1	-1	-1	-1	1	-1	-1	1	1	1	-1	-1	-1	1	-1	-1	-1	-1	-1	-1	-1	-1	-1	-1	-1	-1	-1	-1	-1	-1	-1	-1	-1	-1	-1	-1	-1	-1	-1
I	1692354	C	T	-1	1	-1	-1	1	-1	1	-1	1	1	-1	-1	-1	-1	-1	-1	-1	1	1	-1	-1	1	-1	-1	-1	1	1	-1	1	-1	1	-1	1	-1	1	-1	-1	-1	-1	-1	-1	-1	1	-1	-1	-1
I	1692364	A	G	-1	1	-1	-1	1	-1	1	-1	1	1	-1	1	-1	-1	1	1	1	1	1	-1	1	1	-1	-1	1	1	1	-1	1	1	1	1	1	1	1	-1	1	1	1	-1	1	-1	1	-1	-1	1
I	1692464	T	A	-1	-1	-1	-1	-1	-1	-1	-1	-1	-1	-1	-1	-1	-1	-1	-1	-1	-1	-1	-1	-1	-1	-1	-1	-1	-1	-1	-1	-1	-1	-1	-1	-1	-1	-1	-1	1	-1	1	-1	-1	-1	-1	-1	-1	1
I	1692465	T	A	-1	1	-1	-1	1	-1	1	-1	1	1	-1	-1	-1	-1	-1	-1	-1	1	1	-1	-1	1	-1	-1	-1	1	1	-1	1	-1	1	-1	1	1	1	-1	1	1	1	-1	-1	-1	1	-1	-1	1
I	1693496	C	T	-1	-1	-1	-1	-1	-1	-1	-1	-1	-1	-1	-1	-1	-1	-1	-1	-1	-1	-1	-1	-1	-1	-1	-1	-1	-1	-1	-1	-1	-1	-1	-1	-1	-1	-1	-1	-1	1	-1	-1	-1	-1	-1	-1	-1	-1
I	1693647	G	T	-1	-1	-1	-1	-1	-1	-1	-1	-1	-1	-1	-1	-1	-1	-1	-1	-1	-1	-1	-1	-1	-1	-1	-1	-1	-1	-1	-1	-1	-1	-1	-1	-1	-1	-1	-1	1	-1	1	-1	-1	-1	-1	-1	-1	1
I	1693732	A	G	-1	-1	-1	-1	-1	-1	-1	1	-1	-1	-1	-1	-1	-1	-1	-1	-1	-1	-1	-1	-1	-1	-1	-1	-1	-1	-1	-1	-1	1	-1	1	-1	1	-1	-1	-1	1	-1	-1	1	-1	-1	-1	-1	-1
I	1693774	G	A	-1	1	-1	-1	1	-1	1	-1	1	1	-1	1	1	1	1	1	1	1	1	1	1	1	1	-1	-1	1	-1	-1	1	-1	1	-1	1	1	1	-1	1	1	1	-1	1	-1	1	-1	-1	1
I	1693790	G	A	-1	1	-1	-1	-1	-1	-1	-1	-1	-1	-1	-1	-1	-1	-1	-1	-1	-1	-1	-1	-1	-1	-1	-1	-1	-1	-1	-1	-1	-1	-1	-1	-1	-1	-1	-1	-1	-1	-1	-1	-1	-1	-1	-1	-1	1
I	1694099	C	T	-1	1	-1	-1	-1	-1	-1	-1	-1	1	-1	-1	-1	-1	-1	-1	-1	1	-1	-1	-1	NA	-1	-1	-1	-1	-1	-1	NA	-1	-1	-1	1	-1	-1	-1	-1	-1	-1	-1	-1	-1	-1	-1	-1	1
I	1694236	T	C	-1	1	-1	-1	1	-1	-1	-1	-1	1	-1	1	-1	-1	1	-1	1	1	1	-1	-1	NA	1	-1	1	-1	-1	-1	NA	-1	-1	-1	1	-1	-1	-1	-1	-1	-1	-1	-1	-1	NA	-1	-1	1
I	1694270	G	C	-1	1	-1	-1	1	-1	1	-1	1	1	-1	1	-1	-1	1	-1	1	1	1	-1	-1	1	1	-1	-1	-1	-1	-1	1	-1	-1	-1	1	-1	1	-1	1	-1	1	-1	-1	-1	1	-1	-1	1
I	1694316	T	G	-1	-1	-1	-1	-1	-1	-1	-1	-1	-1	-1	-1	-1	-1	-1	-1	-1	-1	-1	-1	-1	-1	-1	-1	-1	-1	-1	-1	-1	-1	-1	-1	-1	1	-1	-1	-1	1	-1	-1	1	-1	-1	-1	-1	-1
I	1694672	G	T	-1	1	-1	-1	1	-1	1	-1	1	1	-1	1	1	1	1	1	1	1	1	1	1	1	1	-1	-1	1	1	-1	1	-1	1	-1	1	-1	1	-1	1	-1	1	-1	-1	-1	1	-1	-1	1
I	1695159	C	G	-1	-1	-1	-1	-1	-1	-1	1	-1	-1	-1	1	1	1	1	1	1	-1	-1	1	1	-1	1	-1	-1	-1	-1	-1	-1	1	-1	1	-1	1	-1	-1	1	1	1	-1	1	-1	-1	-1	-1	1
I	1695982	T	G	-1	1	-1	-1	1	-1	1	-1	1	1	-1	1	1	1	1	1	1	1	1	1	1	1	1	-1	-1	1	1	-1	1	1	1	1	1	1	1	-1	1	1	1	-1	1	-1	1	-1	-1	1
I	1696052	C	T	-1	-1	-1	-1	-1	-1	-1	-1	-1	-1	-1	1	1	1	1	1	1	-1	-1	1	1	-1	1	-1	-1	-1	-1	-1	-1	-1	-1	-1	-1	-1	-1	-1	1	-1	1	-1	-1	-1	-1	-1	-1	1
I	1696901	A	T	-1	1	-1	-1	1	-1	1	-1	1	1	-1	-1	-1	-1	-1	-1	-1	1	1	-1	-1	1	-1	-1	-1	1	1	-1	1	-1	1	-1	1	-1	1	-1	-1	-1	-1	-1	-1	-1	1	-1	-1	-1
I	1696916	A	T	-1	-1	-1	-1	-1	-1	-1	-1	-1	-1	-1	-1	-1	-1	-1	-1	-1	-1	-1	-1	-1	-1	-1	-1	-1	-1	-1	-1	-1	-1	-1	-1	-1	1	-1	-1	-1	1	-1	-1	-1	-1	-1	-1	-1	-1
I	1696999	A	T	-1	-1	-1	-1	-1	-1	-1	-1	-1	-1	-1	1	1	1	1	1	1	-1	-1	1	1	-1	-1	-1	-1	-1	-1	-1	-1	-1	-1	-1	-1	-1	-1	-1	-1	-1	-1	-1	-1	-1	-1	-1	-1	-1
I	1697431	C	A	-1	-1	-1	-1	-1	-1	-1	-1	-1	-1	-1	-1	-1	-1	-1	-1	-1	-1	-1	-1	-1	-1	-1	-1	1	-1	-1	-1	-1	-1	-1	-1	-1	-1	-1	-1	1	-1	1	-1	-1	-1	-1	-1	-1	1
I	1698158	C	T	-1	1	-1	-1	1	-1	1	-1	1	1	-1	1	1	1	1	1	1	1	1	1	1	1	-1	-1	-1	1	1	-1	1	-1	1	-1	1	-1	1	-1	-1	-1	-1	-1	-1	-1	1	-1	-1	-1
I	1699195	T	A	-1	1	-1	-1	1	-1	1	-1	NA	-1	-1	-1	-1	-1	-1	-1	-1	-1	-1	-1	-1	-1	-1	-1	-1	-1	-1	-1	-1	-1	-1	-1	-1	-1	-1	-1	-1	-1	-1	-1	-1	-1	-1	-1	-1	-1
I	1699196	C	T	-1	1	-1	-1	1	-1	1	1	NA	-1	-1	1	1	1	1	1	1	-1	NA	1	1	-1	1	-1	-1	-1	1	-1	-1	1	-1	1	-1	-1	NA	-1	1	-1	1	-1	-1	-1	NA	-1	-1	1
I	1700154	C	A	-1	1	-1	-1	1	-1	1	-1	1	1	-1	-1	-1	-1	-1	-1	-1	1	1	-1	-1	1	-1	-1	1	1	1	-1	1	-1	1	-1	1	-1	1	-1	1	-1	1	-1	-1	-1	1	-1	-1	1
I	1700392	T	C	-1	-1	-1	-1	-1	-1	-1	-1	-1	-1	-1	-1	-1	-1	-1	-1	-1	-1	-1	-1	-1	-1	1	-1	-1	-1	-1	-1	-1	-1	-1	-1	-1	1	-1	-1	-1	1	-1	-1	1	-1	-1	-1	-1	-1
I	1700510	G	A	-1	1	-1	-1	1	-1	1	-1	1	1	-1	1	1	1	1	1	1	1	1	1	1	1	1	-1	1	1	1	-1	1	-1	1	-1	1	1	1	-1	1	1	1	-1	1	-1	1	-1	-1	1
I	1701151	A	T	-1	-1	-1	-1	-1	-1	-1	-1	-1	-1	-1	1	-1	-1	1	1	1	-1	-1	-1	1	-1	-1	-1	-1	-1	-1	-1	-1	-1	-1	-1	-1	-1	-1	-1	-1	-1	-1	-1	-1	-1	-1	-1	-1	-1
I	1703021	T	A	-1	-1	-1	-1	-1	-1	-1	-1	-1	-1	-1	1	1	1	1	1	1	-1	-1	1	1	-1	-1	-1	-1	-1	-1	-1	-1	-1	-1	-1	-1	-1	-1	-1	-1	-1	-1	-1	-1	-1	-1	-1	-1	-1
I	1703084	T	C	-1	-1	-1	-1	-1	-1	-1	-1	-1	-1	-1	-1	1	1	-1	-1	-1	-1	-1	1	-1	-1	-1	-1	-1	-1	-1	-1	-1	-1	-1	-1	-1	-1	-1	-1	-1	-1	-1	-1	-1	-1	-1	-1	-1	-1
I	1703478	T	C	-1	1	-1	-1	1	-1	1	-1	1	1	-1	-1	-1	-1	-1	-1	-1	1	-1	-1	-1	1	-1	-1	-1	-1	NA	-1	1	-1	-1	-1	1	-1	1	-1	-1	-1	-1	-1	-1	-1	-1	-1	-1	-1
I	1703509	T	C	-1	1	-1	-1	1	-1	1	-1	1	1	-1	-1	-1	-1	-1	-1	-1	1	NA	-1	-1	1	-1	-1	1	-1	NA	-1	1	1	-1	1	-1	1	1	-1	-1	1	1	-1	1	-1	-1	-1	-1	1
I	1703532	T	C	-1	1	-1	-1	1	-1	1	-1	1	1	-1	-1	-1	-1	-1	-1	-1	1	1	-1	-1	1	1	-1	-1	1	-1	-1	1	1	1	1	1	-1	1	-1	-1	-1	-1	-1	-1	-1	1	-1	-1	-1
I	1703671	G	A	-1	-1	-1	-1	-1	-1	-1	-1	-1	-1	-1	-1	-1	-1	-1	-1	-1	-1	-1	-1	-1	-1	-1	-1	1	-1	-1	-1	-1	-1	-1	-1	-1	1	-1	-1	1	1	1	-1	1	-1	-1	-1	-1	1
I	1704244	C	A	-1	-1	-1	-1	-1	-1	-1	-1	-1	-1	-1	-1	-1	-1	-1	-1	-1	-1	-1	-1	-1	-1	-1	-1	1	-1	-1	-1	-1	-1	-1	-1	-1	-1	-1	-1	1	-1	1	-1	-1	-1	-1	-1	-1	1
I	1704511	G	A	-1	1	-1	-1	1	-1	1	-1	1	1	-1	-1	1	1	-1	-1	-1	1	1	1	-1	1	-1	-1	-1	1	1	-1	1	-1	1	-1	1	-1	1	-1	-1	-1	-1	-1	-1	-1	1	-1	-1	-1
I	1704820	A	G	-1	1	-1	-1	1	-1	1	-1	1	1	-1	-1	-1	-1	1	-1	1	1	-1	-1	-1	1	-1	-1	-1	-1	-1	-1	1	-1	-1	-1	-1	1	1	-1	-1	1	-1	-1	1	-1	-1	-1	-1	-1
I	1704845	A	T	-1	-1	-1	-1	-1	-1	-1	-1	-1	-1	-1	-1	-1	-1	-1	-1	-1	-1	-1	-1	-1	-1	-1	-1	-1	-1	-1	-1	-1	-1	-1	-1	-1	-1	-1	-1	1	-1	-1	-1	-1	-1	-1	-1	-1	-1
I	1705000	G	A	-1	-1	-1	-1	-1	-1	1	-1	1	1	-1	-1	-1	-1	-1	-1	-1	1	-1	-1	-1	1	-1	-1	-1	-1	-1	-1	1	-1	-1	-1	-1	-1	1	-1	-1	-1	-1	-1	-1	-1	-1	-1	-1	-1
I	1705270	G	C	-1	-1	-1	-1	-1	-1	-1	-1	-1	-1	-1	-1	-1	-1	-1	-1	-1	-1	-1	-1	-1	-1	-1	-1	-1	-1	-1	-1	-1	-1	-1	-1	-1	1	-1	-1	1	1	1	-1	1	-1	-1	-1	-1	1
I	1705540	G	A	-1	-1	-1	-1	-1	-1	-1	-1	-1	-1	-1	-1	1	1	-1	-1	-1	-1	-1	1	-1	-1	-1	-1	-1	-1	-1	-1	-1	-1	-1	-1	-1	-1	-1	-1	-1	-1	-1	-1	-1	-1	-1	-1	-1	-1
I	1706074	G	C	-1	1	-1	-1	1	-1	1	1	1	1	-1	1	1	1	1	1	1	1	1	1	1	1	1	-1	1	1	1	-1	1	1	1	1	1	1	1	-1	1	1	1	-1	1	-1	1	-1	-1	1
I	1706253	T	G	-1	-1	-1	-1	-1	-1	-1	-1	-1	-1	-1	-1	-1	-1	-1	-1	-1	-1	-1	-1	-1	-1	-1	-1	1	-1	-1	-1	-1	-1	-1	-1	-1	1	-1	-1	-1	1	-1	-1	1	-1	-1	-1	-1	-1
I	1706721	A	G	-1	1	-1	-1	1	1	1	1	1	1	-1	1	-1	-1	1	1	1	1	1	-1	1	1	1	-1	1	1	1	-1	1	1	1	1	1	1	1	-1	1	1	1	-1	1	-1	1	-1	-1	1
I	1706896	A	T	-1	-1	-1	-1	-1	-1	-1	-1	-1	-1	-1	-1	-1	-1	1	1	1	-1	-1	-1	-1	-1	1	-1	-1	-1	-1	-1	-1	-1	-1	-1	-1	-1	-1	-1	-1	-1	-1	-1	-1	-1	-1	-1	-1	-1
I	1706897	T	A	-1	-1	-1	-1	-1	-1	-1	-1	-1	-1	-1	-1	-1	-1	-1	-1	-1	-1	-1	-1	-1	-1	-1	-1	-1	-1	-1	-1	-1	-1	-1	-1	1	1	-1	-1	-1	1	-1	-1	1	-1	-1	-1	-1	-1
I	1707286	T	C	-1	1	-1	-1	1	1	1	1	1	1	-1	1	-1	-1	1	1	1	1	1	-1	1	1	1	-1	1	1	1	-1	1	1	1	1	1	-1	1	-1	1	-1	1	-1	-1	-1	1	-1	-1	1
I	1707304	A	T	-1	-1	-1	-1	-1	-1	-1	-1	-1	-1	-1	-1	1	1	-1	-1	-1	-1	-1	-1	-1	-1	-1	-1	-1	-1	-1	-1	-1	-1	-1	-1	-1	1	-1	-1	-1	1	-1	-1	1	-1	-1	-1	-1	-1
I	1708011	T	A	-1	-1	-1	-1	-1	-1	-1	-1	-1	-1	-1	-1	-1	-1	-1	-1	-1	-1	-1	-1	-1	-1	1	-1	-1	-1	-1	-1	-1	1	-1	1	-1	-1	-1	-1	-1	-1	-1	-1	-1	-1	-1	-1	-1	-1
I	1709037	A	G	-1	-1	-1	-1	-1	-1	-1	-1	-1	-1	-1	-1	-1	-1	-1	-1	-1	-1	-1	-1	-1	-1	-1	-1	-1	-1	-1	-1	-1	-1	-1	-1	-1	1	-1	-1	-1	1	-1	-1	1	-1	-1	-1	-1	-1
I	1709092	T	A	-1	-1	-1	-1	-1	-1	-1	-1	-1	-1	-1	-1	-1	-1	1	1	1	-1	-1	-1	-1	-1	-1	-1	-1	-1	-1	-1	-1	1	-1	1	-1	1	-1	-1	1	1	1	-1	1	-1	-1	-1	-1	1
I	1709542	T	C	-1	1	-1	-1	1	-1	1	-1	1	1	-1	-1	-1	-1	-1	-1	-1	1	1	-1	-1	1	-1	-1	-1	1	1	-1	1	-1	1	-1	1	-1	1	-1	-1	-1	-1	-1	-1	-1	1	-1	-1	-1
I	1710064	C	G	-1	1	-1	-1	1	-1	1	-1	1	1	-1	-1	-1	-1	-1	-1	-1	1	-1	-1	-1	1	-1	-1	1	-1	-1	-1	1	-1	-1	-1	1	1	1	-1	-1	1	-1	-1	1	-1	-1	-1	-1	-1
I	1710322	T	A	-1	1	-1	-1	1	-1	1	-1	1	-1	-1	-1	-1	-1	-1	-1	-1	1	-1	-1	-1	1	-1	-1	-1	-1	-1	-1	1	-1	-1	-1	-1	1	1	-1	-1	1	-1	-1	1	-1	-1	-1	-1	-1
I	1710545	A	C	-1	1	-1	-1	1	-1	1	-1	1	1	-1	-1	1	-1	-1	-1	-1	1	-1	-1	-1	1	-1	-1	1	NA	-1	-1	1	-1	-1	-1	1	-1	1	-1	-1	-1	-1	-1	-1	-1	-1	-1	-1	-1
I	1711361	T	G	-1	-1	-1	-1	-1	1	-1	-1	-1	-1	-1	-1	-1	-1	-1	-1	1	-1	-1	-1	-1	-1	-1	-1	-1	-1	-1	-1	-1	-1	-1	-1	-1	1	-1	-1	1	1	1	-1	1	-1	-1	-1	-1	1
I	1711473	T	C	-1	-1	-1	-1	-1	1	-1	-1	-1	-1	-1	-1	-1	-1	-1	-1	-1	-1	-1	-1	-1	-1	-1	-1	-1	-1	-1	-1	-1	-1	-1	-1	-1	1	-1	-1	1	1	1	-1	1	-1	-1	-1	-1	1
I	1711506	A	G	-1	-1	-1	-1	-1	-1	-1	-1	-1	-1	-1	-1	-1	-1	-1	1	1	-1	-1	-1	-1	-1	-1	-1	-1	-1	-1	-1	-1	-1	-1	-1	-1	-1	-1	-1	-1	-1	-1	-1	-1	-1	-1	-1	-1	-1
I	1711618	A	C	-1	1	-1	-1	1	-1	1	1	1	1	-1	1	1	1	1	1	1	1	1	1	1	1	1	-1	1	1	1	-1	1	1	1	1	1	1	1	-1	1	1	1	-1	1	-1	1	-1	-1	1
I	1711715	T	A	-1	-1	-1	-1	-1	1	-1	1	-1	-1	-1	1	-1	-1	-1	1	1	-1	-1	-1	-1	-1	-1	-1	1	-1	-1	-1	-1	-1	-1	1	1	1	-1	-1	1	1	1	-1	1	-1	-1	-1	-1	1
I	1711752	A	G	-1	-1	-1	-1	-1	-1	-1	-1	-1	-1	-1	-1	-1	-1	-1	-1	-1	-1	-1	-1	-1	-1	-1	-1	-1	-1	-1	-1	-1	-1	-1	-1	-1	1	-1	-1	-1	1	-1	-1	1	-1	-1	-1	-1	-1
I	1711756	T	G	-1	-1	-1	-1	-1	1	-1	-1	-1	-1	-1	-1	-1	-1	-1	-1	-1	-1	-1	-1	-1	-1	-1	-1	-1	-1	-1	-1	-1	-1	-1	-1	-1	-1	-1	-1	1	-1	1	-1	-1	-1	-1	-1	-1	1
I	1712435	C	T	-1	1	-1	-1	1	-1	1	1	1	1	-1	-1	1	1	-1	-1	-1	1	1	1	-1	1	-1	-1	-1	1	1	-1	1	1	1	1	1	-1	1	-1	-1	-1	-1	-1	-1	-1	1	-1	-1	-1
I	1713182	A	G	-1	-1	-1	-1	-1	-1	-1	-1	-1	-1	-1	-1	-1	-1	-1	-1	-1	-1	-1	-1	-1	-1	-1	-1	-1	-1	-1	-1	-1	-1	-1	-1	-1	-1	-1	-1	-1	-1	1	-1	-1	-1	-1	-1	-1	1
I	1713364	A	G	-1	-1	-1	-1	-1	-1	-1	-1	-1	-1	-1	-1	-1	1	1	-1	1	-1	-1	-1	-1	-1	-1	-1	-1	-1	-1	-1	-1	-1	-1	-1	-1	-1	-1	-1	-1	-1	-1	-1	-1	-1	-1	-1	-1	-1
I	1713457	G	A	-1	-1	-1	-1	-1	-1	-1	-1	-1	-1	-1	-1	-1	-1	-1	-1	-1	-1	-1	-1	-1	-1	-1	-1	-1	-1	-1	-1	-1	-1	-1	-1	-1	1	-1	-1	-1	1	-1	-1	1	-1	-1	-1	-1	-1
I	1713725	T	A	-1	-1	-1	-1	-1	-1	-1	-1	-1	-1	-1	-1	-1	1	1	-1	1	-1	-1	-1	-1	-1	-1	-1	-1	-1	-1	-1	-1	-1	-1	-1	-1	-1	-1	-1	-1	-1	1	-1	-1	-1	-1	-1	-1	1
I	1713738	A	C	-1	-1	-1	-1	-1	-1	-1	-1	-1	-1	-1	-1	-1	1	1	-1	1	-1	-1	-1	-1	-1	-1	-1	-1	-1	-1	-1	-1	1	-1	1	-1	1	-1	-1	-1	1	-1	-1	1	-1	-1	-1	-1	-1
I	1713925	G	A	-1	1	-1	-1	1	-1	1	-1	1	1	-1	-1	-1	1	1	-1	1	1	-1	-1	-1	1	-1	-1	-1	-1	-1	-1	1	1	-1	1	1	1	1	-1	-1	1	1	-1	1	-1	-1	-1	-1	1
I	1714285	A	T	-1	-1	-1	-1	-1	-1	-1	-1	-1	-1	-1	-1	-1	-1	-1	-1	-1	-1	-1	-1	-1	-1	-1	-1	-1	-1	-1	-1	-1	-1	-1	-1	-1	-1	-1	-1	-1	-1	1	-1	-1	-1	-1	-1	-1	1
I	1714324	T	A	-1	-1	-1	-1	-1	-1	-1	-1	-1	-1	-1	-1	-1	1	1	-1	1	-1	-1	-1	-1	-1	-1	-1	-1	-1	-1	-1	-1	1	-1	1	-1	-1	-1	-1	-1	-1	1	-1	-1	-1	-1	-1	-1	1
I	1714645	T	A	-1	1	-1	-1	1	-1	1	-1	1	1	-1	-1	-1	-1	-1	-1	-1	1	-1	-1	-1	1	-1	-1	-1	-1	-1	-1	1	1	-1	1	1	-1	1	-1	-1	-1	-1	-1	-1	-1	-1	-1	-1	-1
I	1715029	A	T	-1	-1	-1	-1	-1	-1	-1	-1	-1	-1	-1	NA	-1	1	1	-1	1	-1	-1	-1	1	-1	-1	-1	-1	-1	-1	-1	-1	-1	-1	-1	-1	-1	-1	-1	-1	-1	-1	-1	-1	-1	-1	-1	-1	-1
I	1715441	T	A	-1	-1	-1	-1	-1	-1	-1	-1	-1	-1	-1	1	-1	1	1	1	1	-1	-1	1	1	-1	1	-1	1	-1	-1	-1	-1	-1	-1	-1	-1	1	-1	-1	-1	1	-1	-1	1	-1	-1	-1	-1	-1
I	1715851	C	T	-1	1	-1	-1	1	-1	1	-1	1	1	-1	1	1	1	1	1	1	1	1	1	1	1	1	-1	-1	1	1	-1	1	-1	1	-1	1	1	1	-1	-1	1	-1	-1	1	-1	1	-1	-1	-1
I	1715873	A	C	-1	-1	-1	-1	-1	1	-1	1	-1	-1	-1	-1	-1	-1	-1	-1	-1	-1	-1	-1	-1	-1	1	-1	1	-1	-1	-1	-1	1	-1	1	-1	1	-1	-1	1	1	1	-1	-1	-1	-1	-1	-1	1
I	1717360	A	T	-1	1	-1	-1	1	-1	1	1	1	1	-1	-1	1	-1	-1	-1	-1	1	1	-1	-1	1	-1	-1	-1	1	1	-1	1	1	1	1	1	-1	1	-1	-1	-1	-1	-1	-1	-1	1	-1	-1	-1
I	1717557	C	T	-1	-1	-1	-1	-1	-1	-1	-1	-1	-1	-1	-1	-1	-1	-1	-1	-1	-1	-1	-1	-1	-1	-1	-1	-1	-1	-1	-1	-1	-1	-1	-1	-1	1	-1	-1	-1	1	-1	-1	1	-1	-1	-1	-1	-1
I	1718035	A	C	-1	1	-1	-1	1	-1	1	1	1	1	-1	-1	1	-1	-1	-1	-1	1	1	-1	-1	1	1	-1	-1	1	1	-1	1	1	1	1	1	1	1	-1	-1	1	-1	-1	1	-1	1	-1	-1	-1
I	1718204	C	G	-1	-1	-1	-1	-1	-1	-1	-1	-1	-1	-1	1	-1	1	1	1	1	-1	-1	1	1	-1	-1	-1	1	-1	-1	-1	-1	-1	-1	-1	-1	-1	-1	-1	-1	-1	-1	-1	-1	-1	-1	-1	-1	-1
I	1718739	C	T	-1	-1	-1	-1	-1	-1	1	-1	1	1	-1	-1	-1	-1	-1	-1	-1	1	1	-1	-1	1	-1	-1	-1	1	1	-1	-1	-1	1	-1	1	-1	1	-1	-1	-1	-1	-1	-1	-1	1	-1	-1	-1
I	1718986	T	A	-1	-1	-1	-1	-1	-1	-1	-1	-1	-1	-1	1	-1	1	1	1	1	-1	-1	1	1	-1	-1	-1	1	-1	-1	-1	-1	1	-1	1	-1	-1	-1	-1	-1	-1	-1	-1	-1	-1	-1	-1	-1	-1
I	1719435	T	A	-1	-1	-1	-1	-1	1	-1	1	-1	-1	1	-1	1	-1	-1	-1	-1	-1	-1	-1	-1	-1	-1	-1	1	-1	-1	-1	-1	1	-1	1	-1	1	-1	-1	1	1	1	-1	1	-1	-1	-1	-1	1
I	1720376	C	G	-1	1	-1	-1	1	-1	1	-1	1	1	-1	-1	1	-1	-1	-1	-1	1	1	-1	-1	1	-1	-1	-1	1	1	-1	1	-1	1	-1	1	1	1	-1	-1	1	-1	-1	1	-1	1	-1	-1	-1
I	1725528	G	T	-1	-1	-1	-1	-1	1	-1	-1	-1	-1	-1	-1	-1	-1	-1	-1	-1	-1	-1	-1	-1	-1	-1	-1	-1	-1	-1	-1	-1	-1	-1	1	-1	-1	-1	-1	1	-1	1	-1	-1	-1	-1	-1	-1	1
I	1725858	C	T	-1	1	-1	-1	1	1	1	-1	1	1	-1	-1	1	-1	-1	-1	-1	1	1	-1	-1	1	-1	-1	-1	1	1	-1	1	-1	1	-1	1	1	1	-1	1	1	1	-1	1	-1	1	-1	-1	1
I	1727192	T	G	-1	-1	-1	-1	-1	-1	-1	1	-1	-1	-1	-1	-1	-1	-1	-1	-1	-1	-1	-1	-1	-1	1	-1	1	-1	-1	-1	-1	1	-1	1	-1	-1	-1	-1	-1	-1	-1	-1	-1	-1	-1	-1	-1	-1
I	1729576	T	C	-1	-1	-1	-1	-1	1	-1	-1	-1	-1	-1	-1	-1	-1	-1	-1	-1	-1	-1	-1	-1	-1	1	-1	-1	-1	-1	-1	-1	1	-1	1	-1	1	-1	-1	1	1	1	-1	1	-1	-1	-1	-1	1
I	1731008	A	T	-1	-1	-1	-1	1	-1	1	-1	-1	1	-1	-1	-1	-1	-1	-1	-1	1	1	-1	-1	-1	-1	-1	-1	1	1	-1	-1	-1	-1	-1	-1	-1	-1	-1	-1	-1	-1	-1	-1	-1	1	-1	-1	-1
I	1731687	T	C	-1	1	-1	-1	1	1	1	-1	1	1	-1	-1	-1	-1	-1	-1	-1	1	1	-1	-1	1	1	-1	1	1	1	-1	1	1	1	1	1	1	1	-1	1	1	1	-1	1	-1	1	-1	-1	1
I	1731821	A	C	-1	-1	-1	-1	-1	-1	-1	-1	-1	-1	-1	-1	-1	-1	-1	-1	-1	-1	-1	-1	-1	-1	-1	-1	-1	-1	-1	-1	-1	-1	-1	-1	-1	1	-1	-1	-1	1	-1	-1	1	-1	-1	-1	-1	-1
I	1732348	T	C	-1	1	-1	-1	1	1	1	-1	1	1	-1	1	-1	1	1	1	1	1	1	1	1	1	-1	-1	-1	1	1	-1	1	1	1	1	1	1	1	-1	1	1	1	-1	1	-1	1	-1	-1	1
I	1733114	G	A	-1	-1	-1	-1	-1	-1	-1	-1	-1	-1	-1	-1	-1	-1	-1	-1	-1	-1	-1	-1	-1	-1	-1	-1	-1	-1	-1	-1	-1	-1	-1	-1	-1	-1	-1	-1	-1	-1	1	-1	-1	-1	-1	-1	-1	-1
I	1733248	C	T	-1	-1	-1	-1	-1	-1	-1	-1	-1	-1	-1	-1	-1	-1	-1	-1	-1	-1	-1	-1	-1	1	-1	-1	-1	-1	-1	-1	-1	1	-1	1	-1	-1	-1	-1	-1	-1	-1	-1	-1	-1	-1	-1	-1	1
I	1738955	G	T	-1	1	-1	-1	1	1	1	1	1	1	-1	-1	-1	-1	-1	-1	-1	1	1	-1	-1	1	-1	-1	-1	1	1	-1	1	1	1	1	1	-1	1	-1	1	-1	1	-1	-1	-1	1	-1	-1	1
I	1739370	C	T	-1	-1	-1	-1	-1	-1	-1	-1	-1	-1	-1	1	1	1	1	1	1	-1	-1	1	1	-1	1	-1	1	-1	-1	-1	-1	-1	-1	-1	-1	1	-1	-1	-1	1	-1	-1	1	-1	-1	-1	-1	-1
I	1739418	A	C	-1	-1	-1	-1	-1	-1	-1	-1	-1	-1	-1	1	-1	1	1	1	1	-1	-1	1	1	-1	1	-1	-1	-1	-1	-1	-1	-1	-1	-1	-1	-1	-1	-1	-1	-1	-1	-1	-1	-1	-1	-1	-1	-1
I	1740511	T	A	-1	-1	-1	-1	-1	-1	-1	-1	-1	-1	-1	1	1	1	1	1	1	-1	-1	1	1	-1	1	-1	1	-1	-1	-1	-1	-1	-1	-1	-1	-1	-1	-1	-1	-1	-1	-1	-1	-1	-1	-1	-1	-1
I	1740608	T	C	-1	-1	-1	-1	-1	1	-1	-1	-1	-1	-1	-1	-1	-1	-1	-1	-1	-1	-1	-1	-1	-1	-1	-1	-1	-1	-1	-1	-1	-1	-1	-1	-1	-1	-1	-1	1	-1	1	-1	-1	-1	-1	-1	-1	1
I	1740710	A	T	-1	1	-1	-1	1	1	1	1	1	1	-1	1	1	1	1	1	1	1	1	1	1	1	1	-1	1	1	1	-1	1	1	1	1	1	1	1	-1	1	1	1	-1	1	-1	1	-1	-1	1
I	1740998	C	T	-1	1	-1	-1	1	-1	1	-1	1	1	-1	-1	-1	-1	-1	-1	-1	1	1	-1	-1	1	-1	-1	-1	1	1	-1	1	-1	1	-1	1	-1	1	-1	-1	-1	-1	-1	-1	-1	1	-1	-1	-1
I	1741155	T	A	-1	1	-1	-1	1	1	1	1	1	1	-1	1	1	1	1	1	1	1	1	1	1	1	1	-1	-1	1	1	-1	1	1	1	1	1	-1	1	-1	1	-1	1	-1	-1	-1	1	-1	-1	1
I	1741294	T	A	-1	-1	-1	-1	-1	1	NA	1	1	-1	-1	1	1	-1	-1	-1	-1	NA	1	1	-1	1	1	-1	1	-1	1	-1	NA	1	-1	-1	-1	1	-1	-1	1	1	1	-1	1	-1	1	-1	-1	1
I	1741927	A	T	-1	-1	-1	-1	-1	-1	-1	-1	-1	-1	-1	-1	-1	1	1	-1	1	-1	-1	-1	1	-1	-1	-1	-1	-1	-1	-1	-1	-1	-1	-1	-1	1	-1	-1	1	1	1	-1	1	-1	-1	-1	-1	1
I	1742005	C	A	-1	1	-1	-1	1	-1	1	-1	1	1	-1	-1	-1	1	1	-1	1	1	1	-1	1	1	-1	-1	-1	1	1	-1	1	1	1	1	1	-1	1	-1	1	-1	1	-1	-1	-1	1	-1	-1	1
I	1742057	A	C	-1	-1	-1	-1	-1	-1	-1	-1	-1	-1	-1	-1	-1	-1	-1	-1	-1	-1	-1	-1	-1	-1	-1	-1	-1	-1	-1	-1	-1	1	-1	1	-1	1	-1	-1	-1	1	-1	-1	1	-1	-1	-1	-1	-1
I	1742158	T	A	-1	-1	-1	-1	-1	-1	-1	-1	-1	-1	-1	-1	-1	1	1	-1	1	-1	-1	-1	1	-1	-1	-1	-1	-1	-1	-1	-1	-1	-1	-1	-1	NA	-1	-1	-1	1	-1	-1	1	-1	-1	-1	-1	-1
I	1742173	A	C	-1	-1	-1	-1	-1	-1	-1	-1	-1	-1	-1	-1	-1	1	1	-1	1	-1	-1	-1	1	-1	-1	-1	-1	-1	-1	-1	-1	-1	-1	-1	-1	-1	-1	-1	-1	-1	1	-1	-1	-1	-1	-1	-1	-1
I	1742190	G	A	-1	-1	-1	-1	-1	-1	-1	-1	-1	-1	-1	NA	-1	1	1	-1	1	-1	-1	1	1	-1	-1	-1	-1	-1	-1	-1	-1	-1	-1	-1	-1	-1	-1	-1	-1	-1	-1	-1	-1	-1	-1	-1	-1	-1
I	1743376	T	A	-1	-1	-1	-1	-1	-1	-1	-1	-1	-1	-1	-1	-1	-1	-1	-1	-1	-1	-1	-1	-1	-1	-1	-1	1	-1	-1	-1	-1	-1	-1	-1	-1	1	-1	-1	-1	1	-1	-1	1	-1	-1	-1	-1	-1
I	1743520	A	G	-1	-1	-1	-1	-1	-1	-1	-1	-1	-1	-1	-1	-1	-1	-1	-1	-1	-1	-1	-1	-1	-1	-1	-1	-1	-1	-1	-1	-1	-1	-1	-1	-1	-1	-1	-1	1	-1	1	-1	-1	-1	-1	-1	-1	1
I	1743663	G	C	-1	1	-1	-1	1	-1	1	-1	1	1	-1	NA	1	1	1	1	1	1	1	1	1	1	-1	-1	-1	1	1	-1	1	1	1	1	1	-1	1	-1	-1	-1	-1	-1	-1	-1	1	-1	-1	-1
I	1743935	T	A	-1	1	-1	-1	1	-1	1	-1	1	1	-1	-1	-1	1	1	-1	1	1	-1	-1	1	1	1	-1	-1	-1	-1	-1	1	1	1	1	1	-1	1	-1	-1	-1	-1	-1	-1	-1	1	-1	-1	-1
I	1744104	G	T	-1	1	-1	-1	1	1	1	-1	1	1	-1	1	-1	1	1	1	1	1	-1	1	1	1	1	-1	1	1	1	-1	1	1	1	1	1	1	1	-1	1	1	1	-1	1	-1	1	-1	-1	1
I	1744674	G	T	-1	1	-1	-1	1	1	1	1	1	1	-1	1	-1	1	1	1	1	1	1	1	1	1	1	-1	1	1	1	-1	1	1	1	1	1	1	1	-1	1	1	1	-1	1	-1	1	-1	-1	1
I	1745131	G	A	-1	1	-1	-1	1	-1	1	1	1	1	-1	1	-1	1	1	1	1	1	1	1	1	1	-1	-1	-1	1	1	-1	1	1	1	1	1	-1	1	-1	-1	-1	-1	-1	-1	-1	1	-1	-1	-1
I	1745226	C	A	-1	-1	-1	-1	-1	-1	-1	-1	-1	-1	-1	-1	-1	-1	-1	-1	-1	-1	-1	-1	-1	-1	-1	-1	-1	-1	-1	-1	-1	-1	-1	-1	-1	1	-1	-1	NA	1	-1	-1	1	-1	-1	-1	-1	1
I	1745337	T	A	-1	-1	-1	-1	-1	-1	-1	-1	-1	-1	-1	-1	-1	-1	-1	-1	-1	-1	-1	-1	-1	-1	-1	-1	-1	-1	-1	-1	-1	-1	-1	-1	-1	1	-1	-1	-1	1	-1	-1	1	-1	-1	-1	-1	1
I	1745545	T	A	-1	-1	-1	-1	-1	1	-1	-1	-1	-1	-1	-1	-1	-1	-1	-1	-1	-1	-1	-1	-1	-1	1	-1	-1	-1	-1	-1	-1	-1	-1	-1	-1	-1	-1	-1	1	-1	1	-1	-1	-1	-1	-1	-1	1
I	1745636	A	T	-1	-1	-1	-1	-1	-1	-1	-1	-1	-1	-1	-1	-1	-1	-1	-1	-1	-1	-1	-1	-1	-1	-1	-1	-1	-1	-1	-1	-1	-1	-1	-1	-1	1	-1	-1	-1	1	-1	-1	1	-1	-1	-1	-1	-1
I	1746370	G	T	-1	-1	-1	-1	-1	-1	-1	-1	-1	-1	-1	-1	-1	-1	-1	-1	-1	-1	-1	-1	-1	-1	-1	-1	1	-1	-1	-1	-1	-1	-1	-1	-1	1	-1	-1	1	1	1	-1	1	-1	-1	-1	-1	1
I	1746487	A	G	-1	-1	-1	-1	-1	1	-1	-1	-1	-1	-1	-1	-1	-1	-1	-1	-1	-1	-1	-1	-1	-1	1	-1	-1	-1	-1	-1	-1	-1	-1	-1	-1	-1	-1	-1	-1	-1	-1	-1	-1	-1	-1	-1	-1	-1
I	1747166	G	A	-1	-1	-1	-1	-1	-1	-1	-1	-1	-1	-1	1	1	1	1	1	1	-1	-1	1	1	-1	-1	-1	-1	-1	-1	-1	-1	1	-1	1	-1	-1	-1	-1	-1	-1	-1	-1	-1	-1	-1	-1	-1	-1
I	1747369	A	G	-1	-1	-1	-1	-1	-1	-1	-1	-1	-1	-1	-1	-1	-1	-1	-1	-1	-1	-1	-1	-1	-1	-1	-1	-1	-1	-1	-1	-1	-1	-1	-1	-1	-1	-1	-1	-1	NA	NA	-1	-1	-1	-1	-1	-1	-1
I	1747641	A	G	-1	-1	-1	-1	-1	1	-1	-1	-1	-1	-1	-1	-1	-1	-1	-1	-1	-1	-1	-1	-1	-1	-1	-1	-1	-1	-1	-1	-1	-1	-1	-1	-1	1	-1	-1	NA	1	1	-1	1	-1	-1	-1	-1	1
I	1747919	T	A	-1	-1	-1	-1	-1	1	-1	1	-1	-1	-1	1	1	1	1	1	1	-1	-1	1	1	-1	1	-1	1	-1	-1	-1	-1	1	-1	1	-1	1	-1	-1	1	1	1	-1	1	-1	-1	-1	-1	1
I	1748522	A	G	-1	1	-1	-1	1	-1	1	1	1	1	-1	1	1	1	1	1	1	1	1	1	1	1	1	-1	1	1	1	-1	1	1	1	1	1	-1	1	-1	1	1	1	-1	-1	-1	1	-1	-1	1
I	1748624	A	G	-1	1	-1	-1	1	-1	1	-1	1	1	-1	-1	1	-1	-1	-1	-1	1	1	-1	-1	1	1	-1	1	1	1	-1	1	-1	1	-1	1	-1	1	-1	1	1	1	-1	-1	-1	1	-1	-1	1
I	1748808	A	T	-1	1	-1	-1	1	1	1	1	1	1	-1	-1	1	-1	-1	-1	-1	1	1	-1	-1	1	1	-1	1	1	1	-1	1	-1	1	-1	1	1	1	-1	1	1	1	-1	1	-1	1	-1	-1	1
I	1748883	G	T	-1	-1	-1	-1	-1	-1	-1	-1	-1	NA	-1	-1	-1	-1	-1	-1	-1	-1	-1	-1	-1	-1	-1	-1	1	-1	-1	-1	-1	-1	-1	-1	-1	-1	-1	-1	-1	-1	-1	-1	-1	-1	-1	-1	-1	-1
I	1749058	T	C	-1	-1	-1	-1	-1	-1	-1	1	-1	-1	-1	-1	-1	-1	-1	-1	-1	-1	-1	-1	-1	-1	-1	-1	-1	1	1	-1	-1	-1	-1	-1	-1	-1	-1	-1	-1	-1	-1	-1	-1	-1	-1	-1	-1	-1
I	1749067	A	T	-1	1	-1	-1	NA	-1	1	-1	-1	1	-1	-1	-1	-1	-1	-1	-1	NA	1	-1	-1	NA	-1	-1	-1	NA	-1	-1	NA	-1	-1	-1	-1	-1	-1	-1	-1	-1	-1	-1	-1	-1	1	-1	-1	-1
I	1749612	T	G	-1	1	-1	-1	1	-1	1	1	1	1	-1	1	1	1	1	-1	1	1	1	-1	1	1	1	-1	-1	NA	-1	-1	1	1	-1	1	1	1	1	-1	1	1	1	-1	1	-1	1	-1	-1	1
I	1749633	G	A	-1	-1	-1	-1	-1	-1	-1	-1	-1	-1	-1	1	-1	1	1	-1	1	-1	-1	-1	1	-1	-1	-1	-1	-1	-1	-1	-1	1	-1	1	-1	-1	-1	-1	-1	-1	-1	-1	-1	-1	-1	-1	-1	-1
I	1750001	G	T	-1	-1	-1	-1	-1	1	-1	1	-1	-1	-1	-1	-1	-1	-1	-1	-1	-1	-1	-1	-1	-1	-1	-1	1	-1	-1	-1	-1	-1	-1	-1	-1	-1	-1	-1	1	1	1	-1	-1	-1	-1	-1	-1	1
I	1750194	T	C	-1	1	-1	-1	1	-1	1	-1	1	1	-1	-1	1	-1	-1	-1	-1	1	1	-1	-1	1	1	-1	-1	1	-1	-1	1	-1	-1	-1	1	-1	1	-1	-1	-1	-1	-1	-1	-1	1	-1	-1	-1
I	1750438	C	A	-1	-1	-1	-1	-1	-1	-1	1	-1	-1	-1	1	-1	1	1	1	1	-1	-1	1	1	-1	-1	-1	-1	-1	-1	-1	-1	1	-1	1	-1	1	-1	-1	-1	-1	-1	-1	1	-1	-1	-1	-1	-1
I	1751224	A	G	-1	-1	-1	-1	-1	-1	-1	-1	-1	-1	-1	-1	-1	-1	-1	-1	-1	-1	-1	-1	-1	-1	-1	-1	-1	-1	-1	-1	-1	-1	-1	-1	-1	-1	-1	-1	-1	1	-1	-1	-1	-1	-1	-1	-1	-1
[truncated: 85,937 more rows]
[truncated: 87 more columns]
