# Supplementary material for: Natural variation in a glucuronosyltransferase modulates propionate sensitivity in a C. elegans propionic acidemia model
Source: PLoS Genet. 2020 Aug 28;16(8):e1008984. doi: 10.1371/journal.pgen.1008984 (PMC7482840; doi:10.1371/journal.pgen.1008984)
Supplement: S5 Table — (TSV) [file pgen.1008984.s013.tsv]

marker	CHROM	POS	log10p	trait	BF	aboveBF	strain	value	allele	var.exp	startPOS	peakPOS	endPOS	peak_id	interval_size
I_962	I	962	0.33462749165772776	no_second	6.19438111930971	0	NA	NA	NA	NA	NA	NA	NA	NA	NA
I_1222	I	1222	1.5869377919803558	no_second	6.19438111930971	0	NA	NA	NA	NA	NA	NA	NA	NA	NA
I_1761	I	1761	0.9192583857954209	no_second	6.19438111930971	0	NA	NA	NA	NA	NA	NA	NA	NA	NA
I_2138	I	2138	0.41563986146809545	no_second	6.19438111930971	0	NA	NA	NA	NA	NA	NA	NA	NA	NA
I_2618	I	2618	0.7864410310908834	no_second	6.19438111930971	0	NA	NA	NA	NA	NA	NA	NA	NA	NA
I_3048	I	3048	0.08718667783251487	no_second	6.19438111930971	0	NA	NA	NA	NA	NA	NA	NA	NA	NA
I_5317	I	5317	0.10800404583595148	no_second	6.19438111930971	0	NA	NA	NA	NA	NA	NA	NA	NA	NA
I_6468	I	6468	0.12848940052907626	no_second	6.19438111930971	0	NA	NA	NA	NA	NA	NA	NA	NA	NA
I_6689	I	6689	1.012256061274066	no_second	6.19438111930971	0	NA	NA	NA	NA	NA	NA	NA	NA	NA
I_9621	I	9621	0.32606811311466116	no_second	6.19438111930971	0	NA	NA	NA	NA	NA	NA	NA	NA	NA
I_15024	I	15024	0.06581262542655512	no_second	6.19438111930971	0	NA	NA	NA	NA	NA	NA	NA	NA	NA
I_15629	I	15629	0.341478803836593	no_second	6.19438111930971	0	NA	NA	NA	NA	NA	NA	NA	NA	NA
I_15858	I	15858	0.4409337307098713	no_second	6.19438111930971	0	NA	NA	NA	NA	NA	NA	NA	NA	NA
I_17185	I	17185	0.022864486579612722	no_second	6.19438111930971	0	NA	NA	NA	NA	NA	NA	NA	NA	NA
I_17509	I	17509	0.027994084716773032	no_second	6.19438111930971	0	NA	NA	NA	NA	NA	NA	NA	NA	NA
I_22257	I	22257	0.12848940052907626	no_second	6.19438111930971	0	NA	NA	NA	NA	NA	NA	NA	NA	NA
I_23395	I	23395	0.035393422565228386	no_second	6.19438111930971	0	NA	NA	NA	NA	NA	NA	NA	NA	NA
I_26634	I	26634	0.14207512528649158	no_second	6.19438111930971	0	NA	NA	NA	NA	NA	NA	NA	NA	NA
I_28534	I	28534	0.44875510559876886	no_second	6.19438111930971	0	NA	NA	NA	NA	NA	NA	NA	NA	NA
I_30670	I	30670	0.6429903829105645	no_second	6.19438111930971	0	NA	NA	NA	NA	NA	NA	NA	NA	NA
I_31053	I	31053	0.022864486579612722	no_second	6.19438111930971	0	NA	NA	NA	NA	NA	NA	NA	NA	NA
I_37151	I	37151	0.12848940052907626	no_second	6.19438111930971	0	NA	NA	NA	NA	NA	NA	NA	NA	NA
I_41151	I	41151	0.39672021578479016	no_second	6.19438111930971	0	NA	NA	NA	NA	NA	NA	NA	NA	NA
I_41672	I	41672	0.027994084716773032	no_second	6.19438111930971	0	NA	NA	NA	NA	NA	NA	NA	NA	NA
I_46655	I	46655	0.11797641943478591	no_second	6.19438111930971	0	NA	NA	NA	NA	NA	NA	NA	NA	NA
I_47642	I	47642	0.32606811311466116	no_second	6.19438111930971	0	NA	NA	NA	NA	NA	NA	NA	NA	NA
I_48630	I	48630	0.44875510559876886	no_second	6.19438111930971	0	NA	NA	NA	NA	NA	NA	NA	NA	NA
I_51053	I	51053	0.022864486579612722	no_second	6.19438111930971	0	NA	NA	NA	NA	NA	NA	NA	NA	NA
I_52140	I	52140	0.9192583857954209	no_second	6.19438111930971	0	NA	NA	NA	NA	NA	NA	NA	NA	NA
I_57096	I	57096	0.3640281462940975	no_second	6.19438111930971	0	NA	NA	NA	NA	NA	NA	NA	NA	NA
I_61160	I	61160	0.08738285315222849	no_second	6.19438111930971	0	NA	NA	NA	NA	NA	NA	NA	NA	NA
I_61766	I	61766	0.12848940052907626	no_second	6.19438111930971	0	NA	NA	NA	NA	NA	NA	NA	NA	NA
I_62576	I	62576	0.45833455577955573	no_second	6.19438111930971	0	NA	NA	NA	NA	NA	NA	NA	NA	NA
I_66407	I	66407	0.8338551729215902	no_second	6.19438111930971	0	NA	NA	NA	NA	NA	NA	NA	NA	NA
I_68277	I	68277	1.012256061274066	no_second	6.19438111930971	0	NA	NA	NA	NA	NA	NA	NA	NA	NA
I_76311	I	76311	0.32606811311466116	no_second	6.19438111930971	0	NA	NA	NA	NA	NA	NA	NA	NA	NA
I_76506	I	76506	0.39775849808139185	no_second	6.19438111930971	0	NA	NA	NA	NA	NA	NA	NA	NA	NA
I_76640	I	76640	1.0665340364883658	no_second	6.19438111930971	0	NA	NA	NA	NA	NA	NA	NA	NA	NA
I_77997	I	77997	0.022864486579612722	no_second	6.19438111930971	0	NA	NA	NA	NA	NA	NA	NA	NA	NA
I_80133	I	80133	0.8108552428296809	no_second	6.19438111930971	0	NA	NA	NA	NA	NA	NA	NA	NA	NA
I_82816	I	82816	0.017488020042727703	no_second	6.19438111930971	0	NA	NA	NA	NA	NA	NA	NA	NA	NA
I_89735	I	89735	0.9590214498574348	no_second	6.19438111930971	0	NA	NA	NA	NA	NA	NA	NA	NA	NA
I_96117	I	96117	0.00130958973318824	no_second	6.19438111930971	0	NA	NA	NA	NA	NA	NA	NA	NA	NA
I_99409	I	99409	0.022864486579612722	no_second	6.19438111930971	0	NA	NA	NA	NA	NA	NA	NA	NA	NA
I_101122	I	101122	0.16972488245049974	no_second	6.19438111930971	0	NA	NA	NA	NA	NA	NA	NA	NA	NA
I_103330	I	103330	0.9192583857954209	no_second	6.19438111930971	0	NA	NA	NA	NA	NA	NA	NA	NA	NA
I_103372	I	103372	0.44875510559876886	no_second	6.19438111930971	0	NA	NA	NA	NA	NA	NA	NA	NA	NA
I_106526	I	106526	0.22259129894006577	no_second	6.19438111930971	0	NA	NA	NA	NA	NA	NA	NA	NA	NA
I_107175	I	107175	0.11797641943478591	no_second	6.19438111930971	0	NA	NA	NA	NA	NA	NA	NA	NA	NA
I_107916	I	107916	0.14207512528649158	no_second	6.19438111930971	0	NA	NA	NA	NA	NA	NA	NA	NA	NA
I_108121	I	108121	1.012256061274066	no_second	6.19438111930971	0	NA	NA	NA	NA	NA	NA	NA	NA	NA
I_109460	I	109460	0.14562790526213593	no_second	6.19438111930971	0	NA	NA	NA	NA	NA	NA	NA	NA	NA
I_116338	I	116338	0.21219009997199237	no_second	6.19438111930971	0	NA	NA	NA	NA	NA	NA	NA	NA	NA
I_120653	I	120653	0.44875510559876886	no_second	6.19438111930971	0	NA	NA	NA	NA	NA	NA	NA	NA	NA
I_120924	I	120924	0.022864486579612722	no_second	6.19438111930971	0	NA	NA	NA	NA	NA	NA	NA	NA	NA
I_121505	I	121505	0.4806291692263509	no_second	6.19438111930971	0	NA	NA	NA	NA	NA	NA	NA	NA	NA
I_123315	I	123315	0.861319283631188	no_second	6.19438111930971	0	NA	NA	NA	NA	NA	NA	NA	NA	NA
I_123411	I	123411	0.12848940052907626	no_second	6.19438111930971	0	NA	NA	NA	NA	NA	NA	NA	NA	NA
I_130380	I	130380	0.06581262542655512	no_second	6.19438111930971	0	NA	NA	NA	NA	NA	NA	NA	NA	NA
I_135132	I	135132	0.32606811311466116	no_second	6.19438111930971	0	NA	NA	NA	NA	NA	NA	NA	NA	NA
I_135309	I	135309	1.012256061274066	no_second	6.19438111930971	0	NA	NA	NA	NA	NA	NA	NA	NA	NA
I_135382	I	135382	0.15693284390118348	no_second	6.19438111930971	0	NA	NA	NA	NA	NA	NA	NA	NA	NA
I_141329	I	141329	0.07988091716955545	no_second	6.19438111930971	0	NA	NA	NA	NA	NA	NA	NA	NA	NA
I_145569	I	145569	0.1710505284416841	no_second	6.19438111930971	0	NA	NA	NA	NA	NA	NA	NA	NA	NA
I_146442	I	146442	0.9192583857954209	no_second	6.19438111930971	0	NA	NA	NA	NA	NA	NA	NA	NA	NA
I_148734	I	148734	0.7520240378694248	no_second	6.19438111930971	0	NA	NA	NA	NA	NA	NA	NA	NA	NA
I_154036	I	154036	0.12848940052907626	no_second	6.19438111930971	0	NA	NA	NA	NA	NA	NA	NA	NA	NA
I_155895	I	155895	0.0140771690371396	no_second	6.19438111930971	0	NA	NA	NA	NA	NA	NA	NA	NA	NA
I_161015	I	161015	0.05877137674601799	no_second	6.19438111930971	0	NA	NA	NA	NA	NA	NA	NA	NA	NA
I_161490	I	161490	0.027994084716773032	no_second	6.19438111930971	0	NA	NA	NA	NA	NA	NA	NA	NA	NA
I_161913	I	161913	1.012256061274066	no_second	6.19438111930971	0	NA	NA	NA	NA	NA	NA	NA	NA	NA
I_168219	I	168219	0.9192583857954209	no_second	6.19438111930971	0	NA	NA	NA	NA	NA	NA	NA	NA	NA
I_168340	I	168340	0.022864486579612722	no_second	6.19438111930971	0	NA	NA	NA	NA	NA	NA	NA	NA	NA
I_171972	I	171972	0.12848940052907626	no_second	6.19438111930971	0	NA	NA	NA	NA	NA	NA	NA	NA	NA
I_176037	I	176037	0.48700815800596103	no_second	6.19438111930971	0	NA	NA	NA	NA	NA	NA	NA	NA	NA
I_180511	I	180511	0.9605021554806049	no_second	6.19438111930971	0	NA	NA	NA	NA	NA	NA	NA	NA	NA
I_184470	I	184470	0.06581262542655512	no_second	6.19438111930971	0	NA	NA	NA	NA	NA	NA	NA	NA	NA
I_184650	I	184650	0.5412299216939491	no_second	6.19438111930971	0	NA	NA	NA	NA	NA	NA	NA	NA	NA
I_189636	I	189636	0.32958301245320915	no_second	6.19438111930971	0	NA	NA	NA	NA	NA	NA	NA	NA	NA
I_190158	I	190158	0.11797641943478591	no_second	6.19438111930971	0	NA	NA	NA	NA	NA	NA	NA	NA	NA
I_191432	I	191432	0.9711597870754825	no_second	6.19438111930971	0	NA	NA	NA	NA	NA	NA	NA	NA	NA
I_192304	I	192304	0.022864486579612722	no_second	6.19438111930971	0	NA	NA	NA	NA	NA	NA	NA	NA	NA
I_193462	I	193462	0.9192583857954209	no_second	6.19438111930971	0	NA	NA	NA	NA	NA	NA	NA	NA	NA
I_194565	I	194565	0.32606811311466116	no_second	6.19438111930971	0	NA	NA	NA	NA	NA	NA	NA	NA	NA
I_195788	I	195788	0.22250319789929957	no_second	6.19438111930971	0	NA	NA	NA	NA	NA	NA	NA	NA	NA
I_196610	I	196610	0.12848940052907626	no_second	6.19438111930971	0	NA	NA	NA	NA	NA	NA	NA	NA	NA
I_196881	I	196881	0.04284634449528559	no_second	6.19438111930971	0	NA	NA	NA	NA	NA	NA	NA	NA	NA
I_209103	I	209103	0.5746377104623087	no_second	6.19438111930971	0	NA	NA	NA	NA	NA	NA	NA	NA	NA
I_212949	I	212949	0.32606811311466116	no_second	6.19438111930971	0	NA	NA	NA	NA	NA	NA	NA	NA	NA
I_213306	I	213306	0.9192583857954209	no_second	6.19438111930971	0	NA	NA	NA	NA	NA	NA	NA	NA	NA
I_215321	I	215321	0.12848940052907626	no_second	6.19438111930971	0	NA	NA	NA	NA	NA	NA	NA	NA	NA
I_215441	I	215441	0.022864486579612722	no_second	6.19438111930971	0	NA	NA	NA	NA	NA	NA	NA	NA	NA
I_218124	I	218124	0.82419964751187	no_second	6.19438111930971	0	NA	NA	NA	NA	NA	NA	NA	NA	NA
I_218475	I	218475	0.18745178148267638	no_second	6.19438111930971	0	NA	NA	NA	NA	NA	NA	NA	NA	NA
I_219084	I	219084	1.0748292364215934	no_second	6.19438111930971	0	NA	NA	NA	NA	NA	NA	NA	NA	NA
I_221965	I	221965	1.058986115521625	no_second	6.19438111930971	0	NA	NA	NA	NA	NA	NA	NA	NA	NA
I_233940	I	233940	0.43819634404461105	no_second	6.19438111930971	0	NA	NA	NA	NA	NA	NA	NA	NA	NA
I_236208	I	236208	0.003937201612483725	no_second	6.19438111930971	0	NA	NA	NA	NA	NA	NA	NA	NA	NA
I_238451	I	238451	0.32606811311466116	no_second	6.19438111930971	0	NA	NA	NA	NA	NA	NA	NA	NA	NA
I_246532	I	246532	0.48700815800596103	no_second	6.19438111930971	0	NA	NA	NA	NA	NA	NA	NA	NA	NA
I_246927	I	246927	0.07767757714794137	no_second	6.19438111930971	0	NA	NA	NA	NA	NA	NA	NA	NA	NA
I_247091	I	247091	0.9192583857954209	no_second	6.19438111930971	0	NA	NA	NA	NA	NA	NA	NA	NA	NA
I_248956	I	248956	0.12848940052907626	no_second	6.19438111930971	0	NA	NA	NA	NA	NA	NA	NA	NA	NA
I_249864	I	249864	0.39672021578479016	no_second	6.19438111930971	0	NA	NA	NA	NA	NA	NA	NA	NA	NA
I_250871	I	250871	0.9577914370466576	no_second	6.19438111930971	0	NA	NA	NA	NA	NA	NA	NA	NA	NA
I_258159	I	258159	0.022864486579612722	no_second	6.19438111930971	0	NA	NA	NA	NA	NA	NA	NA	NA	NA
I_264954	I	264954	0.3156718456165654	no_second	6.19438111930971	0	NA	NA	NA	NA	NA	NA	NA	NA	NA
I_265364	I	265364	0.9192583857954209	no_second	6.19438111930971	0	NA	NA	NA	NA	NA	NA	NA	NA	NA
I_272552	I	272552	0.44875510559876886	no_second	6.19438111930971	0	NA	NA	NA	NA	NA	NA	NA	NA	NA
I_275446	I	275446	0.14552385039947321	no_second	6.19438111930971	0	NA	NA	NA	NA	NA	NA	NA	NA	NA
I_276422	I	276422	0.19662853612816383	no_second	6.19438111930971	0	NA	NA	NA	NA	NA	NA	NA	NA	NA
I_276638	I	276638	0.8804409911680215	no_second	6.19438111930971	0	NA	NA	NA	NA	NA	NA	NA	NA	NA
I_276983	I	276983	0.06695117032688666	no_second	6.19438111930971	0	NA	NA	NA	NA	NA	NA	NA	NA	NA
I_277397	I	277397	0.022864486579612722	no_second	6.19438111930971	0	NA	NA	NA	NA	NA	NA	NA	NA	NA
I_278120	I	278120	0.04697696301843129	no_second	6.19438111930971	0	NA	NA	NA	NA	NA	NA	NA	NA	NA
I_278655	I	278655	0.09201924626734216	no_second	6.19438111930971	0	NA	NA	NA	NA	NA	NA	NA	NA	NA
I_278987	I	278987	0.9192583857954209	no_second	6.19438111930971	0	NA	NA	NA	NA	NA	NA	NA	NA	NA
I_283694	I	283694	0.8267869336905177	no_second	6.19438111930971	0	NA	NA	NA	NA	NA	NA	NA	NA	NA
I_285919	I	285919	0.44875510559876886	no_second	6.19438111930971	0	NA	NA	NA	NA	NA	NA	NA	NA	NA
I_293097	I	293097	0.08925862562141078	no_second	6.19438111930971	0	NA	NA	NA	NA	NA	NA	NA	NA	NA
I_296008	I	296008	0.32606811311466116	no_second	6.19438111930971	0	NA	NA	NA	NA	NA	NA	NA	NA	NA
I_298968	I	298968	0.3282417480255566	no_second	6.19438111930971	0	NA	NA	NA	NA	NA	NA	NA	NA	NA
I_299281	I	299281	0.9192583857954209	no_second	6.19438111930971	0	NA	NA	NA	NA	NA	NA	NA	NA	NA
I_300915	I	300915	0.12848940052907626	no_second	6.19438111930971	0	NA	NA	NA	NA	NA	NA	NA	NA	NA
I_302045	I	302045	1.012256061274066	no_second	6.19438111930971	0	NA	NA	NA	NA	NA	NA	NA	NA	NA
I_303755	I	303755	0.050408606680126394	no_second	6.19438111930971	0	NA	NA	NA	NA	NA	NA	NA	NA	NA
I_314248	I	314248	0.027994084716773032	no_second	6.19438111930971	0	NA	NA	NA	NA	NA	NA	NA	NA	NA
I_319199	I	319199	0.4892632998939451	no_second	6.19438111930971	0	NA	NA	NA	NA	NA	NA	NA	NA	NA
I_323727	I	323727	0.022864486579612722	no_second	6.19438111930971	0	NA	NA	NA	NA	NA	NA	NA	NA	NA
I_324785	I	324785	0.06581262542655512	no_second	6.19438111930971	0	NA	NA	NA	NA	NA	NA	NA	NA	NA
I_328072	I	328072	0.16146837656101867	no_second	6.19438111930971	0	NA	NA	NA	NA	NA	NA	NA	NA	NA
I_334157	I	334157	0.32606811311466116	no_second	6.19438111930971	0	NA	NA	NA	NA	NA	NA	NA	NA	NA
I_336758	I	336758	1.3279559788925552	no_second	6.19438111930971	0	NA	NA	NA	NA	NA	NA	NA	NA	NA
I_338561	I	338561	1.012256061274066	no_second	6.19438111930971	0	NA	NA	NA	NA	NA	NA	NA	NA	NA
I_343435	I	343435	0.017488020042727703	no_second	6.19438111930971	0	NA	NA	NA	NA	NA	NA	NA	NA	NA
I_344061	I	344061	0.5786207662103795	no_second	6.19438111930971	0	NA	NA	NA	NA	NA	NA	NA	NA	NA
I_345270	I	345270	0.022864486579612722	no_second	6.19438111930971	0	NA	NA	NA	NA	NA	NA	NA	NA	NA
I_346109	I	346109	0.600841964377853	no_second	6.19438111930971	0	NA	NA	NA	NA	NA	NA	NA	NA	NA
I_350439	I	350439	0.4893096724464514	no_second	6.19438111930971	0	NA	NA	NA	NA	NA	NA	NA	NA	NA
I_351309	I	351309	0.15231482307093297	no_second	6.19438111930971	0	NA	NA	NA	NA	NA	NA	NA	NA	NA
I_351375	I	351375	0.7673668041198374	no_second	6.19438111930971	0	NA	NA	NA	NA	NA	NA	NA	NA	NA
I_353535	I	353535	1.1401654417160147	no_second	6.19438111930971	0	NA	NA	NA	NA	NA	NA	NA	NA	NA
I_356931	I	356931	0.9192583857954209	no_second	6.19438111930971	0	NA	NA	NA	NA	NA	NA	NA	NA	NA
I_359323	I	359323	1.012256061274066	no_second	6.19438111930971	0	NA	NA	NA	NA	NA	NA	NA	NA	NA
I_362836	I	362836	0.10434286045509539	no_second	6.19438111930971	0	NA	NA	NA	NA	NA	NA	NA	NA	NA
I_364024	I	364024	0.017488020042727703	no_second	6.19438111930971	0	NA	NA	NA	NA	NA	NA	NA	NA	NA
I_368296	I	368296	0.4115165287214869	no_second	6.19438111930971	0	NA	NA	NA	NA	NA	NA	NA	NA	NA
I_368706	I	368706	0.12848940052907626	no_second	6.19438111930971	0	NA	NA	NA	NA	NA	NA	NA	NA	NA
I_370339	I	370339	0.06581262542655512	no_second	6.19438111930971	0	NA	NA	NA	NA	NA	NA	NA	NA	NA
I_373065	I	373065	0.022864486579612722	no_second	6.19438111930971	0	NA	NA	NA	NA	NA	NA	NA	NA	NA
I_373947	I	373947	0.11341015171677254	no_second	6.19438111930971	0	NA	NA	NA	NA	NA	NA	NA	NA	NA
I_374217	I	374217	0.2645770824598148	no_second	6.19438111930971	0	NA	NA	NA	NA	NA	NA	NA	NA	NA
I_374234	I	374234	0.15196618142579446	no_second	6.19438111930971	0	NA	NA	NA	NA	NA	NA	NA	NA	NA
I_374244	I	374244	0.1305125272467026	no_second	6.19438111930971	0	NA	NA	NA	NA	NA	NA	NA	NA	NA
I_374845	I	374845	0.07261829548041725	no_second	6.19438111930971	0	NA	NA	NA	NA	NA	NA	NA	NA	NA
I_375244	I	375244	0.020636414999079915	no_second	6.19438111930971	0	NA	NA	NA	NA	NA	NA	NA	NA	NA
I_376143	I	376143	0.34130231035590897	no_second	6.19438111930971	0	NA	NA	NA	NA	NA	NA	NA	NA	NA
I_376287	I	376287	0.7381430421902804	no_second	6.19438111930971	0	NA	NA	NA	NA	NA	NA	NA	NA	NA
I_377565	I	377565	0.7084513676215196	no_second	6.19438111930971	0	NA	NA	NA	NA	NA	NA	NA	NA	NA
I_377706	I	377706	0.19241012211028952	no_second	6.19438111930971	0	NA	NA	NA	NA	NA	NA	NA	NA	NA
I_377866	I	377866	0.7149477092513455	no_second	6.19438111930971	0	NA	NA	NA	NA	NA	NA	NA	NA	NA
I_378302	I	378302	0.9192583857954209	no_second	6.19438111930971	0	NA	NA	NA	NA	NA	NA	NA	NA	NA
I_379448	I	379448	0.138210755288386	no_second	6.19438111930971	0	NA	NA	NA	NA	NA	NA	NA	NA	NA
I_385957	I	385957	0.25631381682109733	no_second	6.19438111930971	0	NA	NA	NA	NA	NA	NA	NA	NA	NA
I_386388	I	386388	1.065667643458452	no_second	6.19438111930971	0	NA	NA	NA	NA	NA	NA	NA	NA	NA
I_387939	I	387939	0.022864486579612722	no_second	6.19438111930971	0	NA	NA	NA	NA	NA	NA	NA	NA	NA
I_388320	I	388320	0.42640311639508094	no_second	6.19438111930971	0	NA	NA	NA	NA	NA	NA	NA	NA	NA
I_389034	I	389034	1.2233000126775688	no_second	6.19438111930971	0	NA	NA	NA	NA	NA	NA	NA	NA	NA
I_390332	I	390332	0.7084513676215196	no_second	6.19438111930971	0	NA	NA	NA	NA	NA	NA	NA	NA	NA
I_390711	I	390711	0.9192583857954209	no_second	6.19438111930971	0	NA	NA	NA	NA	NA	NA	NA	NA	NA
I_390716	I	390716	0.4020622772318818	no_second	6.19438111930971	0	NA	NA	NA	NA	NA	NA	NA	NA	NA
I_395423	I	395423	0.46775069339910647	no_second	6.19438111930971	0	NA	NA	NA	NA	NA	NA	NA	NA	NA
I_396034	I	396034	0.6627108087380125	no_second	6.19438111930971	0	NA	NA	NA	NA	NA	NA	NA	NA	NA
I_402207	I	402207	0.027994084716773032	no_second	6.19438111930971	0	NA	NA	NA	NA	NA	NA	NA	NA	NA
I_402258	I	402258	0.022864486579612722	no_second	6.19438111930971	0	NA	NA	NA	NA	NA	NA	NA	NA	NA
I_402876	I	402876	0.3768978451170161	no_second	6.19438111930971	0	NA	NA	NA	NA	NA	NA	NA	NA	NA
I_405121	I	405121	0.7532384716991273	no_second	6.19438111930971	0	NA	NA	NA	NA	NA	NA	NA	NA	NA
I_405814	I	405814	0.04725794400029814	no_second	6.19438111930971	0	NA	NA	NA	NA	NA	NA	NA	NA	NA
I_406261	I	406261	0.027847008556433787	no_second	6.19438111930971	0	NA	NA	NA	NA	NA	NA	NA	NA	NA
I_406735	I	406735	0.36669577612164517	no_second	6.19438111930971	0	NA	NA	NA	NA	NA	NA	NA	NA	NA
I_407242	I	407242	0.06855426053311316	no_second	6.19438111930971	0	NA	NA	NA	NA	NA	NA	NA	NA	NA
I_407858	I	407858	1.3045143166607815	no_second	6.19438111930971	0	NA	NA	NA	NA	NA	NA	NA	NA	NA
I_408210	I	408210	0.8913343290331853	no_second	6.19438111930971	0	NA	NA	NA	NA	NA	NA	NA	NA	NA
I_408663	I	408663	1.2646620760204998	no_second	6.19438111930971	0	NA	NA	NA	NA	NA	NA	NA	NA	NA
I_411004	I	411004	0.4686641250114633	no_second	6.19438111930971	0	NA	NA	NA	NA	NA	NA	NA	NA	NA
I_411618	I	411618	0.022864486579612722	no_second	6.19438111930971	0	NA	NA	NA	NA	NA	NA	NA	NA	NA
I_412109	I	412109	0.04949978194195042	no_second	6.19438111930971	0	NA	NA	NA	NA	NA	NA	NA	NA	NA
I_413610	I	413610	0.5989026771625396	no_second	6.19438111930971	0	NA	NA	NA	NA	NA	NA	NA	NA	NA
I_415445	I	415445	0.9192583857954209	no_second	6.19438111930971	0	NA	NA	NA	NA	NA	NA	NA	NA	NA
I_416677	I	416677	0.12848940052907626	no_second	6.19438111930971	0	NA	NA	NA	NA	NA	NA	NA	NA	NA
I_416703	I	416703	0.06581262542655512	no_second	6.19438111930971	0	NA	NA	NA	NA	NA	NA	NA	NA	NA
I_417076	I	417076	0.7084513676215196	no_second	6.19438111930971	0	NA	NA	NA	NA	NA	NA	NA	NA	NA
I_418319	I	418319	1.2233000126775688	no_second	6.19438111930971	0	NA	NA	NA	NA	NA	NA	NA	NA	NA
I_418818	I	418818	0.4050605183874959	no_second	6.19438111930971	0	NA	NA	NA	NA	NA	NA	NA	NA	NA
I_424209	I	424209	0.022864486579612722	no_second	6.19438111930971	0	NA	NA	NA	NA	NA	NA	NA	NA	NA
I_425626	I	425626	0.5841251950685715	no_second	6.19438111930971	0	NA	NA	NA	NA	NA	NA	NA	NA	NA
I_425673	I	425673	0.5989026771625396	no_second	6.19438111930971	0	NA	NA	NA	NA	NA	NA	NA	NA	NA
I_428363	I	428363	0.027994084716773032	no_second	6.19438111930971	0	NA	NA	NA	NA	NA	NA	NA	NA	NA
I_432210	I	432210	0.020709103563773167	no_second	6.19438111930971	0	NA	NA	NA	NA	NA	NA	NA	NA	NA
I_435150	I	435150	1.2233000126775688	no_second	6.19438111930971	0	NA	NA	NA	NA	NA	NA	NA	NA	NA
I_438177	I	438177	0.06855426053311316	no_second	6.19438111930971	0	NA	NA	NA	NA	NA	NA	NA	NA	NA
I_438968	I	438968	0.9192583857954209	no_second	6.19438111930971	0	NA	NA	NA	NA	NA	NA	NA	NA	NA
I_443093	I	443093	0.48783107017191896	no_second	6.19438111930971	0	NA	NA	NA	NA	NA	NA	NA	NA	NA
I_443148	I	443148	0.42315276181302747	no_second	6.19438111930971	0	NA	NA	NA	NA	NA	NA	NA	NA	NA
I_443512	I	443512	0.46695280777317105	no_second	6.19438111930971	0	NA	NA	NA	NA	NA	NA	NA	NA	NA
I_444757	I	444757	0.07261829548041725	no_second	6.19438111930971	0	NA	NA	NA	NA	NA	NA	NA	NA	NA
I_446900	I	446900	0.15693284390118348	no_second	6.19438111930971	0	NA	NA	NA	NA	NA	NA	NA	NA	NA
I_450083	I	450083	0.06631427202249564	no_second	6.19438111930971	0	NA	NA	NA	NA	NA	NA	NA	NA	NA
I_450093	I	450093	0.7392966872611632	no_second	6.19438111930971	0	NA	NA	NA	NA	NA	NA	NA	NA	NA
I_450866	I	450866	0.06194893288260702	no_second	6.19438111930971	0	NA	NA	NA	NA	NA	NA	NA	NA	NA
I_455118	I	455118	0.28568004694331356	no_second	6.19438111930971	0	NA	NA	NA	NA	NA	NA	NA	NA	NA
I_456095	I	456095	0.4657819170787224	no_second	6.19438111930971	0	NA	NA	NA	NA	NA	NA	NA	NA	NA
I_456678	I	456678	1.0407263455805982	no_second	6.19438111930971	0	NA	NA	NA	NA	NA	NA	NA	NA	NA
I_458637	I	458637	0.18846083389539595	no_second	6.19438111930971	0	NA	NA	NA	NA	NA	NA	NA	NA	NA
I_458638	I	458638	0.0394775445912577	no_second	6.19438111930971	0	NA	NA	NA	NA	NA	NA	NA	NA	NA
I_459364	I	459364	0.0663511718322401	no_second	6.19438111930971	0	NA	NA	NA	NA	NA	NA	NA	NA	NA
I_462336	I	462336	0.9376129894038745	no_second	6.19438111930971	0	NA	NA	NA	NA	NA	NA	NA	NA	NA
I_464968	I	464968	0.09806087574397591	no_second	6.19438111930971	0	NA	NA	NA	NA	NA	NA	NA	NA	NA
I_465493	I	465493	0.04697696301843129	no_second	6.19438111930971	0	NA	NA	NA	NA	NA	NA	NA	NA	NA
I_466067	I	466067	0.08982838741643491	no_second	6.19438111930971	0	NA	NA	NA	NA	NA	NA	NA	NA	NA
I_473345	I	473345	0.6193008196338515	no_second	6.19438111930971	0	NA	NA	NA	NA	NA	NA	NA	NA	NA
I_474595	I	474595	0.0820380873463845	no_second	6.19438111930971	0	NA	NA	NA	NA	NA	NA	NA	NA	NA
I_476760	I	476760	0.24239605460725466	no_second	6.19438111930971	0	NA	NA	NA	NA	NA	NA	NA	NA	NA
I_478188	I	478188	0.022864486579612722	no_second	6.19438111930971	0	NA	NA	NA	NA	NA	NA	NA	NA	NA
I_480676	I	480676	0.04697696301843129	no_second	6.19438111930971	0	NA	NA	NA	NA	NA	NA	NA	NA	NA
I_483392	I	483392	0.053533767221296914	no_second	6.19438111930971	0	NA	NA	NA	NA	NA	NA	NA	NA	NA
I_485515	I	485515	1.231117695392488	no_second	6.19438111930971	0	NA	NA	NA	NA	NA	NA	NA	NA	NA
I_486153	I	486153	0.9585274675014419	no_second	6.19438111930971	0	NA	NA	NA	NA	NA	NA	NA	NA	NA
I_486346	I	486346	0.017488020042727703	no_second	6.19438111930971	0	NA	NA	NA	NA	NA	NA	NA	NA	NA
I_486839	I	486839	0.8073350241761582	no_second	6.19438111930971	0	NA	NA	NA	NA	NA	NA	NA	NA	NA
I_490260	I	490260	0.45833455577955573	no_second	6.19438111930971	0	NA	NA	NA	NA	NA	NA	NA	NA	NA
I_490346	I	490346	0.022864486579612722	no_second	6.19438111930971	0	NA	NA	NA	NA	NA	NA	NA	NA	NA
I_490754	I	490754	0.0820380873463845	no_second	6.19438111930971	0	NA	NA	NA	NA	NA	NA	NA	NA	NA
I_491763	I	491763	0.7516244510289759	no_second	6.19438111930971	0	NA	NA	NA	NA	NA	NA	NA	NA	NA
I_495881	I	495881	0.027994084716773032	no_second	6.19438111930971	0	NA	NA	NA	NA	NA	NA	NA	NA	NA
I_500606	I	500606	0.030428319158837536	no_second	6.19438111930971	0	NA	NA	NA	NA	NA	NA	NA	NA	NA
I_500958	I	500958	0.9585274675014419	no_second	6.19438111930971	0	NA	NA	NA	NA	NA	NA	NA	NA	NA
I_502336	I	502336	0.8073350241761582	no_second	6.19438111930971	0	NA	NA	NA	NA	NA	NA	NA	NA	NA
I_503555	I	503555	0.3263994677458024	no_second	6.19438111930971	0	NA	NA	NA	NA	NA	NA	NA	NA	NA
I_503860	I	503860	0.17123181043079408	no_second	6.19438111930971	0	NA	NA	NA	NA	NA	NA	NA	NA	NA
I_504213	I	504213	0.010136677353810457	no_second	6.19438111930971	0	NA	NA	NA	NA	NA	NA	NA	NA	NA
I_504714	I	504714	0.0820380873463845	no_second	6.19438111930971	0	NA	NA	NA	NA	NA	NA	NA	NA	NA
I_509342	I	509342	0.022864486579612722	no_second	6.19438111930971	0	NA	NA	NA	NA	NA	NA	NA	NA	NA
I_510610	I	510610	0.12068231774240906	no_second	6.19438111930971	0	NA	NA	NA	NA	NA	NA	NA	NA	NA
I_512439	I	512439	0.1381597876907092	no_second	6.19438111930971	0	NA	NA	NA	NA	NA	NA	NA	NA	NA
I_520966	I	520966	0.2079738790878485	no_second	6.19438111930971	0	NA	NA	NA	NA	NA	NA	NA	NA	NA
I_521850	I	521850	0.022864486579612722	no_second	6.19438111930971	0	NA	NA	NA	NA	NA	NA	NA	NA	NA
I_523479	I	523479	0.1723935607171574	no_second	6.19438111930971	0	NA	NA	NA	NA	NA	NA	NA	NA	NA
I_524663	I	524663	0.030428319158837536	no_second	6.19438111930971	0	NA	NA	NA	NA	NA	NA	NA	NA	NA
I_525192	I	525192	0.0820380873463845	no_second	6.19438111930971	0	NA	NA	NA	NA	NA	NA	NA	NA	NA
I_525516	I	525516	0.12068231774240906	no_second	6.19438111930971	0	NA	NA	NA	NA	NA	NA	NA	NA	NA
I_539194	I	539194	0.39447047880438296	no_second	6.19438111930971	0	NA	NA	NA	NA	NA	NA	NA	NA	NA
I_540274	I	540274	0.30628305968114217	no_second	6.19438111930971	0	NA	NA	NA	NA	NA	NA	NA	NA	NA
I_543011	I	543011	0.06581262542655512	no_second	6.19438111930971	0	NA	NA	NA	NA	NA	NA	NA	NA	NA
I_543021	I	543021	0.004074940223178889	no_second	6.19438111930971	0	NA	NA	NA	NA	NA	NA	NA	NA	NA
I_544857	I	544857	0.8343692446869724	no_second	6.19438111930971	0	NA	NA	NA	NA	NA	NA	NA	NA	NA
I_545056	I	545056	0.0820380873463845	no_second	6.19438111930971	0	NA	NA	NA	NA	NA	NA	NA	NA	NA
I_545468	I	545468	0.030428319158837536	no_second	6.19438111930971	0	NA	NA	NA	NA	NA	NA	NA	NA	NA
I_545651	I	545651	0.022864486579612722	no_second	6.19438111930971	0	NA	NA	NA	NA	NA	NA	NA	NA	NA
I_546886	I	546886	0.0279645876364407	no_second	6.19438111930971	0	NA	NA	NA	NA	NA	NA	NA	NA	NA
I_556707	I	556707	0.8073350241761582	no_second	6.19438111930971	0	NA	NA	NA	NA	NA	NA	NA	NA	NA
I_558255	I	558255	0.09011126233957431	no_second	6.19438111930971	0	NA	NA	NA	NA	NA	NA	NA	NA	NA
I_558261	I	558261	0.48700815800596103	no_second	6.19438111930971	0	NA	NA	NA	NA	NA	NA	NA	NA	NA
I_558916	I	558916	0.6543344168634012	no_second	6.19438111930971	0	NA	NA	NA	NA	NA	NA	NA	NA	NA
I_560249	I	560249	0.5882608404804885	no_second	6.19438111930971	0	NA	NA	NA	NA	NA	NA	NA	NA	NA
I_560535	I	560535	0.06860820845419187	no_second	6.19438111930971	0	NA	NA	NA	NA	NA	NA	NA	NA	NA
I_562196	I	562196	0.030428319158837536	no_second	6.19438111930971	0	NA	NA	NA	NA	NA	NA	NA	NA	NA
I_562358	I	562358	0.04697696301843129	no_second	6.19438111930971	0	NA	NA	NA	NA	NA	NA	NA	NA	NA
I_562960	I	562960	0.06581262542655512	no_second	6.19438111930971	0	NA	NA	NA	NA	NA	NA	NA	NA	NA
I_564889	I	564889	0.022864486579612722	no_second	6.19438111930971	0	NA	NA	NA	NA	NA	NA	NA	NA	NA
I_565394	I	565394	0.03976006193781278	no_second	6.19438111930971	0	NA	NA	NA	NA	NA	NA	NA	NA	NA
I_565593	I	565593	0.6936579190553385	no_second	6.19438111930971	0	NA	NA	NA	NA	NA	NA	NA	NA	NA
I_566030	I	566030	0.33338064310969207	no_second	6.19438111930971	0	NA	NA	NA	NA	NA	NA	NA	NA	NA
I_567072	I	567072	0.6839587614115266	no_second	6.19438111930971	0	NA	NA	NA	NA	NA	NA	NA	NA	NA
I_568344	I	568344	1.6921322419766138	no_second	6.19438111930971	0	NA	NA	NA	NA	NA	NA	NA	NA	NA
I_568345	I	568345	0.10895104705259837	no_second	6.19438111930971	0	NA	NA	NA	NA	NA	NA	NA	NA	NA
I_568466	I	568466	0.20563238745338563	no_second	6.19438111930971	0	NA	NA	NA	NA	NA	NA	NA	NA	NA
I_570127	I	570127	0.0820380873463845	no_second	6.19438111930971	0	NA	NA	NA	NA	NA	NA	NA	NA	NA
I_575190	I	575190	0.24573140873995333	no_second	6.19438111930971	0	NA	NA	NA	NA	NA	NA	NA	NA	NA
I_575399	I	575399	0.022864486579612722	no_second	6.19438111930971	0	NA	NA	NA	NA	NA	NA	NA	NA	NA
I_575526	I	575526	0.001029348091829575	no_second	6.19438111930971	0	NA	NA	NA	NA	NA	NA	NA	NA	NA
I_576950	I	576950	0.04697696301843129	no_second	6.19438111930971	0	NA	NA	NA	NA	NA	NA	NA	NA	NA
I_580522	I	580522	0.4567635469473804	no_second	6.19438111930971	0	NA	NA	NA	NA	NA	NA	NA	NA	NA
I_580527	I	580527	0.8612780153119852	no_second	6.19438111930971	0	NA	NA	NA	NA	NA	NA	NA	NA	NA
I_589613	I	589613	0.06048412865841887	no_second	6.19438111930971	0	NA	NA	NA	NA	NA	NA	NA	NA	NA
I_590598	I	590598	0.05976735212000229	no_second	6.19438111930971	0	NA	NA	NA	NA	NA	NA	NA	NA	NA
I_591340	I	591340	0.6996789615945174	no_second	6.19438111930971	0	NA	NA	NA	NA	NA	NA	NA	NA	NA
I_592212	I	592212	0.0820380873463845	no_second	6.19438111930971	0	NA	NA	NA	NA	NA	NA	NA	NA	NA
I_593222	I	593222	0.4128728077753034	no_second	6.19438111930971	0	NA	NA	NA	NA	NA	NA	NA	NA	NA
I_594675	I	594675	0.022864486579612722	no_second	6.19438111930971	0	NA	NA	NA	NA	NA	NA	NA	NA	NA
I_596501	I	596501	0.028654952001751804	no_second	6.19438111930971	0	NA	NA	NA	NA	NA	NA	NA	NA	NA
I_603304	I	603304	0.15231482307093297	no_second	6.19438111930971	0	NA	NA	NA	NA	NA	NA	NA	NA	NA
I_605529	I	605529	0.026556958824892875	no_second	6.19438111930971	0	NA	NA	NA	NA	NA	NA	NA	NA	NA
I_605544	I	605544	0.2204142386549861	no_second	6.19438111930971	0	NA	NA	NA	NA	NA	NA	NA	NA	NA
I_605959	I	605959	1.018988453155989	no_second	6.19438111930971	0	NA	NA	NA	NA	NA	NA	NA	NA	NA
I_606845	I	606845	0.6996789615945174	no_second	6.19438111930971	0	NA	NA	NA	NA	NA	NA	NA	NA	NA
I_606902	I	606902	0.06362010006083581	no_second	6.19438111930971	0	NA	NA	NA	NA	NA	NA	NA	NA	NA
I_609401	I	609401	0.9503955977361802	no_second	6.19438111930971	0	NA	NA	NA	NA	NA	NA	NA	NA	NA
I_609495	I	609495	0.7492643271288874	no_second	6.19438111930971	0	NA	NA	NA	NA	NA	NA	NA	NA	NA
I_611152	I	611152	2.0026266695265353	no_second	6.19438111930971	0	NA	NA	NA	NA	NA	NA	NA	NA	NA
I_611328	I	611328	0.05976735212000229	no_second	6.19438111930971	0	NA	NA	NA	NA	NA	NA	NA	NA	NA
I_611560	I	611560	0.3760246935270602	no_second	6.19438111930971	0	NA	NA	NA	NA	NA	NA	NA	NA	NA
I_611661	I	611661	0.022864486579612722	no_second	6.19438111930971	0	NA	NA	NA	NA	NA	NA	NA	NA	NA
I_614398	I	614398	0.0257880623199456	no_second	6.19438111930971	0	NA	NA	NA	NA	NA	NA	NA	NA	NA
I_615711	I	615711	0.6936579190553385	no_second	6.19438111930971	0	NA	NA	NA	NA	NA	NA	NA	NA	NA
I_615712	I	615712	0.18034720141128027	no_second	6.19438111930971	0	NA	NA	NA	NA	NA	NA	NA	NA	NA
I_617381	I	617381	0.1886382504769657	no_second	6.19438111930971	0	NA	NA	NA	NA	NA	NA	NA	NA	NA
I_618165	I	618165	0.12477908666744991	no_second	6.19438111930971	0	NA	NA	NA	NA	NA	NA	NA	NA	NA
I_622025	I	622025	0.6996789615945174	no_second	6.19438111930971	0	NA	NA	NA	NA	NA	NA	NA	NA	NA
I_623185	I	623185	0.7082458824269742	no_second	6.19438111930971	0	NA	NA	NA	NA	NA	NA	NA	NA	NA
I_623425	I	623425	0.15064701529072805	no_second	6.19438111930971	0	NA	NA	NA	NA	NA	NA	NA	NA	NA
I_623487	I	623487	0.47765246698437325	no_second	6.19438111930971	0	NA	NA	NA	NA	NA	NA	NA	NA	NA
I_624391	I	624391	0.20198957485609453	no_second	6.19438111930971	0	NA	NA	NA	NA	NA	NA	NA	NA	NA
I_625943	I	625943	0.9306281241540783	no_second	6.19438111930971	0	NA	NA	NA	NA	NA	NA	NA	NA	NA
I_626053	I	626053	0.7548141354696283	no_second	6.19438111930971	0	NA	NA	NA	NA	NA	NA	NA	NA	NA
I_626061	I	626061	0.6259343370568496	no_second	6.19438111930971	0	NA	NA	NA	NA	NA	NA	NA	NA	NA
I_626269	I	626269	0.3738748577252659	no_second	6.19438111930971	0	NA	NA	NA	NA	NA	NA	NA	NA	NA
I_626575	I	626575	0.5915278660314092	no_second	6.19438111930971	0	NA	NA	NA	NA	NA	NA	NA	NA	NA
I_626665	I	626665	0.12247560265941734	no_second	6.19438111930971	0	NA	NA	NA	NA	NA	NA	NA	NA	NA
I_628243	I	628243	0.9028508188871841	no_second	6.19438111930971	0	NA	NA	NA	NA	NA	NA	NA	NA	NA
I_628924	I	628924	0.1315808177593832	no_second	6.19438111930971	0	NA	NA	NA	NA	NA	NA	NA	NA	NA
I_629001	I	629001	0.427646303449175	no_second	6.19438111930971	0	NA	NA	NA	NA	NA	NA	NA	NA	NA
I_629222	I	629222	0.05182607184549963	no_second	6.19438111930971	0	NA	NA	NA	NA	NA	NA	NA	NA	NA
I_629861	I	629861	0.3428654038324285	no_second	6.19438111930971	0	NA	NA	NA	NA	NA	NA	NA	NA	NA
I_630400	I	630400	0.8073350241761582	no_second	6.19438111930971	0	NA	NA	NA	NA	NA	NA	NA	NA	NA
I_630403	I	630403	0.26669256095511645	no_second	6.19438111930971	0	NA	NA	NA	NA	NA	NA	NA	NA	NA
I_630705	I	630705	0.0383371033456726	no_second	6.19438111930971	0	NA	NA	NA	NA	NA	NA	NA	NA	NA
I_631704	I	631704	0.18666245104767162	no_second	6.19438111930971	0	NA	NA	NA	NA	NA	NA	NA	NA	NA
I_631719	I	631719	0.297308596490286	no_second	6.19438111930971	0	NA	NA	NA	NA	NA	NA	NA	NA	NA
I_632359	I	632359	0.21992339716152132	no_second	6.19438111930971	0	NA	NA	NA	NA	NA	NA	NA	NA	NA
I_633161	I	633161	0.15542599783587677	no_second	6.19438111930971	0	NA	NA	NA	NA	NA	NA	NA	NA	NA
I_634724	I	634724	0.26995333184482717	no_second	6.19438111930971	0	NA	NA	NA	NA	NA	NA	NA	NA	NA
I_634877	I	634877	0.7576406042810865	no_second	6.19438111930971	0	NA	NA	NA	NA	NA	NA	NA	NA	NA
I_637219	I	637219	0.0764488694675282	no_second	6.19438111930971	0	NA	NA	NA	NA	NA	NA	NA	NA	NA
I_637286	I	637286	0.21034642639570053	no_second	6.19438111930971	0	NA	NA	NA	NA	NA	NA	NA	NA	NA
I_637363	I	637363	0.36391014491426144	no_second	6.19438111930971	0	NA	NA	NA	NA	NA	NA	NA	NA	NA
I_637670	I	637670	0.0820380873463845	no_second	6.19438111930971	0	NA	NA	NA	NA	NA	NA	NA	NA	NA
I_638908	I	638908	0.8073350241761582	no_second	6.19438111930971	0	NA	NA	NA	NA	NA	NA	NA	NA	NA
I_639028	I	639028	0.026556958824892875	no_second	6.19438111930971	0	NA	NA	NA	NA	NA	NA	NA	NA	NA
I_639044	I	639044	0.19621322801606889	no_second	6.19438111930971	0	NA	NA	NA	NA	NA	NA	NA	NA	NA
I_639338	I	639338	0.10892086820884256	no_second	6.19438111930971	0	NA	NA	NA	NA	NA	NA	NA	NA	NA
I_641946	I	641946	0.6019620128248511	no_second	6.19438111930971	0	NA	NA	NA	NA	NA	NA	NA	NA	NA
I_642997	I	642997	0.4747180524767842	no_second	6.19438111930971	0	NA	NA	NA	NA	NA	NA	NA	NA	NA
I_644083	I	644083	0.3343994636415764	no_second	6.19438111930971	0	NA	NA	NA	NA	NA	NA	NA	NA	NA
I_644287	I	644287	0.21034642639570053	no_second	6.19438111930971	0	NA	NA	NA	NA	NA	NA	NA	NA	NA
I_644450	I	644450	0.022864486579612722	no_second	6.19438111930971	0	NA	NA	NA	NA	NA	NA	NA	NA	NA
I_644684	I	644684	0.8073350241761582	no_second	6.19438111930971	0	NA	NA	NA	NA	NA	NA	NA	NA	NA
I_648291	I	648291	0.12789210928802555	no_second	6.19438111930971	0	NA	NA	NA	NA	NA	NA	NA	NA	NA
I_649392	I	649392	0.18064476210060393	no_second	6.19438111930971	0	NA	NA	NA	NA	NA	NA	NA	NA	NA
I_649882	I	649882	0.27865049167702943	no_second	6.19438111930971	0	NA	NA	NA	NA	NA	NA	NA	NA	NA
I_653100	I	653100	0.4606674807513321	no_second	6.19438111930971	0	NA	NA	NA	NA	NA	NA	NA	NA	NA
I_654322	I	654322	0.8073350241761582	no_second	6.19438111930971	0	NA	NA	NA	NA	NA	NA	NA	NA	NA
I_655905	I	655905	0.10158876636259762	no_second	6.19438111930971	0	NA	NA	NA	NA	NA	NA	NA	NA	NA
I_656214	I	656214	0.3211665353315889	no_second	6.19438111930971	0	NA	NA	NA	NA	NA	NA	NA	NA	NA
I_657744	I	657744	0.2117638141285269	no_second	6.19438111930971	0	NA	NA	NA	NA	NA	NA	NA	NA	NA
I_658038	I	658038	0.8052992688522173	no_second	6.19438111930971	0	NA	NA	NA	NA	NA	NA	NA	NA	NA
I_658072	I	658072	0.554652024375985	no_second	6.19438111930971	0	NA	NA	NA	NA	NA	NA	NA	NA	NA
I_658881	I	658881	0.31042945843575304	no_second	6.19438111930971	0	NA	NA	NA	NA	NA	NA	NA	NA	NA
I_659223	I	659223	0.11233180922428095	no_second	6.19438111930971	0	NA	NA	NA	NA	NA	NA	NA	NA	NA
I_659975	I	659975	0.04697696301843129	no_second	6.19438111930971	0	NA	NA	NA	NA	NA	NA	NA	NA	NA
I_660179	I	660179	0.8555690538838869	no_second	6.19438111930971	0	NA	NA	NA	NA	NA	NA	NA	NA	NA
I_660382	I	660382	0.27527991321585066	no_second	6.19438111930971	0	NA	NA	NA	NA	NA	NA	NA	NA	NA
I_662121	I	662121	0.30315325282196404	no_second	6.19438111930971	0	NA	NA	NA	NA	NA	NA	NA	NA	NA
I_662251	I	662251	0.8073350241761582	no_second	6.19438111930971	0	NA	NA	NA	NA	NA	NA	NA	NA	NA
I_663621	I	663621	0.0820380873463845	no_second	6.19438111930971	0	NA	NA	NA	NA	NA	NA	NA	NA	NA
I_664678	I	664678	0.06292606449143108	no_second	6.19438111930971	0	NA	NA	NA	NA	NA	NA	NA	NA	NA
I_665044	I	665044	0.3211665353315889	no_second	6.19438111930971	0	NA	NA	NA	NA	NA	NA	NA	NA	NA
I_665507	I	665507	0.46315754215596583	no_second	6.19438111930971	0	NA	NA	NA	NA	NA	NA	NA	NA	NA
I_669253	I	669253	0.022864486579612722	no_second	6.19438111930971	0	NA	NA	NA	NA	NA	NA	NA	NA	NA
I_670869	I	670869	0.5727201602785794	no_second	6.19438111930971	0	NA	NA	NA	NA	NA	NA	NA	NA	NA
I_671645	I	671645	0.6888321263989656	no_second	6.19438111930971	0	NA	NA	NA	NA	NA	NA	NA	NA	NA
I_671949	I	671949	0.8555690538838869	no_second	6.19438111930971	0	NA	NA	NA	NA	NA	NA	NA	NA	NA
I_672207	I	672207	0.04697696301843129	no_second	6.19438111930971	0	NA	NA	NA	NA	NA	NA	NA	NA	NA
I_672407	I	672407	0.5287085632142533	no_second	6.19438111930971	0	NA	NA	NA	NA	NA	NA	NA	NA	NA
I_673086	I	673086	0.30315325282196404	no_second	6.19438111930971	0	NA	NA	NA	NA	NA	NA	NA	NA	NA
I_674446	I	674446	0.5401902482218102	no_second	6.19438111930971	0	NA	NA	NA	NA	NA	NA	NA	NA	NA
I_675687	I	675687	1.2815845294225552	no_second	6.19438111930971	0	NA	NA	NA	NA	NA	NA	NA	NA	NA
I_679945	I	679945	0.8555690538838869	no_second	6.19438111930971	0	NA	NA	NA	NA	NA	NA	NA	NA	NA
I_680865	I	680865	0.30315325282196404	no_second	6.19438111930971	0	NA	NA	NA	NA	NA	NA	NA	NA	NA
I_681784	I	681784	0.4141252087682612	no_second	6.19438111930971	0	NA	NA	NA	NA	NA	NA	NA	NA	NA
I_681826	I	681826	0.04697696301843129	no_second	6.19438111930971	0	NA	NA	NA	NA	NA	NA	NA	NA	NA
I_681902	I	681902	0.372187780226456	no_second	6.19438111930971	0	NA	NA	NA	NA	NA	NA	NA	NA	NA
I_682231	I	682231	0.0820380873463845	no_second	6.19438111930971	0	NA	NA	NA	NA	NA	NA	NA	NA	NA
I_691145	I	691145	0.26794005213249705	no_second	6.19438111930971	0	NA	NA	NA	NA	NA	NA	NA	NA	NA
I_691329	I	691329	0.32605569002141316	no_second	6.19438111930971	0	NA	NA	NA	NA	NA	NA	NA	NA	NA
I_691447	I	691447	0.33200264573005106	no_second	6.19438111930971	0	NA	NA	NA	NA	NA	NA	NA	NA	NA
I_692512	I	692512	1.1832553129285333	no_second	6.19438111930971	0	NA	NA	NA	NA	NA	NA	NA	NA	NA
I_692532	I	692532	0.4148628225789849	no_second	6.19438111930971	0	NA	NA	NA	NA	NA	NA	NA	NA	NA
I_693204	I	693204	0.16498163906450655	no_second	6.19438111930971	0	NA	NA	NA	NA	NA	NA	NA	NA	NA
I_694181	I	694181	0.6144943073655312	no_second	6.19438111930971	0	NA	NA	NA	NA	NA	NA	NA	NA	NA
I_694278	I	694278	0.6676580522320337	no_second	6.19438111930971	0	NA	NA	NA	NA	NA	NA	NA	NA	NA
I_694829	I	694829	0.053188925059298536	no_second	6.19438111930971	0	NA	NA	NA	NA	NA	NA	NA	NA	NA
I_695386	I	695386	0.11656599369012013	no_second	6.19438111930971	0	NA	NA	NA	NA	NA	NA	NA	NA	NA
I_695452	I	695452	0.353463485837723	no_second	6.19438111930971	0	NA	NA	NA	NA	NA	NA	NA	NA	NA
I_696095	I	696095	0.26794005213249705	no_second	6.19438111930971	0	NA	NA	NA	NA	NA	NA	NA	NA	NA
I_696232	I	696232	0.0820380873463845	no_second	6.19438111930971	0	NA	NA	NA	NA	NA	NA	NA	NA	NA
I_697569	I	697569	1.2597390389522845	no_second	6.19438111930971	0	NA	NA	NA	NA	NA	NA	NA	NA	NA
I_697676	I	697676	0.9816397791521815	no_second	6.19438111930971	0	NA	NA	NA	NA	NA	NA	NA	NA	NA
I_700049	I	700049	0.12848940052907626	no_second	6.19438111930971	0	NA	NA	NA	NA	NA	NA	NA	NA	NA
I_700876	I	700876	0.32726543854989515	no_second	6.19438111930971	0	NA	NA	NA	NA	NA	NA	NA	NA	NA
I_701402	I	701402	0.5270659735655611	no_second	6.19438111930971	0	NA	NA	NA	NA	NA	NA	NA	NA	NA
I_704055	I	704055	0.05018127347459995	no_second	6.19438111930971	0	NA	NA	NA	NA	NA	NA	NA	NA	NA
I_704929	I	704929	0.8073350241761582	no_second	6.19438111930971	0	NA	NA	NA	NA	NA	NA	NA	NA	NA
I_705075	I	705075	0.02121559925575955	no_second	6.19438111930971	0	NA	NA	NA	NA	NA	NA	NA	NA	NA
I_705454	I	705454	0.053533767221296914	no_second	6.19438111930971	0	NA	NA	NA	NA	NA	NA	NA	NA	NA
I_707337	I	707337	0.045058402154552854	no_second	6.19438111930971	0	NA	NA	NA	NA	NA	NA	NA	NA	NA
I_708281	I	708281	0.8453313727907088	no_second	6.19438111930971	0	NA	NA	NA	NA	NA	NA	NA	NA	NA
I_710637	I	710637	0.3680836531652653	no_second	6.19438111930971	0	NA	NA	NA	NA	NA	NA	NA	NA	NA
I_711341	I	711341	0.05645401564148224	no_second	6.19438111930971	0	NA	NA	NA	NA	NA	NA	NA	NA	NA
I_711452	I	711452	0.4469343078277985	no_second	6.19438111930971	0	NA	NA	NA	NA	NA	NA	NA	NA	NA
I_711518	I	711518	1.1820707036669216	no_second	6.19438111930971	0	NA	NA	NA	NA	NA	NA	NA	NA	NA
I_711519	I	711519	1.1345198681987247	no_second	6.19438111930971	0	NA	NA	NA	NA	NA	NA	NA	NA	NA
I_713865	I	713865	0.026556958824892875	no_second	6.19438111930971	0	NA	NA	NA	NA	NA	NA	NA	NA	NA
I_714017	I	714017	0.8073350241761582	no_second	6.19438111930971	0	NA	NA	NA	NA	NA	NA	NA	NA	NA
I_714604	I	714604	0.5523603620875517	no_second	6.19438111930971	0	NA	NA	NA	NA	NA	NA	NA	NA	NA
I_714878	I	714878	0.43982896696436635	no_second	6.19438111930971	0	NA	NA	NA	NA	NA	NA	NA	NA	NA
I_714885	I	714885	0.05018127347459995	no_second	6.19438111930971	0	NA	NA	NA	NA	NA	NA	NA	NA	NA
I_715457	I	715457	0.0820380873463845	no_second	6.19438111930971	0	NA	NA	NA	NA	NA	NA	NA	NA	NA
I_717063	I	717063	0.24573140873995333	no_second	6.19438111930971	0	NA	NA	NA	NA	NA	NA	NA	NA	NA
I_717363	I	717363	0.4527586484203205	no_second	6.19438111930971	0	NA	NA	NA	NA	NA	NA	NA	NA	NA
I_717435	I	717435	0.3519206799551837	no_second	6.19438111930971	0	NA	NA	NA	NA	NA	NA	NA	NA	NA
I_719322	I	719322	0.04697696301843129	no_second	6.19438111930971	0	NA	NA	NA	NA	NA	NA	NA	NA	NA
I_720806	I	720806	0.20573950745749434	no_second	6.19438111930971	0	NA	NA	NA	NA	NA	NA	NA	NA	NA
I_721214	I	721214	0.06581262542655512	no_second	6.19438111930971	0	NA	NA	NA	NA	NA	NA	NA	NA	NA
I_721723	I	721723	0.053533767221296914	no_second	6.19438111930971	0	NA	NA	NA	NA	NA	NA	NA	NA	NA
I_724070	I	724070	0.035928135445788684	no_second	6.19438111930971	0	NA	NA	NA	NA	NA	NA	NA	NA	NA
I_724113	I	724113	0.14344178661964635	no_second	6.19438111930971	0	NA	NA	NA	NA	NA	NA	NA	NA	NA
I_724309	I	724309	0.11102203079482761	no_second	6.19438111930971	0	NA	NA	NA	NA	NA	NA	NA	NA	NA
I_724934	I	724934	0.31728453515772914	no_second	6.19438111930971	0	NA	NA	NA	NA	NA	NA	NA	NA	NA
I_725470	I	725470	0.10982808595126689	no_second	6.19438111930971	0	NA	NA	NA	NA	NA	NA	NA	NA	NA
I_725861	I	725861	0.8073350241761582	no_second	6.19438111930971	0	NA	NA	NA	NA	NA	NA	NA	NA	NA
I_725886	I	725886	0.365455532333642	no_second	6.19438111930971	0	NA	NA	NA	NA	NA	NA	NA	NA	NA
I_727187	I	727187	0.1652369014506067	no_second	6.19438111930971	0	NA	NA	NA	NA	NA	NA	NA	NA	NA
I_728144	I	728144	0.7998580092303873	no_second	6.19438111930971	0	NA	NA	NA	NA	NA	NA	NA	NA	NA
I_730119	I	730119	0.7513770616072486	no_second	6.19438111930971	0	NA	NA	NA	NA	NA	NA	NA	NA	NA
I_731827	I	731827	0.0820380873463845	no_second	6.19438111930971	0	NA	NA	NA	NA	NA	NA	NA	NA	NA
I_736799	I	736799	0.05018127347459995	no_second	6.19438111930971	0	NA	NA	NA	NA	NA	NA	NA	NA	NA
I_736943	I	736943	0.11644203656390358	no_second	6.19438111930971	0	NA	NA	NA	NA	NA	NA	NA	NA	NA
I_737692	I	737692	0.23397026091182235	no_second	6.19438111930971	0	NA	NA	NA	NA	NA	NA	NA	NA	NA
I_739095	I	739095	0.29543235121075184	no_second	6.19438111930971	0	NA	NA	NA	NA	NA	NA	NA	NA	NA
I_740083	I	740083	0.3997660067074611	no_second	6.19438111930971	0	NA	NA	NA	NA	NA	NA	NA	NA	NA
I_740617	I	740617	1.0057856910592764	no_second	6.19438111930971	0	NA	NA	NA	NA	NA	NA	NA	NA	NA
I_741541	I	741541	0.16164394137356855	no_second	6.19438111930971	0	NA	NA	NA	NA	NA	NA	NA	NA	NA
I_741668	I	741668	0.15399946168529918	no_second	6.19438111930971	0	NA	NA	NA	NA	NA	NA	NA	NA	NA
I_747794	I	747794	0.0820380873463845	no_second	6.19438111930971	0	NA	NA	NA	NA	NA	NA	NA	NA	NA
I_749774	I	749774	2.233174795564994	no_second	6.19438111930971	0	NA	NA	NA	NA	NA	NA	NA	NA	NA
I_749855	I	749855	0.05018127347459995	no_second	6.19438111930971	0	NA	NA	NA	NA	NA	NA	NA	NA	NA
I_753232	I	753232	0.14427145384188045	no_second	6.19438111930971	0	NA	NA	NA	NA	NA	NA	NA	NA	NA
I_754297	I	754297	1.6659229407394265	no_second	6.19438111930971	0	NA	NA	NA	NA	NA	NA	NA	NA	NA
I_758191	I	758191	0.14020961127118853	no_second	6.19438111930971	0	NA	NA	NA	NA	NA	NA	NA	NA	NA
I_758192	I	758192	0.5678743033751964	no_second	6.19438111930971	0	NA	NA	NA	NA	NA	NA	NA	NA	NA
I_758742	I	758742	0.27098952764224254	no_second	6.19438111930971	0	NA	NA	NA	NA	NA	NA	NA	NA	NA
I_759674	I	759674	0.08762466830690739	no_second	6.19438111930971	0	NA	NA	NA	NA	NA	NA	NA	NA	NA
I_761505	I	761505	0.5294869940726119	no_second	6.19438111930971	0	NA	NA	NA	NA	NA	NA	NA	NA	NA
I_762356	I	762356	0.44581463957662665	no_second	6.19438111930971	0	NA	NA	NA	NA	NA	NA	NA	NA	NA
I_765704	I	765704	0.8726757143174413	no_second	6.19438111930971	0	NA	NA	NA	NA	NA	NA	NA	NA	NA
I_765984	I	765984	0.6943553289902091	no_second	6.19438111930971	0	NA	NA	NA	NA	NA	NA	NA	NA	NA
I_769461	I	769461	1.418771937133974	no_second	6.19438111930971	0	NA	NA	NA	NA	NA	NA	NA	NA	NA
I_771745	I	771745	0.007733301950238421	no_second	6.19438111930971	0	NA	NA	NA	NA	NA	NA	NA	NA	NA
I_772712	I	772712	0.05018127347459995	no_second	6.19438111930971	0	NA	NA	NA	NA	NA	NA	NA	NA	NA
I_772851	I	772851	1.2210552797107217	no_second	6.19438111930971	0	NA	NA	NA	NA	NA	NA	NA	NA	NA
I_774773	I	774773	0.11644203656390358	no_second	6.19438111930971	0	NA	NA	NA	NA	NA	NA	NA	NA	NA
I_775905	I	775905	0.32605569002141316	no_second	6.19438111930971	0	NA	NA	NA	NA	NA	NA	NA	NA	NA
I_776747	I	776747	0.8375775231573499	no_second	6.19438111930971	0	NA	NA	NA	NA	NA	NA	NA	NA	NA
I_778380	I	778380	0.17918061359632298	no_second	6.19438111930971	0	NA	NA	NA	NA	NA	NA	NA	NA	NA
I_779287	I	779287	0.3933141114591177	no_second	6.19438111930971	0	NA	NA	NA	NA	NA	NA	NA	NA	NA
I_781671	I	781671	0.33628809599932247	no_second	6.19438111930971	0	NA	NA	NA	NA	NA	NA	NA	NA	NA
I_785295	I	785295	0.05018127347459995	no_second	6.19438111930971	0	NA	NA	NA	NA	NA	NA	NA	NA	NA
I_786273	I	786273	0.11644203656390358	no_second	6.19438111930971	0	NA	NA	NA	NA	NA	NA	NA	NA	NA
I_786399	I	786399	0.1418779178730334	no_second	6.19438111930971	0	NA	NA	NA	NA	NA	NA	NA	NA	NA
I_787613	I	787613	0.996926711191284	no_second	6.19438111930971	0	NA	NA	NA	NA	NA	NA	NA	NA	NA
I_788658	I	788658	0.32605569002141316	no_second	6.19438111930971	0	NA	NA	NA	NA	NA	NA	NA	NA	NA
I_788663	I	788663	0.44581463957662665	no_second	6.19438111930971	0	NA	NA	NA	NA	NA	NA	NA	NA	NA
I_790898	I	790898	0.2998618236377415	no_second	6.19438111930971	0	NA	NA	NA	NA	NA	NA	NA	NA	NA
I_792308	I	792308	1.7351439929493009	no_second	6.19438111930971	0	NA	NA	NA	NA	NA	NA	NA	NA	NA
I_794211	I	794211	1.111824915911478	no_second	6.19438111930971	0	NA	NA	NA	NA	NA	NA	NA	NA	NA
I_796656	I	796656	0.05018127347459995	no_second	6.19438111930971	0	NA	NA	NA	NA	NA	NA	NA	NA	NA
I_797248	I	797248	0.08807945336792514	no_second	6.19438111930971	0	NA	NA	NA	NA	NA	NA	NA	NA	NA
I_800506	I	800506	0.11644203656390358	no_second	6.19438111930971	0	NA	NA	NA	NA	NA	NA	NA	NA	NA
I_800947	I	800947	1.3245786352264246	no_second	6.19438111930971	0	NA	NA	NA	NA	NA	NA	NA	NA	NA
I_802948	I	802948	0.43012766166150196	no_second	6.19438111930971	0	NA	NA	NA	NA	NA	NA	NA	NA	NA
I_803526	I	803526	0.5441862979684702	no_second	6.19438111930971	0	NA	NA	NA	NA	NA	NA	NA	NA	NA
I_804086	I	804086	0.0820380873463845	no_second	6.19438111930971	0	NA	NA	NA	NA	NA	NA	NA	NA	NA
I_806575	I	806575	0.365455532333642	no_second	6.19438111930971	0	NA	NA	NA	NA	NA	NA	NA	NA	NA
I_807504	I	807504	0.42733075859257624	no_second	6.19438111930971	0	NA	NA	NA	NA	NA	NA	NA	NA	NA
I_808608	I	808608	0.05018127347459995	no_second	6.19438111930971	0	NA	NA	NA	NA	NA	NA	NA	NA	NA
I_809963	I	809963	0.16236674677255347	no_second	6.19438111930971	0	NA	NA	NA	NA	NA	NA	NA	NA	NA
I_810087	I	810087	0.003681713225648397	no_second	6.19438111930971	0	NA	NA	NA	NA	NA	NA	NA	NA	NA
I_811002	I	811002	0.27098952764224254	no_second	6.19438111930971	0	NA	NA	NA	NA	NA	NA	NA	NA	NA
I_811730	I	811730	1.1823186372941585	no_second	6.19438111930971	0	NA	NA	NA	NA	NA	NA	NA	NA	NA
I_813764	I	813764	0.06885339820925601	no_second	6.19438111930971	0	NA	NA	NA	NA	NA	NA	NA	NA	NA
I_813791	I	813791	0.0820380873463845	no_second	6.19438111930971	0	NA	NA	NA	NA	NA	NA	NA	NA	NA
I_816631	I	816631	0.09197815605161372	no_second	6.19438111930971	0	NA	NA	NA	NA	NA	NA	NA	NA	NA
I_817538	I	817538	0.02309500278179056	no_second	6.19438111930971	0	NA	NA	NA	NA	NA	NA	NA	NA	NA
I_819510	I	819510	0.34288522113988956	no_second	6.19438111930971	0	NA	NA	NA	NA	NA	NA	NA	NA	NA
I_826108	I	826108	0.05018127347459995	no_second	6.19438111930971	0	NA	NA	NA	NA	NA	NA	NA	NA	NA
I_826956	I	826956	0.6607231228787879	no_second	6.19438111930971	0	NA	NA	NA	NA	NA	NA	NA	NA	NA
I_827203	I	827203	0.5931500324203205	no_second	6.19438111930971	0	NA	NA	NA	NA	NA	NA	NA	NA	NA
I_833289	I	833289	0.4257246042786135	no_second	6.19438111930971	0	NA	NA	NA	NA	NA	NA	NA	NA	NA
I_835377	I	835377	0.3713021438031564	no_second	6.19438111930971	0	NA	NA	NA	NA	NA	NA	NA	NA	NA
I_836421	I	836421	0.1470111431052688	no_second	6.19438111930971	0	NA	NA	NA	NA	NA	NA	NA	NA	NA
I_836677	I	836677	0.23397026091182235	no_second	6.19438111930971	0	NA	NA	NA	NA	NA	NA	NA	NA	NA
I_837032	I	837032	0.18657169887059502	no_second	6.19438111930971	0	NA	NA	NA	NA	NA	NA	NA	NA	NA
I_844837	I	844837	0.05018127347459995	no_second	6.19438111930971	0	NA	NA	NA	NA	NA	NA	NA	NA	NA
I_844937	I	844937	0.43455407223120524	no_second	6.19438111930971	0	NA	NA	NA	NA	NA	NA	NA	NA	NA
I_845447	I	845447	0.09585924801080052	no_second	6.19438111930971	0	NA	NA	NA	NA	NA	NA	NA	NA	NA
I_847290	I	847290	0.27098952764224254	no_second	6.19438111930971	0	NA	NA	NA	NA	NA	NA	NA	NA	NA
I_847638	I	847638	0.025437332113301774	no_second	6.19438111930971	0	NA	NA	NA	NA	NA	NA	NA	NA	NA
I_848207	I	848207	0.1382953965962325	no_second	6.19438111930971	0	NA	NA	NA	NA	NA	NA	NA	NA	NA
I_850499	I	850499	0.48540269192313157	no_second	6.19438111930971	0	NA	NA	NA	NA	NA	NA	NA	NA	NA
I_850992	I	850992	0.11644203656390358	no_second	6.19438111930971	0	NA	NA	NA	NA	NA	NA	NA	NA	NA
I_854185	I	854185	0.8221072600288469	no_second	6.19438111930971	0	NA	NA	NA	NA	NA	NA	NA	NA	NA
I_854612	I	854612	0.20813646096783459	no_second	6.19438111930971	0	NA	NA	NA	NA	NA	NA	NA	NA	NA
I_856051	I	856051	0.2366629651507767	no_second	6.19438111930971	0	NA	NA	NA	NA	NA	NA	NA	NA	NA
I_856187	I	856187	0.4571492078272727	no_second	6.19438111930971	0	NA	NA	NA	NA	NA	NA	NA	NA	NA
I_856450	I	856450	0.04923773374472182	no_second	6.19438111930971	0	NA	NA	NA	NA	NA	NA	NA	NA	NA
I_857795	I	857795	0.0037709443483066804	no_second	6.19438111930971	0	NA	NA	NA	NA	NA	NA	NA	NA	NA
I_858354	I	858354	0.23322940401498993	no_second	6.19438111930971	0	NA	NA	NA	NA	NA	NA	NA	NA	NA
I_858521	I	858521	1.1162644612944201	no_second	6.19438111930971	0	NA	NA	NA	NA	NA	NA	NA	NA	NA
I_859159	I	859159	0.6609399076170202	no_second	6.19438111930971	0	NA	NA	NA	NA	NA	NA	NA	NA	NA
I_859215	I	859215	1.0671213226647907	no_second	6.19438111930971	0	NA	NA	NA	NA	NA	NA	NA	NA	NA
I_859259	I	859259	0.5183500255299753	no_second	6.19438111930971	0	NA	NA	NA	NA	NA	NA	NA	NA	NA
I_859446	I	859446	0.2618329478080435	no_second	6.19438111930971	0	NA	NA	NA	NA	NA	NA	NA	NA	NA
I_859889	I	859889	1.5255723618893269	no_second	6.19438111930971	0	NA	NA	NA	NA	NA	NA	NA	NA	NA
I_860912	I	860912	0.0888269440971415	no_second	6.19438111930971	0	NA	NA	NA	NA	NA	NA	NA	NA	NA
I_860921	I	860921	0.06616481550311688	no_second	6.19438111930971	0	NA	NA	NA	NA	NA	NA	NA	NA	NA
I_861397	I	861397	0.16284833623993666	no_second	6.19438111930971	0	NA	NA	NA	NA	NA	NA	NA	NA	NA
I_862455	I	862455	0.7087842025377116	no_second	6.19438111930971	0	NA	NA	NA	NA	NA	NA	NA	NA	NA
I_862469	I	862469	0.02300753592557349	no_second	6.19438111930971	0	NA	NA	NA	NA	NA	NA	NA	NA	NA
I_862545	I	862545	0.15189663848258503	no_second	6.19438111930971	0	NA	NA	NA	NA	NA	NA	NA	NA	NA
I_863025	I	863025	0.4550347802994888	no_second	6.19438111930971	0	NA	NA	NA	NA	NA	NA	NA	NA	NA
I_863741	I	863741	1.5653388166940463	no_second	6.19438111930971	0	NA	NA	NA	NA	NA	NA	NA	NA	NA
I_863785	I	863785	0.6852828501406365	no_second	6.19438111930971	0	NA	NA	NA	NA	NA	NA	NA	NA	NA
I_863911	I	863911	0.006616213031800093	no_second	6.19438111930971	0	NA	NA	NA	NA	NA	NA	NA	NA	NA
I_865221	I	865221	0.1255331415315228	no_second	6.19438111930971	0	NA	NA	NA	NA	NA	NA	NA	NA	NA
I_865618	I	865618	0.14782564619669408	no_second	6.19438111930971	0	NA	NA	NA	NA	NA	NA	NA	NA	NA
I_865711	I	865711	0.1362814454235709	no_second	6.19438111930971	0	NA	NA	NA	NA	NA	NA	NA	NA	NA
I_865966	I	865966	0.16245073673693297	no_second	6.19438111930971	0	NA	NA	NA	NA	NA	NA	NA	NA	NA
I_866240	I	866240	0.3273656024205218	no_second	6.19438111930971	0	NA	NA	NA	NA	NA	NA	NA	NA	NA
I_866265	I	866265	6.178804090187152e-4	no_second	6.19438111930971	0	NA	NA	NA	NA	NA	NA	NA	NA	NA
I_866842	I	866842	0.25243496664325565	no_second	6.19438111930971	0	NA	NA	NA	NA	NA	NA	NA	NA	NA
I_866896	I	866896	0.8437892708207829	no_second	6.19438111930971	0	NA	NA	NA	NA	NA	NA	NA	NA	NA
I_867461	I	867461	1.692818309437332	no_second	6.19438111930971	0	NA	NA	NA	NA	NA	NA	NA	NA	NA
I_867720	I	867720	0.28507112009276325	no_second	6.19438111930971	0	NA	NA	NA	NA	NA	NA	NA	NA	NA
I_867779	I	867779	0.48503315200864505	no_second	6.19438111930971	0	NA	NA	NA	NA	NA	NA	NA	NA	NA
I_867812	I	867812	0.43455407223120524	no_second	6.19438111930971	0	NA	NA	NA	NA	NA	NA	NA	NA	NA
I_868062	I	868062	0.3790022191263861	no_second	6.19438111930971	0	NA	NA	NA	NA	NA	NA	NA	NA	NA
I_868195	I	868195	0.5747374526379436	no_second	6.19438111930971	0	NA	NA	NA	NA	NA	NA	NA	NA	NA
I_868360	I	868360	0.46214927918885096	no_second	6.19438111930971	0	NA	NA	NA	NA	NA	NA	NA	NA	NA
I_868813	I	868813	0.05292130232758554	no_second	6.19438111930971	0	NA	NA	NA	NA	NA	NA	NA	NA	NA
I_869120	I	869120	0.034146221475838255	no_second	6.19438111930971	0	NA	NA	NA	NA	NA	NA	NA	NA	NA
I_869233	I	869233	0.26746963559290954	no_second	6.19438111930971	0	NA	NA	NA	NA	NA	NA	NA	NA	NA
I_869298	I	869298	0.15211388169489756	no_second	6.19438111930971	0	NA	NA	NA	NA	NA	NA	NA	NA	NA
I_869355	I	869355	0.4666792480418182	no_second	6.19438111930971	0	NA	NA	NA	NA	NA	NA	NA	NA	NA
I_869512	I	869512	0.7927632222129862	no_second	6.19438111930971	0	NA	NA	NA	NA	NA	NA	NA	NA	NA
I_869523	I	869523	0.027994084716773032	no_second	6.19438111930971	0	NA	NA	NA	NA	NA	NA	NA	NA	NA
I_870597	I	870597	0.4486207059733368	no_second	6.19438111930971	0	NA	NA	NA	NA	NA	NA	NA	NA	NA
I_870867	I	870867	0.2838069177372904	no_second	6.19438111930971	0	NA	NA	NA	NA	NA	NA	NA	NA	NA
I_871204	I	871204	0.012133901064444366	no_second	6.19438111930971	0	NA	NA	NA	NA	NA	NA	NA	NA	NA
I_871303	I	871303	0.6239551447977941	no_second	6.19438111930971	0	NA	NA	NA	NA	NA	NA	NA	NA	NA
I_871399	I	871399	0.18904567587275575	no_second	6.19438111930971	0	NA	NA	NA	NA	NA	NA	NA	NA	NA
I_871433	I	871433	0.13186788375972197	no_second	6.19438111930971	0	NA	NA	NA	NA	NA	NA	NA	NA	NA
I_871514	I	871514	0.005653008856576691	no_second	6.19438111930971	0	NA	NA	NA	NA	NA	NA	NA	NA	NA
I_871562	I	871562	0.3180103584704435	no_second	6.19438111930971	0	NA	NA	NA	NA	NA	NA	NA	NA	NA
I_872177	I	872177	0.38375274359724854	no_second	6.19438111930971	0	NA	NA	NA	NA	NA	NA	NA	NA	NA
I_872238	I	872238	0.0031868211022526845	no_second	6.19438111930971	0	NA	NA	NA	NA	NA	NA	NA	NA	NA
I_872490	I	872490	6.178804090187152e-4	no_second	6.19438111930971	0	NA	NA	NA	NA	NA	NA	NA	NA	NA
I_872842	I	872842	0.002283266129681422	no_second	6.19438111930971	0	NA	NA	NA	NA	NA	NA	NA	NA	NA
I_873273	I	873273	0.2683388795927707	no_second	6.19438111930971	0	NA	NA	NA	NA	NA	NA	NA	NA	NA
I_873750	I	873750	0.40055408297411255	no_second	6.19438111930971	0	NA	NA	NA	NA	NA	NA	NA	NA	NA
I_873841	I	873841	1.1465618135809943	no_second	6.19438111930971	0	NA	NA	NA	NA	NA	NA	NA	NA	NA
I_874251	I	874251	0.1381783338754882	no_second	6.19438111930971	0	NA	NA	NA	NA	NA	NA	NA	NA	NA
I_875410	I	875410	0.06581262542655512	no_second	6.19438111930971	0	NA	NA	NA	NA	NA	NA	NA	NA	NA
I_876547	I	876547	3.002595733327097	no_second	6.19438111930971	0	NA	NA	NA	NA	NA	NA	NA	NA	NA
I_877267	I	877267	0.280402262361088	no_second	6.19438111930971	0	NA	NA	NA	NA	NA	NA	NA	NA	NA
I_877321	I	877321	0.07870390903647635	no_second	6.19438111930971	0	NA	NA	NA	NA	NA	NA	NA	NA	NA
I_877864	I	877864	0.2737709133809678	no_second	6.19438111930971	0	NA	NA	NA	NA	NA	NA	NA	NA	NA
I_877962	I	877962	0.8412086995935721	no_second	6.19438111930971	0	NA	NA	NA	NA	NA	NA	NA	NA	NA
I_879002	I	879002	0.4774742277771148	no_second	6.19438111930971	0	NA	NA	NA	NA	NA	NA	NA	NA	NA
I_879096	I	879096	0.03227253097334947	no_second	6.19438111930971	0	NA	NA	NA	NA	NA	NA	NA	NA	NA
I_879395	I	879395	0.5551488575025578	no_second	6.19438111930971	0	NA	NA	NA	NA	NA	NA	NA	NA	NA
I_881269	I	881269	1.692818309437332	no_second	6.19438111930971	0	NA	NA	NA	NA	NA	NA	NA	NA	NA
I_882088	I	882088	1.1465618135809943	no_second	6.19438111930971	0	NA	NA	NA	NA	NA	NA	NA	NA	NA
I_882100	I	882100	0.40055408297411255	no_second	6.19438111930971	0	NA	NA	NA	NA	NA	NA	NA	NA	NA
I_882874	I	882874	0.27098952764224254	no_second	6.19438111930971	0	NA	NA	NA	NA	NA	NA	NA	NA	NA
I_884389	I	884389	0.06581262542655512	no_second	6.19438111930971	0	NA	NA	NA	NA	NA	NA	NA	NA	NA
I_885721	I	885721	0.3233246120660476	no_second	6.19438111930971	0	NA	NA	NA	NA	NA	NA	NA	NA	NA
I_886801	I	886801	0.2737709133809678	no_second	6.19438111930971	0	NA	NA	NA	NA	NA	NA	NA	NA	NA
I_887093	I	887093	0.8412086995935721	no_second	6.19438111930971	0	NA	NA	NA	NA	NA	NA	NA	NA	NA
I_888488	I	888488	0.23061942131707844	no_second	6.19438111930971	0	NA	NA	NA	NA	NA	NA	NA	NA	NA
I_888581	I	888581	0.002283266129681422	no_second	6.19438111930971	0	NA	NA	NA	NA	NA	NA	NA	NA	NA
I_890583	I	890583	0.674203569524065	no_second	6.19438111930971	0	NA	NA	NA	NA	NA	NA	NA	NA	NA
I_891890	I	891890	0.25362178373498684	no_second	6.19438111930971	0	NA	NA	NA	NA	NA	NA	NA	NA	NA
I_895897	I	895897	0.6500516971259688	no_second	6.19438111930971	0	NA	NA	NA	NA	NA	NA	NA	NA	NA
I_897954	I	897954	0.8497370331588717	no_second	6.19438111930971	0	NA	NA	NA	NA	NA	NA	NA	NA	NA
I_898362	I	898362	0.6030845594436387	no_second	6.19438111930971	0	NA	NA	NA	NA	NA	NA	NA	NA	NA
I_899485	I	899485	0.3627260513208912	no_second	6.19438111930971	0	NA	NA	NA	NA	NA	NA	NA	NA	NA
I_899605	I	899605	0.1042874871256978	no_second	6.19438111930971	0	NA	NA	NA	NA	NA	NA	NA	NA	NA
I_901896	I	901896	0.43455407223120524	no_second	6.19438111930971	0	NA	NA	NA	NA	NA	NA	NA	NA	NA
I_902279	I	902279	0.8040663778064953	no_second	6.19438111930971	0	NA	NA	NA	NA	NA	NA	NA	NA	NA
I_903172	I	903172	1.039757345883923	no_second	6.19438111930971	0	NA	NA	NA	NA	NA	NA	NA	NA	NA
I_905134	I	905134	0.03455601059275821	no_second	6.19438111930971	0	NA	NA	NA	NA	NA	NA	NA	NA	NA
I_906431	I	906431	6.178804090187152e-4	no_second	6.19438111930971	0	NA	NA	NA	NA	NA	NA	NA	NA	NA
I_907333	I	907333	0.4742842797602813	no_second	6.19438111930971	0	NA	NA	NA	NA	NA	NA	NA	NA	NA
I_907361	I	907361	0.20528673871527228	no_second	6.19438111930971	0	NA	NA	NA	NA	NA	NA	NA	NA	NA
I_907707	I	907707	0.002283266129681422	no_second	6.19438111930971	0	NA	NA	NA	NA	NA	NA	NA	NA	NA
I_907812	I	907812	0.8259462953164541	no_second	6.19438111930971	0	NA	NA	NA	NA	NA	NA	NA	NA	NA
I_914692	I	914692	0.43455407223120524	no_second	6.19438111930971	0	NA	NA	NA	NA	NA	NA	NA	NA	NA
I_915904	I	915904	0.33024542354421005	no_second	6.19438111930971	0	NA	NA	NA	NA	NA	NA	NA	NA	NA
I_917587	I	917587	0.8201849860994718	no_second	6.19438111930971	0	NA	NA	NA	NA	NA	NA	NA	NA	NA
I_922115	I	922115	0.3769656246620243	no_second	6.19438111930971	0	NA	NA	NA	NA	NA	NA	NA	NA	NA
I_923286	I	923286	0.09657872380950532	no_second	6.19438111930971	0	NA	NA	NA	NA	NA	NA	NA	NA	NA
I_926895	I	926895	0.1327049530387365	no_second	6.19438111930971	0	NA	NA	NA	NA	NA	NA	NA	NA	NA
I_927484	I	927484	0.8240307817062063	no_second	6.19438111930971	0	NA	NA	NA	NA	NA	NA	NA	NA	NA
I_929167	I	929167	0.18534538036099657	no_second	6.19438111930971	0	NA	NA	NA	NA	NA	NA	NA	NA	NA
I_929171	I	929171	2.2959752762915175	no_second	6.19438111930971	0	NA	NA	NA	NA	NA	NA	NA	NA	NA
I_934817	I	934817	0.674203569524065	no_second	6.19438111930971	0	NA	NA	NA	NA	NA	NA	NA	NA	NA
I_935051	I	935051	0.4866707400308167	no_second	6.19438111930971	0	NA	NA	NA	NA	NA	NA	NA	NA	NA
I_937541	I	937541	0.38026775701448684	no_second	6.19438111930971	0	NA	NA	NA	NA	NA	NA	NA	NA	NA
I_938920	I	938920	0.05187466201844333	no_second	6.19438111930971	0	NA	NA	NA	NA	NA	NA	NA	NA	NA
I_941741	I	941741	0.43803583223710973	no_second	6.19438111930971	0	NA	NA	NA	NA	NA	NA	NA	NA	NA
I_944827	I	944827	0.26066880484592514	no_second	6.19438111930971	0	NA	NA	NA	NA	NA	NA	NA	NA	NA
I_946698	I	946698	0.9359236473839874	no_second	6.19438111930971	0	NA	NA	NA	NA	NA	NA	NA	NA	NA
I_946888	I	946888	0.05240523031334624	no_second	6.19438111930971	0	NA	NA	NA	NA	NA	NA	NA	NA	NA
I_947146	I	947146	0.43455407223120524	no_second	6.19438111930971	0	NA	NA	NA	NA	NA	NA	NA	NA	NA
I_947546	I	947546	1.0073656543059897	no_second	6.19438111930971	0	NA	NA	NA	NA	NA	NA	NA	NA	NA
I_948085	I	948085	0.6669029173508566	no_second	6.19438111930971	0	NA	NA	NA	NA	NA	NA	NA	NA	NA
I_949518	I	949518	1.6919394819321014	no_second	6.19438111930971	0	NA	NA	NA	NA	NA	NA	NA	NA	NA
I_952461	I	952461	0.7431244295399552	no_second	6.19438111930971	0	NA	NA	NA	NA	NA	NA	NA	NA	NA
I_952664	I	952664	0.5372888798467484	no_second	6.19438111930971	0	NA	NA	NA	NA	NA	NA	NA	NA	NA
I_952797	I	952797	0.20876879733019219	no_second	6.19438111930971	0	NA	NA	NA	NA	NA	NA	NA	NA	NA
I_953228	I	953228	0.22314731474403607	no_second	6.19438111930971	0	NA	NA	NA	NA	NA	NA	NA	NA	NA
I_956193	I	956193	0.5588686692262275	no_second	6.19438111930971	0	NA	NA	NA	NA	NA	NA	NA	NA	NA
I_956297	I	956297	1.4678950885912396	no_second	6.19438111930971	0	NA	NA	NA	NA	NA	NA	NA	NA	NA
I_956636	I	956636	0.4102356951731372	no_second	6.19438111930971	0	NA	NA	NA	NA	NA	NA	NA	NA	NA
I_956834	I	956834	0.18813306435088015	no_second	6.19438111930971	0	NA	NA	NA	NA	NA	NA	NA	NA	NA
I_957030	I	957030	1.2474537987377485	no_second	6.19438111930971	0	NA	NA	NA	NA	NA	NA	NA	NA	NA
I_957031	I	957031	0.07220641960530341	no_second	6.19438111930971	0	NA	NA	NA	NA	NA	NA	NA	NA	NA
I_958128	I	958128	0.08852875587495453	no_second	6.19438111930971	0	NA	NA	NA	NA	NA	NA	NA	NA	NA
I_959052	I	959052	1.5124061292386781	no_second	6.19438111930971	0	NA	NA	NA	NA	NA	NA	NA	NA	NA
I_959767	I	959767	0.43455407223120524	no_second	6.19438111930971	0	NA	NA	NA	NA	NA	NA	NA	NA	NA
I_960324	I	960324	0.002352584614239967	no_second	6.19438111930971	0	NA	NA	NA	NA	NA	NA	NA	NA	NA
I_961973	I	961973	0.5883925592767351	no_second	6.19438111930971	0	NA	NA	NA	NA	NA	NA	NA	NA	NA
I_965370	I	965370	0.05240523031334624	no_second	6.19438111930971	0	NA	NA	NA	NA	NA	NA	NA	NA	NA
I_966004	I	966004	0.17445424446095378	no_second	6.19438111930971	0	NA	NA	NA	NA	NA	NA	NA	NA	NA
I_966615	I	966615	0.808206890875036	no_second	6.19438111930971	0	NA	NA	NA	NA	NA	NA	NA	NA	NA
I_970355	I	970355	0.685499159981569	no_second	6.19438111930971	0	NA	NA	NA	NA	NA	NA	NA	NA	NA
I_970841	I	970841	0.7885258642460756	no_second	6.19438111930971	0	NA	NA	NA	NA	NA	NA	NA	NA	NA
I_973119	I	973119	0.627499759912018	no_second	6.19438111930971	0	NA	NA	NA	NA	NA	NA	NA	NA	NA
I_973210	I	973210	0.9842349672397764	no_second	6.19438111930971	0	NA	NA	NA	NA	NA	NA	NA	NA	NA
I_973803	I	973803	2.466012735516115	no_second	6.19438111930971	0	NA	NA	NA	NA	NA	NA	NA	NA	NA
I_973931	I	973931	0.9359236473839874	no_second	6.19438111930971	0	NA	NA	NA	NA	NA	NA	NA	NA	NA
I_973948	I	973948	0.28799139133535406	no_second	6.19438111930971	0	NA	NA	NA	NA	NA	NA	NA	NA	NA
I_976779	I	976779	0.12976089425900067	no_second	6.19438111930971	0	NA	NA	NA	NA	NA	NA	NA	NA	NA
I_977210	I	977210	0.02300753592557349	no_second	6.19438111930971	0	NA	NA	NA	NA	NA	NA	NA	NA	NA
I_978053	I	978053	0.05240523031334624	no_second	6.19438111930971	0	NA	NA	NA	NA	NA	NA	NA	NA	NA
I_980630	I	980630	0.627499759912018	no_second	6.19438111930971	0	NA	NA	NA	NA	NA	NA	NA	NA	NA
I_981454	I	981454	0.9842349672397764	no_second	6.19438111930971	0	NA	NA	NA	NA	NA	NA	NA	NA	NA
I_982362	I	982362	0.3124453566671095	no_second	6.19438111930971	0	NA	NA	NA	NA	NA	NA	NA	NA	NA
I_982485	I	982485	0.02333769404244814	no_second	6.19438111930971	0	NA	NA	NA	NA	NA	NA	NA	NA	NA
I_982498	I	982498	0.4211272471917784	no_second	6.19438111930971	0	NA	NA	NA	NA	NA	NA	NA	NA	NA
I_986279	I	986279	0.13187903021028394	no_second	6.19438111930971	0	NA	NA	NA	NA	NA	NA	NA	NA	NA
I_987047	I	987047	0.26066880484592514	no_second	6.19438111930971	0	NA	NA	NA	NA	NA	NA	NA	NA	NA
I_987304	I	987304	0.07869649677250401	no_second	6.19438111930971	0	NA	NA	NA	NA	NA	NA	NA	NA	NA
I_988411	I	988411	0.02300753592557349	no_second	6.19438111930971	0	NA	NA	NA	NA	NA	NA	NA	NA	NA
I_989350	I	989350	0.06581262542655512	no_second	6.19438111930971	0	NA	NA	NA	NA	NA	NA	NA	NA	NA
I_991294	I	991294	0.5995881197738377	no_second	6.19438111930971	0	NA	NA	NA	NA	NA	NA	NA	NA	NA
I_992525	I	992525	0.47320103987492645	no_second	6.19438111930971	0	NA	NA	NA	NA	NA	NA	NA	NA	NA
I_993213	I	993213	0.8466710182890033	no_second	6.19438111930971	0	NA	NA	NA	NA	NA	NA	NA	NA	NA
I_994504	I	994504	0.6961693071006625	no_second	6.19438111930971	0	NA	NA	NA	NA	NA	NA	NA	NA	NA
I_997288	I	997288	0.1653874201833977	no_second	6.19438111930971	0	NA	NA	NA	NA	NA	NA	NA	NA	NA
I_997636	I	997636	0.016975354026628742	no_second	6.19438111930971	0	NA	NA	NA	NA	NA	NA	NA	NA	NA
I_998099	I	998099	0.5887720742436583	no_second	6.19438111930971	0	NA	NA	NA	NA	NA	NA	NA	NA	NA
I_999180	I	999180	1.5124061292386781	no_second	6.19438111930971	0	NA	NA	NA	NA	NA	NA	NA	NA	NA
I_999709	I	999709	0.43455407223120524	no_second	6.19438111930971	0	NA	NA	NA	NA	NA	NA	NA	NA	NA
I_1001523	I	1001523	1.008948248462496	no_second	6.19438111930971	0	NA	NA	NA	NA	NA	NA	NA	NA	NA
I_1001788	I	1001788	1.1494748219380821	no_second	6.19438111930971	0	NA	NA	NA	NA	NA	NA	NA	NA	NA
I_1003648	I	1003648	0.8466710182890033	no_second	6.19438111930971	0	NA	NA	NA	NA	NA	NA	NA	NA	NA
I_1009171	I	1009171	0.08379544126427407	no_second	6.19438111930971	0	NA	NA	NA	NA	NA	NA	NA	NA	NA
I_1011098	I	1011098	0.05240523031334624	no_second	6.19438111930971	0	NA	NA	NA	NA	NA	NA	NA	NA	NA
I_1011805	I	1011805	0.5372888798467484	no_second	6.19438111930971	0	NA	NA	NA	NA	NA	NA	NA	NA	NA
I_1012538	I	1012538	0.35028674676391985	no_second	6.19438111930971	0	NA	NA	NA	NA	NA	NA	NA	NA	NA
I_1013732	I	1013732	0.07559381660535615	no_second	6.19438111930971	0	NA	NA	NA	NA	NA	NA	NA	NA	NA
I_1015443	I	1015443	1.867333734989343	no_second	6.19438111930971	0	NA	NA	NA	NA	NA	NA	NA	NA	NA
I_1015933	I	1015933	1.8665826945929982	no_second	6.19438111930971	0	NA	NA	NA	NA	NA	NA	NA	NA	NA
I_1019247	I	1019247	0.4202672147653044	no_second	6.19438111930971	0	NA	NA	NA	NA	NA	NA	NA	NA	NA
I_1019773	I	1019773	0.5104292000174986	no_second	6.19438111930971	0	NA	NA	NA	NA	NA	NA	NA	NA	NA
I_1019781	I	1019781	0.19502275780042302	no_second	6.19438111930971	0	NA	NA	NA	NA	NA	NA	NA	NA	NA
I_1020536	I	1020536	0.9150948702945982	no_second	6.19438111930971	0	NA	NA	NA	NA	NA	NA	NA	NA	NA
I_1022656	I	1022656	0.33908815132770126	no_second	6.19438111930971	0	NA	NA	NA	NA	NA	NA	NA	NA	NA
I_1022844	I	1022844	0.10381160624627975	no_second	6.19438111930971	0	NA	NA	NA	NA	NA	NA	NA	NA	NA
I_1023133	I	1023133	0.031561858980806046	no_second	6.19438111930971	0	NA	NA	NA	NA	NA	NA	NA	NA	NA
I_1023256	I	1023256	1.4242028967143556	no_second	6.19438111930971	0	NA	NA	NA	NA	NA	NA	NA	NA	NA
I_1024526	I	1024526	0.5372888798467484	no_second	6.19438111930971	0	NA	NA	NA	NA	NA	NA	NA	NA	NA
I_1024571	I	1024571	0.4330228394657081	no_second	6.19438111930971	0	NA	NA	NA	NA	NA	NA	NA	NA	NA
I_1024827	I	1024827	0.38582002164263196	no_second	6.19438111930971	0	NA	NA	NA	NA	NA	NA	NA	NA	NA
I_1024887	I	1024887	0.022544016628622605	no_second	6.19438111930971	0	NA	NA	NA	NA	NA	NA	NA	NA	NA
I_1024985	I	1024985	1.0796534128775395	no_second	6.19438111930971	0	NA	NA	NA	NA	NA	NA	NA	NA	NA
I_1025066	I	1025066	0.7859161777607039	no_second	6.19438111930971	0	NA	NA	NA	NA	NA	NA	NA	NA	NA
I_1025098	I	1025098	0.07873539981641758	no_second	6.19438111930971	0	NA	NA	NA	NA	NA	NA	NA	NA	NA
I_1025129	I	1025129	0.18039647476859155	no_second	6.19438111930971	0	NA	NA	NA	NA	NA	NA	NA	NA	NA
I_1025375	I	1025375	0.701916895176995	no_second	6.19438111930971	0	NA	NA	NA	NA	NA	NA	NA	NA	NA
I_1026738	I	1026738	0.20313500644408677	no_second	6.19438111930971	0	NA	NA	NA	NA	NA	NA	NA	NA	NA
I_1026746	I	1026746	0.261362981086308	no_second	6.19438111930971	0	NA	NA	NA	NA	NA	NA	NA	NA	NA
I_1028184	I	1028184	0.20827128393711689	no_second	6.19438111930971	0	NA	NA	NA	NA	NA	NA	NA	NA	NA
I_1028193	I	1028193	0.5666736997362231	no_second	6.19438111930971	0	NA	NA	NA	NA	NA	NA	NA	NA	NA
I_1028201	I	1028201	0.22932635215773867	no_second	6.19438111930971	0	NA	NA	NA	NA	NA	NA	NA	NA	NA
I_1028434	I	1028434	0.40863725058298067	no_second	6.19438111930971	0	NA	NA	NA	NA	NA	NA	NA	NA	NA
I_1028635	I	1028635	0.4007266587669997	no_second	6.19438111930971	0	NA	NA	NA	NA	NA	NA	NA	NA	NA
I_1028717	I	1028717	0.7372131206567704	no_second	6.19438111930971	0	NA	NA	NA	NA	NA	NA	NA	NA	NA
I_1028720	I	1028720	0.38144804713699737	no_second	6.19438111930971	0	NA	NA	NA	NA	NA	NA	NA	NA	NA
I_1028778	I	1028778	0.07257555538314028	no_second	6.19438111930971	0	NA	NA	NA	NA	NA	NA	NA	NA	NA
I_1028867	I	1028867	0.08773864602274421	no_second	6.19438111930971	0	NA	NA	NA	NA	NA	NA	NA	NA	NA
I_1029276	I	1029276	0.5249310922527985	no_second	6.19438111930971	0	NA	NA	NA	NA	NA	NA	NA	NA	NA
I_1029658	I	1029658	1.202702327270391	no_second	6.19438111930971	0	NA	NA	NA	NA	NA	NA	NA	NA	NA
I_1030019	I	1030019	0.07559381660535615	no_second	6.19438111930971	0	NA	NA	NA	NA	NA	NA	NA	NA	NA
I_1030566	I	1030566	1.0238986871326767	no_second	6.19438111930971	0	NA	NA	NA	NA	NA	NA	NA	NA	NA
I_1030609	I	1030609	0.544698084525221	no_second	6.19438111930971	0	NA	NA	NA	NA	NA	NA	NA	NA	NA
I_1031081	I	1031081	0.05832071613204372	no_second	6.19438111930971	0	NA	NA	NA	NA	NA	NA	NA	NA	NA
I_1031144	I	1031144	0.032693034619010714	no_second	6.19438111930971	0	NA	NA	NA	NA	NA	NA	NA	NA	NA
I_1031227	I	1031227	0.8428518105853571	no_second	6.19438111930971	0	NA	NA	NA	NA	NA	NA	NA	NA	NA
I_1031588	I	1031588	0.45253070072259066	no_second	6.19438111930971	0	NA	NA	NA	NA	NA	NA	NA	NA	NA
I_1034723	I	1034723	0.07559381660535615	no_second	6.19438111930971	0	NA	NA	NA	NA	NA	NA	NA	NA	NA
I_1035794	I	1035794	0.3509141658493201	no_second	6.19438111930971	0	NA	NA	NA	NA	NA	NA	NA	NA	NA
I_1035828	I	1035828	0.5706750881475332	no_second	6.19438111930971	0	NA	NA	NA	NA	NA	NA	NA	NA	NA
I_1036093	I	1036093	0.0802249987522745	no_second	6.19438111930971	0	NA	NA	NA	NA	NA	NA	NA	NA	NA
I_1036453	I	1036453	0.1380823291343362	no_second	6.19438111930971	0	NA	NA	NA	NA	NA	NA	NA	NA	NA
I_1036470	I	1036470	0.3471524086174929	no_second	6.19438111930971	0	NA	NA	NA	NA	NA	NA	NA	NA	NA
I_1036866	I	1036866	0.06971397254774206	no_second	6.19438111930971	0	NA	NA	NA	NA	NA	NA	NA	NA	NA
I_1037458	I	1037458	0.35027612928804014	no_second	6.19438111930971	0	NA	NA	NA	NA	NA	NA	NA	NA	NA
I_1038023	I	1038023	0.19954818089602205	no_second	6.19438111930971	0	NA	NA	NA	NA	NA	NA	NA	NA	NA
I_1038311	I	1038311	0.5435848207018056	no_second	6.19438111930971	0	NA	NA	NA	NA	NA	NA	NA	NA	NA
I_1038911	I	1038911	0.07603684134305123	no_second	6.19438111930971	0	NA	NA	NA	NA	NA	NA	NA	NA	NA
I_1038993	I	1038993	0.37427948141099654	no_second	6.19438111930971	0	NA	NA	NA	NA	NA	NA	NA	NA	NA
I_1039033	I	1039033	0.544698084525221	no_second	6.19438111930971	0	NA	NA	NA	NA	NA	NA	NA	NA	NA
I_1039368	I	1039368	0.24573140873995333	no_second	6.19438111930971	0	NA	NA	NA	NA	NA	NA	NA	NA	NA
I_1039929	I	1039929	0.1736351929406441	no_second	6.19438111930971	0	NA	NA	NA	NA	NA	NA	NA	NA	NA
I_1040093	I	1040093	0.31969056553417036	no_second	6.19438111930971	0	NA	NA	NA	NA	NA	NA	NA	NA	NA
I_1041730	I	1041730	0.20818390280794977	no_second	6.19438111930971	0	NA	NA	NA	NA	NA	NA	NA	NA	NA
I_1042165	I	1042165	0.35199980277769655	no_second	6.19438111930971	0	NA	NA	NA	NA	NA	NA	NA	NA	NA
I_1042170	I	1042170	0.2026981030576917	no_second	6.19438111930971	0	NA	NA	NA	NA	NA	NA	NA	NA	NA
I_1042509	I	1042509	0.10905107770747645	no_second	6.19438111930971	0	NA	NA	NA	NA	NA	NA	NA	NA	NA
I_1043331	I	1043331	0.07559381660535615	no_second	6.19438111930971	0	NA	NA	NA	NA	NA	NA	NA	NA	NA
I_1044054	I	1044054	0.6430555997552314	no_second	6.19438111930971	0	NA	NA	NA	NA	NA	NA	NA	NA	NA
I_1044103	I	1044103	0.4758177381817972	no_second	6.19438111930971	0	NA	NA	NA	NA	NA	NA	NA	NA	NA
I_1044197	I	1044197	0.19121196820032774	no_second	6.19438111930971	0	NA	NA	NA	NA	NA	NA	NA	NA	NA
I_1044907	I	1044907	0.13315860057205436	no_second	6.19438111930971	0	NA	NA	NA	NA	NA	NA	NA	NA	NA
I_1045575	I	1045575	0.25205200970458363	no_second	6.19438111930971	0	NA	NA	NA	NA	NA	NA	NA	NA	NA
I_1045676	I	1045676	0.03700282378737608	no_second	6.19438111930971	0	NA	NA	NA	NA	NA	NA	NA	NA	NA
I_1045813	I	1045813	0.1966643467158758	no_second	6.19438111930971	0	NA	NA	NA	NA	NA	NA	NA	NA	NA
I_1046331	I	1046331	0.19385336722912686	no_second	6.19438111930971	0	NA	NA	NA	NA	NA	NA	NA	NA	NA
I_1046532	I	1046532	0.1945957399960981	no_second	6.19438111930971	0	NA	NA	NA	NA	NA	NA	NA	NA	NA
I_1046699	I	1046699	0.20675308038983894	no_second	6.19438111930971	0	NA	NA	NA	NA	NA	NA	NA	NA	NA
I_1047053	I	1047053	0.05908294177574828	no_second	6.19438111930971	0	NA	NA	NA	NA	NA	NA	NA	NA	NA
I_1047155	I	1047155	0.05412839245811352	no_second	6.19438111930971	0	NA	NA	NA	NA	NA	NA	NA	NA	NA
I_1047204	I	1047204	0.20663277757275839	no_second	6.19438111930971	0	NA	NA	NA	NA	NA	NA	NA	NA	NA
I_1047397	I	1047397	0.3465165206546722	no_second	6.19438111930971	0	NA	NA	NA	NA	NA	NA	NA	NA	NA
I_1047805	I	1047805	0.846005153431668	no_second	6.19438111930971	0	NA	NA	NA	NA	NA	NA	NA	NA	NA
I_1048126	I	1048126	0.20411837019750922	no_second	6.19438111930971	0	NA	NA	NA	NA	NA	NA	NA	NA	NA
I_1048694	I	1048694	0.09687313548052232	no_second	6.19438111930971	0	NA	NA	NA	NA	NA	NA	NA	NA	NA
I_1048779	I	1048779	0.8174435207818196	no_second	6.19438111930971	0	NA	NA	NA	NA	NA	NA	NA	NA	NA
I_1049050	I	1049050	0.07559381660535615	no_second	6.19438111930971	0	NA	NA	NA	NA	NA	NA	NA	NA	NA
I_1050851	I	1050851	0.35027612928804014	no_second	6.19438111930971	0	NA	NA	NA	NA	NA	NA	NA	NA	NA
I_1051761	I	1051761	0.6083297984162812	no_second	6.19438111930971	0	NA	NA	NA	NA	NA	NA	NA	NA	NA
I_1052964	I	1052964	0.21669235565183137	no_second	6.19438111930971	0	NA	NA	NA	NA	NA	NA	NA	NA	NA
I_1053201	I	1053201	1.3641368387350572	no_second	6.19438111930971	0	NA	NA	NA	NA	NA	NA	NA	NA	NA
I_1053656	I	1053656	0.30099286639133827	no_second	6.19438111930971	0	NA	NA	NA	NA	NA	NA	NA	NA	NA
I_1054275	I	1054275	0.05900522819356311	no_second	6.19438111930971	0	NA	NA	NA	NA	NA	NA	NA	NA	NA
I_1054347	I	1054347	0.32212301351710865	no_second	6.19438111930971	0	NA	NA	NA	NA	NA	NA	NA	NA	NA
I_1054810	I	1054810	0.6187458491216689	no_second	6.19438111930971	0	NA	NA	NA	NA	NA	NA	NA	NA	NA
I_1054936	I	1054936	0.1403862874194387	no_second	6.19438111930971	0	NA	NA	NA	NA	NA	NA	NA	NA	NA
I_1054960	I	1054960	0.07163578864296823	no_second	6.19438111930971	0	NA	NA	NA	NA	NA	NA	NA	NA	NA
I_1054984	I	1054984	0.43464355987438674	no_second	6.19438111930971	0	NA	NA	NA	NA	NA	NA	NA	NA	NA
I_1055006	I	1055006	1.3290337682304956	no_second	6.19438111930971	0	NA	NA	NA	NA	NA	NA	NA	NA	NA
I_1055167	I	1055167	0.012949126830670633	no_second	6.19438111930971	0	NA	NA	NA	NA	NA	NA	NA	NA	NA
I_1056217	I	1056217	0.6314016099911108	no_second	6.19438111930971	0	NA	NA	NA	NA	NA	NA	NA	NA	NA
I_1056226	I	1056226	1.440923012828826	no_second	6.19438111930971	0	NA	NA	NA	NA	NA	NA	NA	NA	NA
I_1056360	I	1056360	0.4875330726355375	no_second	6.19438111930971	0	NA	NA	NA	NA	NA	NA	NA	NA	NA
I_1056644	I	1056644	0.7512398277052483	no_second	6.19438111930971	0	NA	NA	NA	NA	NA	NA	NA	NA	NA
I_1056718	I	1056718	0.013156933704622006	no_second	6.19438111930971	0	NA	NA	NA	NA	NA	NA	NA	NA	NA
I_1056719	I	1056719	0.19823731091096217	no_second	6.19438111930971	0	NA	NA	NA	NA	NA	NA	NA	NA	NA
I_1056770	I	1056770	0.7840797992514726	no_second	6.19438111930971	0	NA	NA	NA	NA	NA	NA	NA	NA	NA
I_1057014	I	1057014	0.19767817501457166	no_second	6.19438111930971	0	NA	NA	NA	NA	NA	NA	NA	NA	NA
I_1057124	I	1057124	0.04923773374472182	no_second	6.19438111930971	0	NA	NA	NA	NA	NA	NA	NA	NA	NA
I_1057175	I	1057175	0.05779357802374058	no_second	6.19438111930971	0	NA	NA	NA	NA	NA	NA	NA	NA	NA
I_1057247	I	1057247	0.8067537624903114	no_second	6.19438111930971	0	NA	NA	NA	NA	NA	NA	NA	NA	NA
I_1057624	I	1057624	0.8013265153776966	no_second	6.19438111930971	0	NA	NA	NA	NA	NA	NA	NA	NA	NA
I_1057650	I	1057650	1.2088450993923505	no_second	6.19438111930971	0	NA	NA	NA	NA	NA	NA	NA	NA	NA
I_1059258	I	1059258	0.5247606593977022	no_second	6.19438111930971	0	NA	NA	NA	NA	NA	NA	NA	NA	NA
I_1061364	I	1061364	0.17958872083156377	no_second	6.19438111930971	0	NA	NA	NA	NA	NA	NA	NA	NA	NA
I_1061572	I	1061572	0.7157195585827854	no_second	6.19438111930971	0	NA	NA	NA	NA	NA	NA	NA	NA	NA
I_1062436	I	1062436	0.8884815340571484	no_second	6.19438111930971	0	NA	NA	NA	NA	NA	NA	NA	NA	NA
I_1064642	I	1064642	0.7051646402781213	no_second	6.19438111930971	0	NA	NA	NA	NA	NA	NA	NA	NA	NA
I_1064922	I	1064922	1.682044207878388	no_second	6.19438111930971	0	NA	NA	NA	NA	NA	NA	NA	NA	NA
I_1065910	I	1065910	0.49355191478142435	no_second	6.19438111930971	0	NA	NA	NA	NA	NA	NA	NA	NA	NA
I_1066368	I	1066368	0.1136335924434804	no_second	6.19438111930971	0	NA	NA	NA	NA	NA	NA	NA	NA	NA
I_1066614	I	1066614	0.07559381660535615	no_second	6.19438111930971	0	NA	NA	NA	NA	NA	NA	NA	NA	NA
I_1067441	I	1067441	0.06796232894840677	no_second	6.19438111930971	0	NA	NA	NA	NA	NA	NA	NA	NA	NA
I_1068311	I	1068311	2.134990740909125	no_second	6.19438111930971	0	NA	NA	NA	NA	NA	NA	NA	NA	NA
I_1071327	I	1071327	0.9661658439860539	no_second	6.19438111930971	0	NA	NA	NA	NA	NA	NA	NA	NA	NA
I_1072123	I	1072123	2.0802260289916714	no_second	6.19438111930971	0	NA	NA	NA	NA	NA	NA	NA	NA	NA
I_1073789	I	1073789	0.7706390287607696	no_second	6.19438111930971	0	NA	NA	NA	NA	NA	NA	NA	NA	NA
I_1075092	I	1075092	0.9215972261692803	no_second	6.19438111930971	0	NA	NA	NA	NA	NA	NA	NA	NA	NA
I_1075147	I	1075147	2.3566440889109685	no_second	6.19438111930971	0	NA	NA	NA	NA	NA	NA	NA	NA	NA
I_1075470	I	1075470	0.6473468766341032	no_second	6.19438111930971	0	NA	NA	NA	NA	NA	NA	NA	NA	NA
I_1076579	I	1076579	0.30034520796006287	no_second	6.19438111930971	0	NA	NA	NA	NA	NA	NA	NA	NA	NA
I_1077204	I	1077204	0.5239105410324895	no_second	6.19438111930971	0	NA	NA	NA	NA	NA	NA	NA	NA	NA
I_1079733	I	1079733	0.3284963709987944	no_second	6.19438111930971	0	NA	NA	NA	NA	NA	NA	NA	NA	NA
I_1079791	I	1079791	0.22287733271941637	no_second	6.19438111930971	0	NA	NA	NA	NA	NA	NA	NA	NA	NA
I_1080446	I	1080446	0.4308776301372802	no_second	6.19438111930971	0	NA	NA	NA	NA	NA	NA	NA	NA	NA
I_1081016	I	1081016	1.0428252052544233	no_second	6.19438111930971	0	NA	NA	NA	NA	NA	NA	NA	NA	NA
I_1082694	I	1082694	1.2501501789346083	no_second	6.19438111930971	0	NA	NA	NA	NA	NA	NA	NA	NA	NA
I_1083375	I	1083375	0.21860967733789127	no_second	6.19438111930971	0	NA	NA	NA	NA	NA	NA	NA	NA	NA
I_1083504	I	1083504	0.7672928756286186	no_second	6.19438111930971	0	NA	NA	NA	NA	NA	NA	NA	NA	NA
I_1083516	I	1083516	0.2943407385975131	no_second	6.19438111930971	0	NA	NA	NA	NA	NA	NA	NA	NA	NA
I_1083856	I	1083856	1.1132100331374124	no_second	6.19438111930971	0	NA	NA	NA	NA	NA	NA	NA	NA	NA
I_1084761	I	1084761	1.8650264151237954	no_second	6.19438111930971	0	NA	NA	NA	NA	NA	NA	NA	NA	NA
I_1085272	I	1085272	1.1150716676053596	no_second	6.19438111930971	0	NA	NA	NA	NA	NA	NA	NA	NA	NA
I_1085623	I	1085623	0.8884815340571484	no_second	6.19438111930971	0	NA	NA	NA	NA	NA	NA	NA	NA	NA
I_1085849	I	1085849	0.07261829548041725	no_second	6.19438111930971	0	NA	NA	NA	NA	NA	NA	NA	NA	NA
I_1086755	I	1086755	0.37133712253344664	no_second	6.19438111930971	0	NA	NA	NA	NA	NA	NA	NA	NA	NA
I_1087624	I	1087624	0.22310634506899868	no_second	6.19438111930971	0	NA	NA	NA	NA	NA	NA	NA	NA	NA
I_1087897	I	1087897	0.5397225069860963	no_second	6.19438111930971	0	NA	NA	NA	NA	NA	NA	NA	NA	NA
I_1088133	I	1088133	0.388709266045066	no_second	6.19438111930971	0	NA	NA	NA	NA	NA	NA	NA	NA	NA
I_1088775	I	1088775	1.4890821265335266	no_second	6.19438111930971	0	NA	NA	NA	NA	NA	NA	NA	NA	NA
I_1090252	I	1090252	0.6648791267521232	no_second	6.19438111930971	0	NA	NA	NA	NA	NA	NA	NA	NA	NA
I_1092270	I	1092270	0.16239163109603327	no_second	6.19438111930971	0	NA	NA	NA	NA	NA	NA	NA	NA	NA
I_1092956	I	1092956	0.9413717370356706	no_second	6.19438111930971	0	NA	NA	NA	NA	NA	NA	NA	NA	NA
I_1093424	I	1093424	0.8884815340571484	no_second	6.19438111930971	0	NA	NA	NA	NA	NA	NA	NA	NA	NA
I_1094888	I	1094888	0.07924056946843712	no_second	6.19438111930971	0	NA	NA	NA	NA	NA	NA	NA	NA	NA
I_1095029	I	1095029	1.83661853755582	no_second	6.19438111930971	0	NA	NA	NA	NA	NA	NA	NA	NA	NA
I_1095535	I	1095535	0.44740833955312276	no_second	6.19438111930971	0	NA	NA	NA	NA	NA	NA	NA	NA	NA
I_1097796	I	1097796	0.4155014863470564	no_second	6.19438111930971	0	NA	NA	NA	NA	NA	NA	NA	NA	NA
I_1099355	I	1099355	0.3316716612982192	no_second	6.19438111930971	0	NA	NA	NA	NA	NA	NA	NA	NA	NA
I_1099714	I	1099714	1.24895376274678	no_second	6.19438111930971	0	NA	NA	NA	NA	NA	NA	NA	NA	NA
I_1101704	I	1101704	0.8884815340571484	no_second	6.19438111930971	0	NA	NA	NA	NA	NA	NA	NA	NA	NA
I_1101886	I	1101886	0.029403843918297912	no_second	6.19438111930971	0	NA	NA	NA	NA	NA	NA	NA	NA	NA
I_1101927	I	1101927	0.12807297789119323	no_second	6.19438111930971	0	NA	NA	NA	NA	NA	NA	NA	NA	NA
I_1102006	I	1102006	0.07476922829173624	no_second	6.19438111930971	0	NA	NA	NA	NA	NA	NA	NA	NA	NA
I_1103841	I	1103841	0.2719104851755456	no_second	6.19438111930971	0	NA	NA	NA	NA	NA	NA	NA	NA	NA
I_1103948	I	1103948	0.10627794490783297	no_second	6.19438111930971	0	NA	NA	NA	NA	NA	NA	NA	NA	NA
I_1104464	I	1104464	0.07261829548041725	no_second	6.19438111930971	0	NA	NA	NA	NA	NA	NA	NA	NA	NA
I_1104569	I	1104569	1.1150716676053596	no_second	6.19438111930971	0	NA	NA	NA	NA	NA	NA	NA	NA	NA
I_1104819	I	1104819	0.8884815340571484	no_second	6.19438111930971	0	NA	NA	NA	NA	NA	NA	NA	NA	NA
I_1104929	I	1104929	0.39075700934989843	no_second	6.19438111930971	0	NA	NA	NA	NA	NA	NA	NA	NA	NA
I_1105639	I	1105639	0.10627794490783297	no_second	6.19438111930971	0	NA	NA	NA	NA	NA	NA	NA	NA	NA
I_1105877	I	1105877	0.01598215227469214	no_second	6.19438111930971	0	NA	NA	NA	NA	NA	NA	NA	NA	NA
I_1106536	I	1106536	0.6628409087624083	no_second	6.19438111930971	0	NA	NA	NA	NA	NA	NA	NA	NA	NA
I_1106869	I	1106869	0.29151730228442874	no_second	6.19438111930971	0	NA	NA	NA	NA	NA	NA	NA	NA	NA
I_1107120	I	1107120	1.1150716676053596	no_second	6.19438111930971	0	NA	NA	NA	NA	NA	NA	NA	NA	NA
I_1107218	I	1107218	0.8884815340571484	no_second	6.19438111930971	0	NA	NA	NA	NA	NA	NA	NA	NA	NA
I_1107661	I	1107661	0.4858261559844964	no_second	6.19438111930971	0	NA	NA	NA	NA	NA	NA	NA	NA	NA
I_1108168	I	1108168	0.5036569261788051	no_second	6.19438111930971	0	NA	NA	NA	NA	NA	NA	NA	NA	NA
I_1108670	I	1108670	0.8884815340571484	no_second	6.19438111930971	0	NA	NA	NA	NA	NA	NA	NA	NA	NA
I_1108739	I	1108739	0.1264234278889678	no_second	6.19438111930971	0	NA	NA	NA	NA	NA	NA	NA	NA	NA
I_1109050	I	1109050	0.3316716612982192	no_second	6.19438111930971	0	NA	NA	NA	NA	NA	NA	NA	NA	NA
I_1109928	I	1109928	0.8894711926068551	no_second	6.19438111930971	0	NA	NA	NA	NA	NA	NA	NA	NA	NA
I_1109933	I	1109933	0.10627794490783297	no_second	6.19438111930971	0	NA	NA	NA	NA	NA	NA	NA	NA	NA
I_1109958	I	1109958	0.8884815340571484	no_second	6.19438111930971	0	NA	NA	NA	NA	NA	NA	NA	NA	NA
I_1110258	I	1110258	1.2342423868206356	no_second	6.19438111930971	0	NA	NA	NA	NA	NA	NA	NA	NA	NA
I_1110282	I	1110282	0.896839668317549	no_second	6.19438111930971	0	NA	NA	NA	NA	NA	NA	NA	NA	NA
I_1110740	I	1110740	0.8894711926068551	no_second	6.19438111930971	0	NA	NA	NA	NA	NA	NA	NA	NA	NA
I_1110817	I	1110817	0.10627794490783297	no_second	6.19438111930971	0	NA	NA	NA	NA	NA	NA	NA	NA	NA
I_1110863	I	1110863	0.8884815340571484	no_second	6.19438111930971	0	NA	NA	NA	NA	NA	NA	NA	NA	NA
I_1110888	I	1110888	0.07261829548041725	no_second	6.19438111930971	0	NA	NA	NA	NA	NA	NA	NA	NA	NA
I_1111326	I	1111326	0.038110939084656	no_second	6.19438111930971	0	NA	NA	NA	NA	NA	NA	NA	NA	NA
I_1111982	I	1111982	0.8894711926068551	no_second	6.19438111930971	0	NA	NA	NA	NA	NA	NA	NA	NA	NA
I_1112001	I	1112001	0.10627794490783297	no_second	6.19438111930971	0	NA	NA	NA	NA	NA	NA	NA	NA	NA
I_1112137	I	1112137	0.8884815340571484	no_second	6.19438111930971	0	NA	NA	NA	NA	NA	NA	NA	NA	NA
I_1113477	I	1113477	0.20185614543702268	no_second	6.19438111930971	0	NA	NA	NA	NA	NA	NA	NA	NA	NA
I_1113816	I	1113816	0.10627794490783297	no_second	6.19438111930971	0	NA	NA	NA	NA	NA	NA	NA	NA	NA
I_1114200	I	1114200	0.8884815340571484	no_second	6.19438111930971	0	NA	NA	NA	NA	NA	NA	NA	NA	NA
I_1114663	I	1114663	0.6949354337966863	no_second	6.19438111930971	0	NA	NA	NA	NA	NA	NA	NA	NA	NA
I_1115516	I	1115516	0.04886785997270562	no_second	6.19438111930971	0	NA	NA	NA	NA	NA	NA	NA	NA	NA
I_1115763	I	1115763	0.45299370257953997	no_second	6.19438111930971	0	NA	NA	NA	NA	NA	NA	NA	NA	NA
I_1115998	I	1115998	0.10627794490783297	no_second	6.19438111930971	0	NA	NA	NA	NA	NA	NA	NA	NA	NA
I_1116072	I	1116072	0.27568010806427473	no_second	6.19438111930971	0	NA	NA	NA	NA	NA	NA	NA	NA	NA
I_1116323	I	1116323	0.5036569261788051	no_second	6.19438111930971	0	NA	NA	NA	NA	NA	NA	NA	NA	NA
I_1116797	I	1116797	0.8884815340571484	no_second	6.19438111930971	0	NA	NA	NA	NA	NA	NA	NA	NA	NA
I_1116917	I	1116917	0.1451597045673154	no_second	6.19438111930971	0	NA	NA	NA	NA	NA	NA	NA	NA	NA
I_1119697	I	1119697	0.4285066606426019	no_second	6.19438111930971	0	NA	NA	NA	NA	NA	NA	NA	NA	NA
I_1119714	I	1119714	0.17614318018399727	no_second	6.19438111930971	0	NA	NA	NA	NA	NA	NA	NA	NA	NA
I_1119765	I	1119765	0.8352956268934427	no_second	6.19438111930971	0	NA	NA	NA	NA	NA	NA	NA	NA	NA
I_1124509	I	1124509	0.32692279981492095	no_second	6.19438111930971	0	NA	NA	NA	NA	NA	NA	NA	NA	NA
I_1124971	I	1124971	0.10627794490783297	no_second	6.19438111930971	0	NA	NA	NA	NA	NA	NA	NA	NA	NA
I_1124996	I	1124996	0.0982408344012205	no_second	6.19438111930971	0	NA	NA	NA	NA	NA	NA	NA	NA	NA
I_1125800	I	1125800	0.6150025698198911	no_second	6.19438111930971	0	NA	NA	NA	NA	NA	NA	NA	NA	NA
I_1126031	I	1126031	0.04492195831205994	no_second	6.19438111930971	0	NA	NA	NA	NA	NA	NA	NA	NA	NA
I_1126557	I	1126557	0.10429828222157621	no_second	6.19438111930971	0	NA	NA	NA	NA	NA	NA	NA	NA	NA
I_1127578	I	1127578	0.8884815340571484	no_second	6.19438111930971	0	NA	NA	NA	NA	NA	NA	NA	NA	NA
I_1128541	I	1128541	1.24895376274678	no_second	6.19438111930971	0	NA	NA	NA	NA	NA	NA	NA	NA	NA
I_1128647	I	1128647	0.7771983013816384	no_second	6.19438111930971	0	NA	NA	NA	NA	NA	NA	NA	NA	NA
I_1128934	I	1128934	0.017747917037666608	no_second	6.19438111930971	0	NA	NA	NA	NA	NA	NA	NA	NA	NA
I_1129062	I	1129062	0.29151730228442874	no_second	6.19438111930971	0	NA	NA	NA	NA	NA	NA	NA	NA	NA
I_1129484	I	1129484	1.0077855602069472	no_second	6.19438111930971	0	NA	NA	NA	NA	NA	NA	NA	NA	NA
I_1132440	I	1132440	0.24056783542306212	no_second	6.19438111930971	0	NA	NA	NA	NA	NA	NA	NA	NA	NA
I_1132495	I	1132495	0.0982408344012205	no_second	6.19438111930971	0	NA	NA	NA	NA	NA	NA	NA	NA	NA
I_1135248	I	1135248	0.18584883107499028	no_second	6.19438111930971	0	NA	NA	NA	NA	NA	NA	NA	NA	NA
I_1135340	I	1135340	0.9222919627458251	no_second	6.19438111930971	0	NA	NA	NA	NA	NA	NA	NA	NA	NA
I_1136113	I	1136113	0.5069549941209529	no_second	6.19438111930971	0	NA	NA	NA	NA	NA	NA	NA	NA	NA
I_1136364	I	1136364	0.35255854529027764	no_second	6.19438111930971	0	NA	NA	NA	NA	NA	NA	NA	NA	NA
I_1136475	I	1136475	0.6261526258106928	no_second	6.19438111930971	0	NA	NA	NA	NA	NA	NA	NA	NA	NA
I_1136818	I	1136818	0.8884815340571484	no_second	6.19438111930971	0	NA	NA	NA	NA	NA	NA	NA	NA	NA
I_1137255	I	1137255	0.007939109065228066	no_second	6.19438111930971	0	NA	NA	NA	NA	NA	NA	NA	NA	NA
I_1137265	I	1137265	0.20493512561194324	no_second	6.19438111930971	0	NA	NA	NA	NA	NA	NA	NA	NA	NA
I_1137522	I	1137522	0.4870267382648664	no_second	6.19438111930971	0	NA	NA	NA	NA	NA	NA	NA	NA	NA
I_1137920	I	1137920	0.7771983013816384	no_second	6.19438111930971	0	NA	NA	NA	NA	NA	NA	NA	NA	NA
I_1138018	I	1138018	1.6955201665040194	no_second	6.19438111930971	0	NA	NA	NA	NA	NA	NA	NA	NA	NA
I_1138275	I	1138275	0.18836790593812044	no_second	6.19438111930971	0	NA	NA	NA	NA	NA	NA	NA	NA	NA
I_1138656	I	1138656	0.2835726250579593	no_second	6.19438111930971	0	NA	NA	NA	NA	NA	NA	NA	NA	NA
I_1138662	I	1138662	0.12748458335565555	no_second	6.19438111930971	0	NA	NA	NA	NA	NA	NA	NA	NA	NA
I_1138876	I	1138876	1.489994216263831	no_second	6.19438111930971	0	NA	NA	NA	NA	NA	NA	NA	NA	NA
I_1138954	I	1138954	0.48185269252294216	no_second	6.19438111930971	0	NA	NA	NA	NA	NA	NA	NA	NA	NA
I_1139159	I	1139159	0.12961826353241565	no_second	6.19438111930971	0	NA	NA	NA	NA	NA	NA	NA	NA	NA
I_1139198	I	1139198	0.5210565869985833	no_second	6.19438111930971	0	NA	NA	NA	NA	NA	NA	NA	NA	NA
I_1139386	I	1139386	1.0309721430446857	no_second	6.19438111930971	0	NA	NA	NA	NA	NA	NA	NA	NA	NA
I_1139424	I	1139424	0.8884815340571484	no_second	6.19438111930971	0	NA	NA	NA	NA	NA	NA	NA	NA	NA
I_1139589	I	1139589	0.20185614543702268	no_second	6.19438111930971	0	NA	NA	NA	NA	NA	NA	NA	NA	NA
I_1139702	I	1139702	0.0999056817163992	no_second	6.19438111930971	0	NA	NA	NA	NA	NA	NA	NA	NA	NA
I_1140126	I	1140126	0.29151730228442874	no_second	6.19438111930971	0	NA	NA	NA	NA	NA	NA	NA	NA	NA
I_1140551	I	1140551	0.10429828222157621	no_second	6.19438111930971	0	NA	NA	NA	NA	NA	NA	NA	NA	NA
I_1140724	I	1140724	1.4610244105722736	no_second	6.19438111930971	0	NA	NA	NA	NA	NA	NA	NA	NA	NA
I_1140819	I	1140819	0.37948435208824666	no_second	6.19438111930971	0	NA	NA	NA	NA	NA	NA	NA	NA	NA
I_1141861	I	1141861	1.2014820425021897	no_second	6.19438111930971	0	NA	NA	NA	NA	NA	NA	NA	NA	NA
I_1142615	I	1142615	0.8578224891219011	no_second	6.19438111930971	0	NA	NA	NA	NA	NA	NA	NA	NA	NA
I_1144975	I	1144975	1.1167088071611988	no_second	6.19438111930971	0	NA	NA	NA	NA	NA	NA	NA	NA	NA
I_1145060	I	1145060	0.06823526973025089	no_second	6.19438111930971	0	NA	NA	NA	NA	NA	NA	NA	NA	NA
I_1145927	I	1145927	0.8844757013602462	no_second	6.19438111930971	0	NA	NA	NA	NA	NA	NA	NA	NA	NA
I_1145928	I	1145928	0.19170174553625946	no_second	6.19438111930971	0	NA	NA	NA	NA	NA	NA	NA	NA	NA
I_1146323	I	1146323	0.9711434125608382	no_second	6.19438111930971	0	NA	NA	NA	NA	NA	NA	NA	NA	NA
I_1146343	I	1146343	0.24828799211803979	no_second	6.19438111930971	0	NA	NA	NA	NA	NA	NA	NA	NA	NA
I_1146481	I	1146481	0.047799495621698	no_second	6.19438111930971	0	NA	NA	NA	NA	NA	NA	NA	NA	NA
I_1146782	I	1146782	0.8884815340571484	no_second	6.19438111930971	0	NA	NA	NA	NA	NA	NA	NA	NA	NA
I_1146941	I	1146941	0.07261829548041725	no_second	6.19438111930971	0	NA	NA	NA	NA	NA	NA	NA	NA	NA
I_1146993	I	1146993	1.5549160189972688	no_second	6.19438111930971	0	NA	NA	NA	NA	NA	NA	NA	NA	NA
I_1148455	I	1148455	0.3047904560140074	no_second	6.19438111930971	0	NA	NA	NA	NA	NA	NA	NA	NA	NA
I_1148858	I	1148858	0.3767632821379853	no_second	6.19438111930971	0	NA	NA	NA	NA	NA	NA	NA	NA	NA
I_1149069	I	1149069	0.23016497868573332	no_second	6.19438111930971	0	NA	NA	NA	NA	NA	NA	NA	NA	NA
I_1149108	I	1149108	0.25016061826561625	no_second	6.19438111930971	0	NA	NA	NA	NA	NA	NA	NA	NA	NA
I_1149114	I	1149114	0.9213058349355566	no_second	6.19438111930971	0	NA	NA	NA	NA	NA	NA	NA	NA	NA
I_1149414	I	1149414	1.1952443445548009	no_second	6.19438111930971	0	NA	NA	NA	NA	NA	NA	NA	NA	NA
I_1149571	I	1149571	0.30935677230738096	no_second	6.19438111930971	0	NA	NA	NA	NA	NA	NA	NA	NA	NA
I_1149745	I	1149745	0.2127871544264247	no_second	6.19438111930971	0	NA	NA	NA	NA	NA	NA	NA	NA	NA
I_1149835	I	1149835	0.31196928122520334	no_second	6.19438111930971	0	NA	NA	NA	NA	NA	NA	NA	NA	NA
I_1150039	I	1150039	1.1167088071611988	no_second	6.19438111930971	0	NA	NA	NA	NA	NA	NA	NA	NA	NA
I_1150477	I	1150477	0.8884815340571484	no_second	6.19438111930971	0	NA	NA	NA	NA	NA	NA	NA	NA	NA
I_1152418	I	1152418	0.5159633196760529	no_second	6.19438111930971	0	NA	NA	NA	NA	NA	NA	NA	NA	NA
I_1152511	I	1152511	0.47548276945195056	no_second	6.19438111930971	0	NA	NA	NA	NA	NA	NA	NA	NA	NA
I_1152895	I	1152895	0.30798557207593524	no_second	6.19438111930971	0	NA	NA	NA	NA	NA	NA	NA	NA	NA
I_1154417	I	1154417	0.25194581884654893	no_second	6.19438111930971	0	NA	NA	NA	NA	NA	NA	NA	NA	NA
I_1154890	I	1154890	0.20185614543702268	no_second	6.19438111930971	0	NA	NA	NA	NA	NA	NA	NA	NA	NA
I_1155049	I	1155049	0.07261829548041725	no_second	6.19438111930971	0	NA	NA	NA	NA	NA	NA	NA	NA	NA
I_1156292	I	1156292	1.040636819095306	no_second	6.19438111930971	0	NA	NA	NA	NA	NA	NA	NA	NA	NA
I_1156349	I	1156349	0.3360187898689906	no_second	6.19438111930971	0	NA	NA	NA	NA	NA	NA	NA	NA	NA
I_1157239	I	1157239	0.4644923104014004	no_second	6.19438111930971	0	NA	NA	NA	NA	NA	NA	NA	NA	NA
I_1161045	I	1161045	0.8884815340571484	no_second	6.19438111930971	0	NA	NA	NA	NA	NA	NA	NA	NA	NA
I_1161979	I	1161979	0.1659408850963311	no_second	6.19438111930971	0	NA	NA	NA	NA	NA	NA	NA	NA	NA
I_1163261	I	1163261	0.9109170296485802	no_second	6.19438111930971	0	NA	NA	NA	NA	NA	NA	NA	NA	NA
I_1163456	I	1163456	0.08766952622822156	no_second	6.19438111930971	0	NA	NA	NA	NA	NA	NA	NA	NA	NA
I_1163657	I	1163657	1.8779799014233618	no_second	6.19438111930971	0	NA	NA	NA	NA	NA	NA	NA	NA	NA
I_1163983	I	1163983	0.7430203860905038	no_second	6.19438111930971	0	NA	NA	NA	NA	NA	NA	NA	NA	NA
I_1164147	I	1164147	0.4718254111504552	no_second	6.19438111930971	0	NA	NA	NA	NA	NA	NA	NA	NA	NA
I_1165035	I	1165035	0.31539221857183153	no_second	6.19438111930971	0	NA	NA	NA	NA	NA	NA	NA	NA	NA
I_1165063	I	1165063	1.032751940559024	no_second	6.19438111930971	0	NA	NA	NA	NA	NA	NA	NA	NA	NA
I_1166365	I	1166365	1.398498715789079	no_second	6.19438111930971	0	NA	NA	NA	NA	NA	NA	NA	NA	NA
I_1166692	I	1166692	1.5437024383889622	no_second	6.19438111930971	0	NA	NA	NA	NA	NA	NA	NA	NA	NA
I_1166700	I	1166700	0.8432308868994001	no_second	6.19438111930971	0	NA	NA	NA	NA	NA	NA	NA	NA	NA
I_1166886	I	1166886	1.1593153100607134	no_second	6.19438111930971	0	NA	NA	NA	NA	NA	NA	NA	NA	NA
I_1167125	I	1167125	0.0018458349930574546	no_second	6.19438111930971	0	NA	NA	NA	NA	NA	NA	NA	NA	NA
I_1168730	I	1168730	0.2838942918671932	no_second	6.19438111930971	0	NA	NA	NA	NA	NA	NA	NA	NA	NA
I_1169009	I	1169009	1.3493205209563763	no_second	6.19438111930971	0	NA	NA	NA	NA	NA	NA	NA	NA	NA
I_1169894	I	1169894	0.05247169888838908	no_second	6.19438111930971	0	NA	NA	NA	NA	NA	NA	NA	NA	NA
I_1170239	I	1170239	1.1332831577614577	no_second	6.19438111930971	0	NA	NA	NA	NA	NA	NA	NA	NA	NA
I_1170252	I	1170252	0.02825245035765093	no_second	6.19438111930971	0	NA	NA	NA	NA	NA	NA	NA	NA	NA
I_1170334	I	1170334	0.1615534329812079	no_second	6.19438111930971	0	NA	NA	NA	NA	NA	NA	NA	NA	NA
I_1170366	I	1170366	1.3015983188887608	no_second	6.19438111930971	0	NA	NA	NA	NA	NA	NA	NA	NA	NA
I_1170622	I	1170622	0.5236835081695126	no_second	6.19438111930971	0	NA	NA	NA	NA	NA	NA	NA	NA	NA
I_1171928	I	1171928	1.1248894020697	no_second	6.19438111930971	0	NA	NA	NA	NA	NA	NA	NA	NA	NA
I_1172912	I	1172912	0.1925838220846513	no_second	6.19438111930971	0	NA	NA	NA	NA	NA	NA	NA	NA	NA
I_1173624	I	1173624	0.5455287109308282	no_second	6.19438111930971	0	NA	NA	NA	NA	NA	NA	NA	NA	NA
I_1173625	I	1173625	0.4996784131647195	no_second	6.19438111930971	0	NA	NA	NA	NA	NA	NA	NA	NA	NA
I_1173655	I	1173655	0.5976149522270989	no_second	6.19438111930971	0	NA	NA	NA	NA	NA	NA	NA	NA	NA
I_1174768	I	1174768	0.3336540757052312	no_second	6.19438111930971	0	NA	NA	NA	NA	NA	NA	NA	NA	NA
I_1175040	I	1175040	0.8108729126716059	no_second	6.19438111930971	0	NA	NA	NA	NA	NA	NA	NA	NA	NA
I_1176582	I	1176582	0.6344745673436327	no_second	6.19438111930971	0	NA	NA	NA	NA	NA	NA	NA	NA	NA
I_1177165	I	1177165	0.565059333644064	no_second	6.19438111930971	0	NA	NA	NA	NA	NA	NA	NA	NA	NA
I_1177732	I	1177732	0.19922738891640876	no_second	6.19438111930971	0	NA	NA	NA	NA	NA	NA	NA	NA	NA
I_1178132	I	1178132	0.16398299271306102	no_second	6.19438111930971	0	NA	NA	NA	NA	NA	NA	NA	NA	NA
I_1178358	I	1178358	0.028152364702152256	no_second	6.19438111930971	0	NA	NA	NA	NA	NA	NA	NA	NA	NA
I_1178617	I	1178617	0.5035239580993186	no_second	6.19438111930971	0	NA	NA	NA	NA	NA	NA	NA	NA	NA
I_1180061	I	1180061	0.8802080188420602	no_second	6.19438111930971	0	NA	NA	NA	NA	NA	NA	NA	NA	NA
I_1180172	I	1180172	0.5468211505853815	no_second	6.19438111930971	0	NA	NA	NA	NA	NA	NA	NA	NA	NA
I_1180231	I	1180231	1.891351263017157	no_second	6.19438111930971	0	NA	NA	NA	NA	NA	NA	NA	NA	NA
I_1181942	I	1181942	1.0984427564867811	no_second	6.19438111930971	0	NA	NA	NA	NA	NA	NA	NA	NA	NA
I_1183504	I	1183504	0.3124688472839212	no_second	6.19438111930971	0	NA	NA	NA	NA	NA	NA	NA	NA	NA
I_1184130	I	1184130	2.0232710178443454	no_second	6.19438111930971	0	NA	NA	NA	NA	NA	NA	NA	NA	NA
I_1184400	I	1184400	0.5897380469429037	no_second	6.19438111930971	0	NA	NA	NA	NA	NA	NA	NA	NA	NA
I_1184597	I	1184597	0.830198086496279	no_second	6.19438111930971	0	NA	NA	NA	NA	NA	NA	NA	NA	NA
I_1184934	I	1184934	0.08683434550742031	no_second	6.19438111930971	0	NA	NA	NA	NA	NA	NA	NA	NA	NA
I_1185263	I	1185263	0.9614327643608905	no_second	6.19438111930971	0	NA	NA	NA	NA	NA	NA	NA	NA	NA
I_1185640	I	1185640	0.040232278082847996	no_second	6.19438111930971	0	NA	NA	NA	NA	NA	NA	NA	NA	NA
I_1185865	I	1185865	0.4065307892473518	no_second	6.19438111930971	0	NA	NA	NA	NA	NA	NA	NA	NA	NA
I_1186415	I	1186415	0.29676738464394303	no_second	6.19438111930971	0	NA	NA	NA	NA	NA	NA	NA	NA	NA
I_1186822	I	1186822	0.5683803040871481	no_second	6.19438111930971	0	NA	NA	NA	NA	NA	NA	NA	NA	NA
I_1187177	I	1187177	0.8970169917230807	no_second	6.19438111930971	0	NA	NA	NA	NA	NA	NA	NA	NA	NA
I_1187706	I	1187706	0.8962838853459838	no_second	6.19438111930971	0	NA	NA	NA	NA	NA	NA	NA	NA	NA
I_1187812	I	1187812	0.43340379007968716	no_second	6.19438111930971	0	NA	NA	NA	NA	NA	NA	NA	NA	NA
I_1187837	I	1187837	0.6344745673436327	no_second	6.19438111930971	0	NA	NA	NA	NA	NA	NA	NA	NA	NA
I_1188076	I	1188076	1.0753648532537197	no_second	6.19438111930971	0	NA	NA	NA	NA	NA	NA	NA	NA	NA
I_1188316	I	1188316	0.39776936068590546	no_second	6.19438111930971	0	NA	NA	NA	NA	NA	NA	NA	NA	NA
I_1188539	I	1188539	1.4637940293015528	no_second	6.19438111930971	0	NA	NA	NA	NA	NA	NA	NA	NA	NA
I_1188668	I	1188668	0.017378145587000935	no_second	6.19438111930971	0	NA	NA	NA	NA	NA	NA	NA	NA	NA
I_1189620	I	1189620	0.2749368113958013	no_second	6.19438111930971	0	NA	NA	NA	NA	NA	NA	NA	NA	NA
I_1189968	I	1189968	0.03836427995296224	no_second	6.19438111930971	0	NA	NA	NA	NA	NA	NA	NA	NA	NA
I_1190281	I	1190281	0.40033740484827596	no_second	6.19438111930971	0	NA	NA	NA	NA	NA	NA	NA	NA	NA
I_1190643	I	1190643	1.846426274724489	no_second	6.19438111930971	0	NA	NA	NA	NA	NA	NA	NA	NA	NA
I_1191076	I	1191076	0.259326735314438	no_second	6.19438111930971	0	NA	NA	NA	NA	NA	NA	NA	NA	NA
I_1191395	I	1191395	0.7011408005979517	no_second	6.19438111930971	0	NA	NA	NA	NA	NA	NA	NA	NA	NA
I_1191671	I	1191671	0.4326337168881291	no_second	6.19438111930971	0	NA	NA	NA	NA	NA	NA	NA	NA	NA
I_1191796	I	1191796	0.2667511655643593	no_second	6.19438111930971	0	NA	NA	NA	NA	NA	NA	NA	NA	NA
I_1193009	I	1193009	0.10314288254371126	no_second	6.19438111930971	0	NA	NA	NA	NA	NA	NA	NA	NA	NA
I_1194197	I	1194197	0.8589154704276185	no_second	6.19438111930971	0	NA	NA	NA	NA	NA	NA	NA	NA	NA
I_1194404	I	1194404	0.7816721402809214	no_second	6.19438111930971	0	NA	NA	NA	NA	NA	NA	NA	NA	NA
I_1194665	I	1194665	2.4767230857818094	no_second	6.19438111930971	0	NA	NA	NA	NA	NA	NA	NA	NA	NA
I_1195108	I	1195108	0.7766621945233632	no_second	6.19438111930971	0	NA	NA	NA	NA	NA	NA	NA	NA	NA
I_1196470	I	1196470	0.19573614363633152	no_second	6.19438111930971	0	NA	NA	NA	NA	NA	NA	NA	NA	NA
I_1196471	I	1196471	0.010619693684215167	no_second	6.19438111930971	0	NA	NA	NA	NA	NA	NA	NA	NA	NA
I_1198278	I	1198278	0.2551143425391712	no_second	6.19438111930971	0	NA	NA	NA	NA	NA	NA	NA	NA	NA
I_1199049	I	1199049	1.3007312005490268	no_second	6.19438111930971	0	NA	NA	NA	NA	NA	NA	NA	NA	NA
I_1199489	I	1199489	1.148708311251309	no_second	6.19438111930971	0	NA	NA	NA	NA	NA	NA	NA	NA	NA
I_1200509	I	1200509	0.2089252199555386	no_second	6.19438111930971	0	NA	NA	NA	NA	NA	NA	NA	NA	NA
I_1201059	I	1201059	1.3233340858935185	no_second	6.19438111930971	0	NA	NA	NA	NA	NA	NA	NA	NA	NA
I_1201325	I	1201325	0.40033740484827596	no_second	6.19438111930971	0	NA	NA	NA	NA	NA	NA	NA	NA	NA
I_1201500	I	1201500	1.184482477096447	no_second	6.19438111930971	0	NA	NA	NA	NA	NA	NA	NA	NA	NA
I_1202074	I	1202074	0.5092477128217365	no_second	6.19438111930971	0	NA	NA	NA	NA	NA	NA	NA	NA	NA
I_1202320	I	1202320	0.274050117081599	no_second	6.19438111930971	0	NA	NA	NA	NA	NA	NA	NA	NA	NA
I_1202396	I	1202396	0.26852198520995246	no_second	6.19438111930971	0	NA	NA	NA	NA	NA	NA	NA	NA	NA
I_1202401	I	1202401	0.3249220711878711	no_second	6.19438111930971	0	NA	NA	NA	NA	NA	NA	NA	NA	NA
I_1202448	I	1202448	0.07775121540803681	no_second	6.19438111930971	0	NA	NA	NA	NA	NA	NA	NA	NA	NA
I_1202516	I	1202516	0.17221606512045137	no_second	6.19438111930971	0	NA	NA	NA	NA	NA	NA	NA	NA	NA
I_1202708	I	1202708	1.071838651271822	no_second	6.19438111930971	0	NA	NA	NA	NA	NA	NA	NA	NA	NA
I_1202848	I	1202848	0.7296784505978635	no_second	6.19438111930971	0	NA	NA	NA	NA	NA	NA	NA	NA	NA
I_1202880	I	1202880	0.7162593424081526	no_second	6.19438111930971	0	NA	NA	NA	NA	NA	NA	NA	NA	NA
I_1204052	I	1204052	0.5595084327660884	no_second	6.19438111930971	0	NA	NA	NA	NA	NA	NA	NA	NA	NA
I_1205037	I	1205037	0.3968083537499758	no_second	6.19438111930971	0	NA	NA	NA	NA	NA	NA	NA	NA	NA
I_1205332	I	1205332	0.18514828342578485	no_second	6.19438111930971	0	NA	NA	NA	NA	NA	NA	NA	NA	NA
I_1205482	I	1205482	1.6601334673906734	no_second	6.19438111930971	0	NA	NA	NA	NA	NA	NA	NA	NA	NA
I_1206279	I	1206279	1.9351226914842943	no_second	6.19438111930971	0	NA	NA	NA	NA	NA	NA	NA	NA	NA
I_1208140	I	1208140	0.238706279743384	no_second	6.19438111930971	0	NA	NA	NA	NA	NA	NA	NA	NA	NA
I_1208168	I	1208168	1.2844989770071018	no_second	6.19438111930971	0	NA	NA	NA	NA	NA	NA	NA	NA	NA
I_1208327	I	1208327	1.2455308160792278	no_second	6.19438111930971	0	NA	NA	NA	NA	NA	NA	NA	NA	NA
I_1208843	I	1208843	0.6041575534153396	no_second	6.19438111930971	0	NA	NA	NA	NA	NA	NA	NA	NA	NA
I_1208998	I	1208998	0.2619711608747094	no_second	6.19438111930971	0	NA	NA	NA	NA	NA	NA	NA	NA	NA
I_1209910	I	1209910	0.3547752365819754	no_second	6.19438111930971	0	NA	NA	NA	NA	NA	NA	NA	NA	NA
I_1210682	I	1210682	0.03424390142847794	no_second	6.19438111930971	0	NA	NA	NA	NA	NA	NA	NA	NA	NA
I_1211278	I	1211278	0.5508309915306397	no_second	6.19438111930971	0	NA	NA	NA	NA	NA	NA	NA	NA	NA
I_1211723	I	1211723	0.2330013395503845	no_second	6.19438111930971	0	NA	NA	NA	NA	NA	NA	NA	NA	NA
I_1211869	I	1211869	0.18721257074817632	no_second	6.19438111930971	0	NA	NA	NA	NA	NA	NA	NA	NA	NA
I_1212452	I	1212452	0.2734717484728972	no_second	6.19438111930971	0	NA	NA	NA	NA	NA	NA	NA	NA	NA
I_1212500	I	1212500	1.3273424522107236	no_second	6.19438111930971	0	NA	NA	NA	NA	NA	NA	NA	NA	NA
I_1215907	I	1215907	1.0915975387004706	no_second	6.19438111930971	0	NA	NA	NA	NA	NA	NA	NA	NA	NA
I_1221541	I	1221541	0.08732500729993825	no_second	6.19438111930971	0	NA	NA	NA	NA	NA	NA	NA	NA	NA
I_1221547	I	1221547	0.46043625398934795	no_second	6.19438111930971	0	NA	NA	NA	NA	NA	NA	NA	NA	NA
I_1221644	I	1221644	0.09435664690605639	no_second	6.19438111930971	0	NA	NA	NA	NA	NA	NA	NA	NA	NA
I_1222896	I	1222896	2.3055065211760777	no_second	6.19438111930971	0	NA	NA	NA	NA	NA	NA	NA	NA	NA
I_1223347	I	1223347	0.10174288709476416	no_second	6.19438111930971	0	NA	NA	NA	NA	NA	NA	NA	NA	NA
I_1229119	I	1229119	0.13748888712477303	no_second	6.19438111930971	0	NA	NA	NA	NA	NA	NA	NA	NA	NA
I_1229336	I	1229336	0.48277281426487906	no_second	6.19438111930971	0	NA	NA	NA	NA	NA	NA	NA	NA	NA
I_1229366	I	1229366	0.2802586100054229	no_second	6.19438111930971	0	NA	NA	NA	NA	NA	NA	NA	NA	NA
I_1231461	I	1231461	0.769521647987852	no_second	6.19438111930971	0	NA	NA	NA	NA	NA	NA	NA	NA	NA
I_1233185	I	1233185	0.5525391715246732	no_second	6.19438111930971	0	NA	NA	NA	NA	NA	NA	NA	NA	NA
I_1233659	I	1233659	0.23289018946252033	no_second	6.19438111930971	0	NA	NA	NA	NA	NA	NA	NA	NA	NA
I_1234623	I	1234623	0.7949879950902259	no_second	6.19438111930971	0	NA	NA	NA	NA	NA	NA	NA	NA	NA
I_1237278	I	1237278	0.32392596030018134	no_second	6.19438111930971	0	NA	NA	NA	NA	NA	NA	NA	NA	NA
I_1237817	I	1237817	0.2723541303870712	no_second	6.19438111930971	0	NA	NA	NA	NA	NA	NA	NA	NA	NA
I_1238944	I	1238944	0.5137513176509956	no_second	6.19438111930971	0	NA	NA	NA	NA	NA	NA	NA	NA	NA
I_1239793	I	1239793	0.07775121540803681	no_second	6.19438111930971	0	NA	NA	NA	NA	NA	NA	NA	NA	NA
I_1240343	I	1240343	0.025034944764638693	no_second	6.19438111930971	0	NA	NA	NA	NA	NA	NA	NA	NA	NA
I_1240963	I	1240963	0.6019560659299084	no_second	6.19438111930971	0	NA	NA	NA	NA	NA	NA	NA	NA	NA
I_1241571	I	1241571	0.2764716221909445	no_second	6.19438111930971	0	NA	NA	NA	NA	NA	NA	NA	NA	NA
I_1241781	I	1241781	0.23917158976840897	no_second	6.19438111930971	0	NA	NA	NA	NA	NA	NA	NA	NA	NA
I_1241804	I	1241804	1.2844989770071018	no_second	6.19438111930971	0	NA	NA	NA	NA	NA	NA	NA	NA	NA
I_1244062	I	1244062	0.6606153497033194	no_second	6.19438111930971	0	NA	NA	NA	NA	NA	NA	NA	NA	NA
I_1244526	I	1244526	0.8543246913992977	no_second	6.19438111930971	0	NA	NA	NA	NA	NA	NA	NA	NA	NA
I_1246120	I	1246120	0.4849189343276439	no_second	6.19438111930971	0	NA	NA	NA	NA	NA	NA	NA	NA	NA
I_1246239	I	1246239	1.258630062526061	no_second	6.19438111930971	0	NA	NA	NA	NA	NA	NA	NA	NA	NA
I_1246817	I	1246817	0.3235937723468568	no_second	6.19438111930971	0	NA	NA	NA	NA	NA	NA	NA	NA	NA
I_1246952	I	1246952	0.844489546539606	no_second	6.19438111930971	0	NA	NA	NA	NA	NA	NA	NA	NA	NA
I_1247311	I	1247311	1.0289318645129695	no_second	6.19438111930971	0	NA	NA	NA	NA	NA	NA	NA	NA	NA
I_1247844	I	1247844	0.37939977903211475	no_second	6.19438111930971	0	NA	NA	NA	NA	NA	NA	NA	NA	NA
I_1248249	I	1248249	0.07775121540803681	no_second	6.19438111930971	0	NA	NA	NA	NA	NA	NA	NA	NA	NA
I_1248432	I	1248432	0.6616972665199256	no_second	6.19438111930971	0	NA	NA	NA	NA	NA	NA	NA	NA	NA
I_1249280	I	1249280	0.00976003270404472	no_second	6.19438111930971	0	NA	NA	NA	NA	NA	NA	NA	NA	NA
I_1250419	I	1250419	0.1436677140002899	no_second	6.19438111930971	0	NA	NA	NA	NA	NA	NA	NA	NA	NA
I_1252221	I	1252221	0.3227316955961607	no_second	6.19438111930971	0	NA	NA	NA	NA	NA	NA	NA	NA	NA
I_1253092	I	1253092	0.5724972048637074	no_second	6.19438111930971	0	NA	NA	NA	NA	NA	NA	NA	NA	NA
I_1253741	I	1253741	0.37939977903211475	no_second	6.19438111930971	0	NA	NA	NA	NA	NA	NA	NA	NA	NA
I_1253769	I	1253769	0.1773516502440051	no_second	6.19438111930971	0	NA	NA	NA	NA	NA	NA	NA	NA	NA
I_1255376	I	1255376	0.23289018946252033	no_second	6.19438111930971	0	NA	NA	NA	NA	NA	NA	NA	NA	NA
I_1255890	I	1255890	0.6537990640903363	no_second	6.19438111930971	0	NA	NA	NA	NA	NA	NA	NA	NA	NA
I_1256484	I	1256484	1.1378016939662807	no_second	6.19438111930971	0	NA	NA	NA	NA	NA	NA	NA	NA	NA
I_1258563	I	1258563	0.7613577664114226	no_second	6.19438111930971	0	NA	NA	NA	NA	NA	NA	NA	NA	NA
I_1260822	I	1260822	0.07775121540803681	no_second	6.19438111930971	0	NA	NA	NA	NA	NA	NA	NA	NA	NA
I_1261955	I	1261955	0.8543246913992977	no_second	6.19438111930971	0	NA	NA	NA	NA	NA	NA	NA	NA	NA
I_1268750	I	1268750	0.97306352707082	no_second	6.19438111930971	0	NA	NA	NA	NA	NA	NA	NA	NA	NA
I_1269603	I	1269603	0.47034074280617966	no_second	6.19438111930971	0	NA	NA	NA	NA	NA	NA	NA	NA	NA
I_1269893	I	1269893	0.19580671587494902	no_second	6.19438111930971	0	NA	NA	NA	NA	NA	NA	NA	NA	NA
I_1270242	I	1270242	0.37939977903211475	no_second	6.19438111930971	0	NA	NA	NA	NA	NA	NA	NA	NA	NA
I_1271353	I	1271353	0.6542571789357643	no_second	6.19438111930971	0	NA	NA	NA	NA	NA	NA	NA	NA	NA
I_1281806	I	1281806	1.2515806445974884	no_second	6.19438111930971	0	NA	NA	NA	NA	NA	NA	NA	NA	NA
I_1287916	I	1287916	0.19580671587494902	no_second	6.19438111930971	0	NA	NA	NA	NA	NA	NA	NA	NA	NA
I_1288522	I	1288522	0.37939977903211475	no_second	6.19438111930971	0	NA	NA	NA	NA	NA	NA	NA	NA	NA
I_1289392	I	1289392	0.08138132801901302	no_second	6.19438111930971	0	NA	NA	NA	NA	NA	NA	NA	NA	NA
I_1292211	I	1292211	0.7964767834316289	no_second	6.19438111930971	0	NA	NA	NA	NA	NA	NA	NA	NA	NA
I_1294610	I	1294610	0.17898567456943557	no_second	6.19438111930971	0	NA	NA	NA	NA	NA	NA	NA	NA	NA
I_1296312	I	1296312	0.11839718467161439	no_second	6.19438111930971	0	NA	NA	NA	NA	NA	NA	NA	NA	NA
I_1297336	I	1297336	1.563582339927328	no_second	6.19438111930971	0	NA	NA	NA	NA	NA	NA	NA	NA	NA
I_1299284	I	1299284	0.6941667137436438	no_second	6.19438111930971	0	NA	NA	NA	NA	NA	NA	NA	NA	NA
I_1302408	I	1302408	1.0936082218432635	no_second	6.19438111930971	0	NA	NA	NA	NA	NA	NA	NA	NA	NA
I_1304376	I	1304376	1.1378016939662807	no_second	6.19438111930971	0	NA	NA	NA	NA	NA	NA	NA	NA	NA
I_1306870	I	1306870	0.37939977903211475	no_second	6.19438111930971	0	NA	NA	NA	NA	NA	NA	NA	NA	NA
I_1311054	I	1311054	0.76157146932806	no_second	6.19438111930971	0	NA	NA	NA	NA	NA	NA	NA	NA	NA
I_1312414	I	1312414	0.07775121540803681	no_second	6.19438111930971	0	NA	NA	NA	NA	NA	NA	NA	NA	NA
I_1314414	I	1314414	0.4208273113991028	no_second	6.19438111930971	0	NA	NA	NA	NA	NA	NA	NA	NA	NA
I_1317511	I	1317511	0.8118299640739634	no_second	6.19438111930971	0	NA	NA	NA	NA	NA	NA	NA	NA	NA
I_1317527	I	1317527	1.1327178343740552	no_second	6.19438111930971	0	NA	NA	NA	NA	NA	NA	NA	NA	NA
I_1333076	I	1333076	0.6247109920169259	no_second	6.19438111930971	0	NA	NA	NA	NA	NA	NA	NA	NA	NA
I_1334072	I	1334072	0.29605975582547855	no_second	6.19438111930971	0	NA	NA	NA	NA	NA	NA	NA	NA	NA
I_1334363	I	1334363	1.5351350004495208	no_second	6.19438111930971	0	NA	NA	NA	NA	NA	NA	NA	NA	NA
I_1335208	I	1335208	0.7168914826704047	no_second	6.19438111930971	0	NA	NA	NA	NA	NA	NA	NA	NA	NA
I_1336302	I	1336302	0.16463038308364517	no_second	6.19438111930971	0	NA	NA	NA	NA	NA	NA	NA	NA	NA
I_1339689	I	1339689	0.8107616726394606	no_second	6.19438111930971	0	NA	NA	NA	NA	NA	NA	NA	NA	NA
I_1343828	I	1343828	1.563582339927328	no_second	6.19438111930971	0	NA	NA	NA	NA	NA	NA	NA	NA	NA
I_1347323	I	1347323	0.013251839217933345	no_second	6.19438111930971	0	NA	NA	NA	NA	NA	NA	NA	NA	NA
I_1348358	I	1348358	0.029191012045509855	no_second	6.19438111930971	0	NA	NA	NA	NA	NA	NA	NA	NA	NA
I_1349372	I	1349372	1.1415472914648872	no_second	6.19438111930971	0	NA	NA	NA	NA	NA	NA	NA	NA	NA
I_1350460	I	1350460	0.03234938476162467	no_second	6.19438111930971	0	NA	NA	NA	NA	NA	NA	NA	NA	NA
I_1350633	I	1350633	0.09664503331243496	no_second	6.19438111930971	0	NA	NA	NA	NA	NA	NA	NA	NA	NA
I_1350704	I	1350704	0.1814225840825296	no_second	6.19438111930971	0	NA	NA	NA	NA	NA	NA	NA	NA	NA
I_1353847	I	1353847	0.0753493652454963	no_second	6.19438111930971	0	NA	NA	NA	NA	NA	NA	NA	NA	NA
I_1354147	I	1354147	0.483674995714213	no_second	6.19438111930971	0	NA	NA	NA	NA	NA	NA	NA	NA	NA
I_1354337	I	1354337	0.0018873688060167292	no_second	6.19438111930971	0	NA	NA	NA	NA	NA	NA	NA	NA	NA
I_1355859	I	1355859	0.532486443310372	no_second	6.19438111930971	0	NA	NA	NA	NA	NA	NA	NA	NA	NA
I_1358748	I	1358748	0.07078747093121822	no_second	6.19438111930971	0	NA	NA	NA	NA	NA	NA	NA	NA	NA
I_1358751	I	1358751	0.10781212112879639	no_second	6.19438111930971	0	NA	NA	NA	NA	NA	NA	NA	NA	NA
I_1365086	I	1365086	0.007071033363113367	no_second	6.19438111930971	0	NA	NA	NA	NA	NA	NA	NA	NA	NA
I_1365102	I	1365102	0.2783644990402436	no_second	6.19438111930971	0	NA	NA	NA	NA	NA	NA	NA	NA	NA
I_1365985	I	1365985	0.0753493652454963	no_second	6.19438111930971	0	NA	NA	NA	NA	NA	NA	NA	NA	NA
I_1367189	I	1367189	0.10340327569264036	no_second	6.19438111930971	0	NA	NA	NA	NA	NA	NA	NA	NA	NA
I_1367921	I	1367921	0.12140384942300018	no_second	6.19438111930971	0	NA	NA	NA	NA	NA	NA	NA	NA	NA
I_1368716	I	1368716	1.318655219705527	no_second	6.19438111930971	0	NA	NA	NA	NA	NA	NA	NA	NA	NA
I_1376939	I	1376939	0.00864801445024995	no_second	6.19438111930971	0	NA	NA	NA	NA	NA	NA	NA	NA	NA
I_1377574	I	1377574	0.30721139022964006	no_second	6.19438111930971	0	NA	NA	NA	NA	NA	NA	NA	NA	NA
I_1380480	I	1380480	0.22374511089584231	no_second	6.19438111930971	0	NA	NA	NA	NA	NA	NA	NA	NA	NA
I_1380943	I	1380943	0.060367848475912096	no_second	6.19438111930971	0	NA	NA	NA	NA	NA	NA	NA	NA	NA
I_1381551	I	1381551	0.14121576828540341	no_second	6.19438111930971	0	NA	NA	NA	NA	NA	NA	NA	NA	NA
I_1383336	I	1383336	0.9477710497660707	no_second	6.19438111930971	0	NA	NA	NA	NA	NA	NA	NA	NA	NA
I_1384389	I	1384389	0.0482510415811098	no_second	6.19438111930971	0	NA	NA	NA	NA	NA	NA	NA	NA	NA
I_1384415	I	1384415	0.2848591678674891	no_second	6.19438111930971	0	NA	NA	NA	NA	NA	NA	NA	NA	NA
I_1384910	I	1384910	0.07305472175446731	no_second	6.19438111930971	0	NA	NA	NA	NA	NA	NA	NA	NA	NA
I_1385076	I	1385076	0.03720993019451942	no_second	6.19438111930971	0	NA	NA	NA	NA	NA	NA	NA	NA	NA
I_1385238	I	1385238	0.23507591877504627	no_second	6.19438111930971	0	NA	NA	NA	NA	NA	NA	NA	NA	NA
I_1387299	I	1387299	0.21859424726577462	no_second	6.19438111930971	0	NA	NA	NA	NA	NA	NA	NA	NA	NA
I_1387757	I	1387757	0.06172970242519563	no_second	6.19438111930971	0	NA	NA	NA	NA	NA	NA	NA	NA	NA
I_1390465	I	1390465	0.1373240100327983	no_second	6.19438111930971	0	NA	NA	NA	NA	NA	NA	NA	NA	NA
I_1390475	I	1390475	0.08128098497737192	no_second	6.19438111930971	0	NA	NA	NA	NA	NA	NA	NA	NA	NA
I_1390943	I	1390943	0.7601164437898896	no_second	6.19438111930971	0	NA	NA	NA	NA	NA	NA	NA	NA	NA
I_1391475	I	1391475	0.09994990715382483	no_second	6.19438111930971	0	NA	NA	NA	NA	NA	NA	NA	NA	NA
I_1392049	I	1392049	0.40005067093921454	no_second	6.19438111930971	0	NA	NA	NA	NA	NA	NA	NA	NA	NA
I_1393667	I	1393667	0.8790879042862538	no_second	6.19438111930971	0	NA	NA	NA	NA	NA	NA	NA	NA	NA
I_1393718	I	1393718	0.2181453056546766	no_second	6.19438111930971	0	NA	NA	NA	NA	NA	NA	NA	NA	NA
I_1394221	I	1394221	0.36267568397024497	no_second	6.19438111930971	0	NA	NA	NA	NA	NA	NA	NA	NA	NA
I_1400428	I	1400428	0.1715951776752181	no_second	6.19438111930971	0	NA	NA	NA	NA	NA	NA	NA	NA	NA
I_1401181	I	1401181	0.09971146455924455	no_second	6.19438111930971	0	NA	NA	NA	NA	NA	NA	NA	NA	NA
I_1404829	I	1404829	0.4268586364268181	no_second	6.19438111930971	0	NA	NA	NA	NA	NA	NA	NA	NA	NA
I_1407269	I	1407269	0.89644826196477	no_second	6.19438111930971	0	NA	NA	NA	NA	NA	NA	NA	NA	NA
I_1407455	I	1407455	1.5240036528305012	no_second	6.19438111930971	0	NA	NA	NA	NA	NA	NA	NA	NA	NA
I_1407724	I	1407724	0.6806927910314762	no_second	6.19438111930971	0	NA	NA	NA	NA	NA	NA	NA	NA	NA
I_1409600	I	1409600	1.5397583850911074	no_second	6.19438111930971	0	NA	NA	NA	NA	NA	NA	NA	NA	NA
I_1410058	I	1410058	0.20124904488466658	no_second	6.19438111930971	0	NA	NA	NA	NA	NA	NA	NA	NA	NA
I_1410207	I	1410207	0.21727865425532011	no_second	6.19438111930971	0	NA	NA	NA	NA	NA	NA	NA	NA	NA
I_1411143	I	1411143	0.051775632685169375	no_second	6.19438111930971	0	NA	NA	NA	NA	NA	NA	NA	NA	NA
I_1415438	I	1415438	0.0364596310505625	no_second	6.19438111930971	0	NA	NA	NA	NA	NA	NA	NA	NA	NA
I_1416193	I	1416193	0.9805527976689987	no_second	6.19438111930971	0	NA	NA	NA	NA	NA	NA	NA	NA	NA
I_1418704	I	1418704	0.03637883676780259	no_second	6.19438111930971	0	NA	NA	NA	NA	NA	NA	NA	NA	NA
I_1418739	I	1418739	0.43016444267017806	no_second	6.19438111930971	0	NA	NA	NA	NA	NA	NA	NA	NA	NA
I_1418815	I	1418815	0.20124904488466658	no_second	6.19438111930971	0	NA	NA	NA	NA	NA	NA	NA	NA	NA
I_1422283	I	1422283	0.10805967803741458	no_second	6.19438111930971	0	NA	NA	NA	NA	NA	NA	NA	NA	NA
I_1423022	I	1423022	0.05626827065356633	no_second	6.19438111930971	0	NA	NA	NA	NA	NA	NA	NA	NA	NA
I_1425092	I	1425092	0.2137435570034367	no_second	6.19438111930971	0	NA	NA	NA	NA	NA	NA	NA	NA	NA
I_1427190	I	1427190	0.2540110671790489	no_second	6.19438111930971	0	NA	NA	NA	NA	NA	NA	NA	NA	NA
I_1427715	I	1427715	0.789865259983503	no_second	6.19438111930971	0	NA	NA	NA	NA	NA	NA	NA	NA	NA
I_1428392	I	1428392	0.20124904488466658	no_second	6.19438111930971	0	NA	NA	NA	NA	NA	NA	NA	NA	NA
I_1433303	I	1433303	0.28028388996225917	no_second	6.19438111930971	0	NA	NA	NA	NA	NA	NA	NA	NA	NA
I_1433753	I	1433753	0.7052811902516124	no_second	6.19438111930971	0	NA	NA	NA	NA	NA	NA	NA	NA	NA
I_1436244	I	1436244	0.2137435570034367	no_second	6.19438111930971	0	NA	NA	NA	NA	NA	NA	NA	NA	NA
I_1436569	I	1436569	2.128699199436478	no_second	6.19438111930971	0	NA	NA	NA	NA	NA	NA	NA	NA	NA
I_1436712	I	1436712	0.8494990620186603	no_second	6.19438111930971	0	NA	NA	NA	NA	NA	NA	NA	NA	NA
I_1437302	I	1437302	0.14903011152463272	no_second	6.19438111930971	0	NA	NA	NA	NA	NA	NA	NA	NA	NA
I_1437339	I	1437339	1.2356128991269084	no_second	6.19438111930971	0	NA	NA	NA	NA	NA	NA	NA	NA	NA
I_1438047	I	1438047	0.10523738047834338	no_second	6.19438111930971	0	NA	NA	NA	NA	NA	NA	NA	NA	NA
I_1439691	I	1439691	0.7095429303182095	no_second	6.19438111930971	0	NA	NA	NA	NA	NA	NA	NA	NA	NA
I_1439789	I	1439789	0.495648112487242	no_second	6.19438111930971	0	NA	NA	NA	NA	NA	NA	NA	NA	NA
I_1441701	I	1441701	0.21430346922429241	no_second	6.19438111930971	0	NA	NA	NA	NA	NA	NA	NA	NA	NA
I_1442280	I	1442280	0.9740912865632938	no_second	6.19438111930971	0	NA	NA	NA	NA	NA	NA	NA	NA	NA
I_1443803	I	1443803	0.7348047571861289	no_second	6.19438111930971	0	NA	NA	NA	NA	NA	NA	NA	NA	NA
I_1444096	I	1444096	0.2137435570034367	no_second	6.19438111930971	0	NA	NA	NA	NA	NA	NA	NA	NA	NA
I_1448655	I	1448655	0.08304977968964006	no_second	6.19438111930971	0	NA	NA	NA	NA	NA	NA	NA	NA	NA
I_1448932	I	1448932	0.5837067534883256	no_second	6.19438111930971	0	NA	NA	NA	NA	NA	NA	NA	NA	NA
I_1452276	I	1452276	1.5281353802136703	no_second	6.19438111930971	0	NA	NA	NA	NA	NA	NA	NA	NA	NA
I_1453605	I	1453605	0.1849659142074795	no_second	6.19438111930971	0	NA	NA	NA	NA	NA	NA	NA	NA	NA
I_1453631	I	1453631	0.689296599275049	no_second	6.19438111930971	0	NA	NA	NA	NA	NA	NA	NA	NA	NA
I_1454218	I	1454218	0.4974707634619334	no_second	6.19438111930971	0	NA	NA	NA	NA	NA	NA	NA	NA	NA
I_1454419	I	1454419	1.4233940774091967	no_second	6.19438111930971	0	NA	NA	NA	NA	NA	NA	NA	NA	NA
I_1458116	I	1458116	1.9085848316733875	no_second	6.19438111930971	0	NA	NA	NA	NA	NA	NA	NA	NA	NA
I_1458245	I	1458245	0.20124904488466658	no_second	6.19438111930971	0	NA	NA	NA	NA	NA	NA	NA	NA	NA
I_1459547	I	1459547	0.1404810669200253	no_second	6.19438111930971	0	NA	NA	NA	NA	NA	NA	NA	NA	NA
I_1460652	I	1460652	0.2137435570034367	no_second	6.19438111930971	0	NA	NA	NA	NA	NA	NA	NA	NA	NA
I_1461334	I	1461334	0.7170430817085153	no_second	6.19438111930971	0	NA	NA	NA	NA	NA	NA	NA	NA	NA
I_1468649	I	1468649	1.2824454425985923	no_second	6.19438111930971	0	NA	NA	NA	NA	NA	NA	NA	NA	NA
I_1469329	I	1469329	0.5113084393702284	no_second	6.19438111930971	0	NA	NA	NA	NA	NA	NA	NA	NA	NA
I_1469554	I	1469554	0.07516468343223191	no_second	6.19438111930971	0	NA	NA	NA	NA	NA	NA	NA	NA	NA
I_1470107	I	1470107	1.3641896858704308	no_second	6.19438111930971	0	NA	NA	NA	NA	NA	NA	NA	NA	NA
I_1475042	I	1475042	0.03673412337335649	no_second	6.19438111930971	0	NA	NA	NA	NA	NA	NA	NA	NA	NA
I_1480544	I	1480544	1.656775277202224	no_second	6.19438111930971	0	NA	NA	NA	NA	NA	NA	NA	NA	NA
I_1482176	I	1482176	0.20124904488466658	no_second	6.19438111930971	0	NA	NA	NA	NA	NA	NA	NA	NA	NA
I_1482235	I	1482235	0.14017565322056003	no_second	6.19438111930971	0	NA	NA	NA	NA	NA	NA	NA	NA	NA
I_1482299	I	1482299	0.25215661877476686	no_second	6.19438111930971	0	NA	NA	NA	NA	NA	NA	NA	NA	NA
I_1483568	I	1483568	0.7548076728798472	no_second	6.19438111930971	0	NA	NA	NA	NA	NA	NA	NA	NA	NA
I_1489001	I	1489001	0.2137435570034367	no_second	6.19438111930971	0	NA	NA	NA	NA	NA	NA	NA	NA	NA
I_1491130	I	1491130	0.7515861250684488	no_second	6.19438111930971	0	NA	NA	NA	NA	NA	NA	NA	NA	NA
I_1491651	I	1491651	0.6061639871437552	no_second	6.19438111930971	0	NA	NA	NA	NA	NA	NA	NA	NA	NA
I_1494338	I	1494338	0.182864657292685	no_second	6.19438111930971	0	NA	NA	NA	NA	NA	NA	NA	NA	NA
I_1494847	I	1494847	0.2137435570034367	no_second	6.19438111930971	0	NA	NA	NA	NA	NA	NA	NA	NA	NA
I_1495519	I	1495519	0.3398525660424621	no_second	6.19438111930971	0	NA	NA	NA	NA	NA	NA	NA	NA	NA
I_1496451	I	1496451	0.1971276532493004	no_second	6.19438111930971	0	NA	NA	NA	NA	NA	NA	NA	NA	NA
I_1496821	I	1496821	0.4111680422012912	no_second	6.19438111930971	0	NA	NA	NA	NA	NA	NA	NA	NA	NA
I_1496824	I	1496824	0.49913900484616824	no_second	6.19438111930971	0	NA	NA	NA	NA	NA	NA	NA	NA	NA
I_1497274	I	1497274	0.40522409604573517	no_second	6.19438111930971	0	NA	NA	NA	NA	NA	NA	NA	NA	NA
I_1497524	I	1497524	0.6966179811985225	no_second	6.19438111930971	0	NA	NA	NA	NA	NA	NA	NA	NA	NA
I_1497593	I	1497593	0.2783644990402436	no_second	6.19438111930971	0	NA	NA	NA	NA	NA	NA	NA	NA	NA
I_1498938	I	1498938	0.17583286468787104	no_second	6.19438111930971	0	NA	NA	NA	NA	NA	NA	NA	NA	NA
I_1502481	I	1502481	1.566458375816997	no_second	6.19438111930971	0	NA	NA	NA	NA	NA	NA	NA	NA	NA
I_1506044	I	1506044	0.023826717490125607	no_second	6.19438111930971	0	NA	NA	NA	NA	NA	NA	NA	NA	NA
I_1506133	I	1506133	0.14102369350353833	no_second	6.19438111930971	0	NA	NA	NA	NA	NA	NA	NA	NA	NA
I_1506367	I	1506367	0.297027249050792	no_second	6.19438111930971	0	NA	NA	NA	NA	NA	NA	NA	NA	NA
I_1507711	I	1507711	0.9309977192520488	no_second	6.19438111930971	0	NA	NA	NA	NA	NA	NA	NA	NA	NA
I_1507809	I	1507809	0.016989787714964358	no_second	6.19438111930971	0	NA	NA	NA	NA	NA	NA	NA	NA	NA
I_1510450	I	1510450	0.20995099990537355	no_second	6.19438111930971	0	NA	NA	NA	NA	NA	NA	NA	NA	NA
I_1510845	I	1510845	1.0940548507862826	no_second	6.19438111930971	0	NA	NA	NA	NA	NA	NA	NA	NA	NA
I_1512358	I	1512358	0.2783644990402436	no_second	6.19438111930971	0	NA	NA	NA	NA	NA	NA	NA	NA	NA
I_1512485	I	1512485	0.11113136875418224	no_second	6.19438111930971	0	NA	NA	NA	NA	NA	NA	NA	NA	NA
I_1512666	I	1512666	0.7110885659844293	no_second	6.19438111930971	0	NA	NA	NA	NA	NA	NA	NA	NA	NA
I_1513749	I	1513749	1.1526050408549513	no_second	6.19438111930971	0	NA	NA	NA	NA	NA	NA	NA	NA	NA
I_1513866	I	1513866	0.4337900898357985	no_second	6.19438111930971	0	NA	NA	NA	NA	NA	NA	NA	NA	NA
I_1515965	I	1515965	0.32288737902465625	no_second	6.19438111930971	0	NA	NA	NA	NA	NA	NA	NA	NA	NA
I_1516274	I	1516274	0.7520448868932672	no_second	6.19438111930971	0	NA	NA	NA	NA	NA	NA	NA	NA	NA
I_1516363	I	1516363	0.25843183101357864	no_second	6.19438111930971	0	NA	NA	NA	NA	NA	NA	NA	NA	NA
I_1517291	I	1517291	0.02823508313964702	no_second	6.19438111930971	0	NA	NA	NA	NA	NA	NA	NA	NA	NA
I_1518197	I	1518197	0.08678285573884903	no_second	6.19438111930971	0	NA	NA	NA	NA	NA	NA	NA	NA	NA
I_1519079	I	1519079	0.06579892052084146	no_second	6.19438111930971	0	NA	NA	NA	NA	NA	NA	NA	NA	NA
I_1519407	I	1519407	0.33530267669611874	no_second	6.19438111930971	0	NA	NA	NA	NA	NA	NA	NA	NA	NA
I_1520587	I	1520587	0.2616602076603339	no_second	6.19438111930971	0	NA	NA	NA	NA	NA	NA	NA	NA	NA
I_1520787	I	1520787	0.08678285573884903	no_second	6.19438111930971	0	NA	NA	NA	NA	NA	NA	NA	NA	NA
I_1522824	I	1522824	0.057503265536941434	no_second	6.19438111930971	0	NA	NA	NA	NA	NA	NA	NA	NA	NA
I_1525477	I	1525477	0.10813944089734287	no_second	6.19438111930971	0	NA	NA	NA	NA	NA	NA	NA	NA	NA
I_1525489	I	1525489	0.15121679336157917	no_second	6.19438111930971	0	NA	NA	NA	NA	NA	NA	NA	NA	NA
I_1525583	I	1525583	0.2662051726816662	no_second	6.19438111930971	0	NA	NA	NA	NA	NA	NA	NA	NA	NA
I_1525626	I	1525626	0.3213050388200256	no_second	6.19438111930971	0	NA	NA	NA	NA	NA	NA	NA	NA	NA
I_1526759	I	1526759	0.1510950351214772	no_second	6.19438111930971	0	NA	NA	NA	NA	NA	NA	NA	NA	NA
I_1528487	I	1528487	0.7159971872075022	no_second	6.19438111930971	0	NA	NA	NA	NA	NA	NA	NA	NA	NA
I_1529216	I	1529216	0.35782910231433784	no_second	6.19438111930971	0	NA	NA	NA	NA	NA	NA	NA	NA	NA
I_1531623	I	1531623	0.6146252848751395	no_second	6.19438111930971	0	NA	NA	NA	NA	NA	NA	NA	NA	NA
I_1531753	I	1531753	0.1616674323130922	no_second	6.19438111930971	0	NA	NA	NA	NA	NA	NA	NA	NA	NA
I_1531937	I	1531937	0.04321581129832084	no_second	6.19438111930971	0	NA	NA	NA	NA	NA	NA	NA	NA	NA
I_1532843	I	1532843	0.46691174221060094	no_second	6.19438111930971	0	NA	NA	NA	NA	NA	NA	NA	NA	NA
I_1533177	I	1533177	0.6364082943859134	no_second	6.19438111930971	0	NA	NA	NA	NA	NA	NA	NA	NA	NA
I_1533491	I	1533491	3.640400667521286	no_second	6.19438111930971	0	NA	NA	NA	NA	NA	NA	NA	NA	NA
I_1538126	I	1538126	1.3319582807833918	no_second	6.19438111930971	0	NA	NA	NA	NA	NA	NA	NA	NA	NA
I_1538735	I	1538735	0.006101368082775082	no_second	6.19438111930971	0	NA	NA	NA	NA	NA	NA	NA	NA	NA
I_1539483	I	1539483	0.1125288440971241	no_second	6.19438111930971	0	NA	NA	NA	NA	NA	NA	NA	NA	NA
I_1540366	I	1540366	2.916879838677161	no_second	6.19438111930971	0	NA	NA	NA	NA	NA	NA	NA	NA	NA
I_1540400	I	1540400	0.18705748634622743	no_second	6.19438111930971	0	NA	NA	NA	NA	NA	NA	NA	NA	NA
I_1540464	I	1540464	0.17863279866025872	no_second	6.19438111930971	0	NA	NA	NA	NA	NA	NA	NA	NA	NA
I_1541340	I	1541340	0.4489445962172296	no_second	6.19438111930971	0	NA	NA	NA	NA	NA	NA	NA	NA	NA
I_1541543	I	1541543	0.09141714601980251	no_second	6.19438111930971	0	NA	NA	NA	NA	NA	NA	NA	NA	NA
I_1544970	I	1544970	0.16222733764871086	no_second	6.19438111930971	0	NA	NA	NA	NA	NA	NA	NA	NA	NA
I_1546833	I	1546833	0.18133059119957612	no_second	6.19438111930971	0	NA	NA	NA	NA	NA	NA	NA	NA	NA
I_1550509	I	1550509	0.2783644990402436	no_second	6.19438111930971	0	NA	NA	NA	NA	NA	NA	NA	NA	NA
I_1552173	I	1552173	0.3482223975746725	no_second	6.19438111930971	0	NA	NA	NA	NA	NA	NA	NA	NA	NA
I_1552332	I	1552332	0.09598567519897926	no_second	6.19438111930971	0	NA	NA	NA	NA	NA	NA	NA	NA	NA
I_1552630	I	1552630	0.036889494166445776	no_second	6.19438111930971	0	NA	NA	NA	NA	NA	NA	NA	NA	NA
I_1552914	I	1552914	0.004541214361402103	no_second	6.19438111930971	0	NA	NA	NA	NA	NA	NA	NA	NA	NA
I_1554278	I	1554278	0.1176307003214685	no_second	6.19438111930971	0	NA	NA	NA	NA	NA	NA	NA	NA	NA
I_1557266	I	1557266	0.385552587289663	no_second	6.19438111930971	0	NA	NA	NA	NA	NA	NA	NA	NA	NA
I_1557331	I	1557331	0.15553459429016986	no_second	6.19438111930971	0	NA	NA	NA	NA	NA	NA	NA	NA	NA
I_1559860	I	1559860	0.1176307003214685	no_second	6.19438111930971	0	NA	NA	NA	NA	NA	NA	NA	NA	NA
I_1562714	I	1562714	0.14153291830075485	no_second	6.19438111930971	0	NA	NA	NA	NA	NA	NA	NA	NA	NA
I_1563730	I	1563730	0.1329824789606529	no_second	6.19438111930971	0	NA	NA	NA	NA	NA	NA	NA	NA	NA
I_1566706	I	1566706	0.3993741479735305	no_second	6.19438111930971	0	NA	NA	NA	NA	NA	NA	NA	NA	NA
I_1566895	I	1566895	0.17589953302337355	no_second	6.19438111930971	0	NA	NA	NA	NA	NA	NA	NA	NA	NA
I_1567176	I	1567176	0.09877789469468051	no_second	6.19438111930971	0	NA	NA	NA	NA	NA	NA	NA	NA	NA
I_1567450	I	1567450	0.6212318491356461	no_second	6.19438111930971	0	NA	NA	NA	NA	NA	NA	NA	NA	NA
I_1567753	I	1567753	0.1418821533956672	no_second	6.19438111930971	0	NA	NA	NA	NA	NA	NA	NA	NA	NA
I_1568647	I	1568647	1.3753236520284606	no_second	6.19438111930971	0	NA	NA	NA	NA	NA	NA	NA	NA	NA
I_1568822	I	1568822	2.2409084860007216	no_second	6.19438111930971	0	NA	NA	NA	NA	NA	NA	NA	NA	NA
I_1571112	I	1571112	0.14338683887912548	no_second	6.19438111930971	0	NA	NA	NA	NA	NA	NA	NA	NA	NA
I_1571268	I	1571268	0.21735827276357855	no_second	6.19438111930971	0	NA	NA	NA	NA	NA	NA	NA	NA	NA
I_1571449	I	1571449	0.09839804670792344	no_second	6.19438111930971	0	NA	NA	NA	NA	NA	NA	NA	NA	NA
I_1572287	I	1572287	0.5245202842535359	no_second	6.19438111930971	0	NA	NA	NA	NA	NA	NA	NA	NA	NA
I_1572451	I	1572451	0.09021735722227102	no_second	6.19438111930971	0	NA	NA	NA	NA	NA	NA	NA	NA	NA
I_1573138	I	1573138	0.07294519200566693	no_second	6.19438111930971	0	NA	NA	NA	NA	NA	NA	NA	NA	NA
I_1573198	I	1573198	0.3601283382043352	no_second	6.19438111930971	0	NA	NA	NA	NA	NA	NA	NA	NA	NA
I_1573296	I	1573296	0.2585669053348911	no_second	6.19438111930971	0	NA	NA	NA	NA	NA	NA	NA	NA	NA
I_1573939	I	1573939	0.27891093759994245	no_second	6.19438111930971	0	NA	NA	NA	NA	NA	NA	NA	NA	NA
I_1573965	I	1573965	0.11541244030724898	no_second	6.19438111930971	0	NA	NA	NA	NA	NA	NA	NA	NA	NA
I_1574528	I	1574528	0.020047807135130033	no_second	6.19438111930971	0	NA	NA	NA	NA	NA	NA	NA	NA	NA
I_1574552	I	1574552	0.365091712639855	no_second	6.19438111930971	0	NA	NA	NA	NA	NA	NA	NA	NA	NA
I_1574844	I	1574844	0.7778141307972392	no_second	6.19438111930971	0	NA	NA	NA	NA	NA	NA	NA	NA	NA
I_1575182	I	1575182	0.0592475463602969	no_second	6.19438111930971	0	NA	NA	NA	NA	NA	NA	NA	NA	NA
I_1575209	I	1575209	0.4889688822803968	no_second	6.19438111930971	0	NA	NA	NA	NA	NA	NA	NA	NA	NA
I_1575351	I	1575351	0.055115480982693955	no_second	6.19438111930971	0	NA	NA	NA	NA	NA	NA	NA	NA	NA
I_1575396	I	1575396	1.5590061117620464	no_second	6.19438111930971	0	NA	NA	NA	NA	NA	NA	NA	NA	NA
I_1575461	I	1575461	1.9835601072596885	no_second	6.19438111930971	0	NA	NA	NA	NA	NA	NA	NA	NA	NA
I_1575532	I	1575532	0.5421273563088143	no_second	6.19438111930971	0	NA	NA	NA	NA	NA	NA	NA	NA	NA
I_1576110	I	1576110	0.4737224093455603	no_second	6.19438111930971	0	NA	NA	NA	NA	NA	NA	NA	NA	NA
I_1578006	I	1578006	0.16222733764871086	no_second	6.19438111930971	0	NA	NA	NA	NA	NA	NA	NA	NA	NA
I_1578774	I	1578774	0.39669626542895786	no_second	6.19438111930971	0	NA	NA	NA	NA	NA	NA	NA	NA	NA
I_1580474	I	1580474	0.9072836655148672	no_second	6.19438111930971	0	NA	NA	NA	NA	NA	NA	NA	NA	NA
I_1581157	I	1581157	1.2216566860228255	no_second	6.19438111930971	0	NA	NA	NA	NA	NA	NA	NA	NA	NA
I_1581196	I	1581196	0.04231966949331342	no_second	6.19438111930971	0	NA	NA	NA	NA	NA	NA	NA	NA	NA
I_1581660	I	1581660	0.20260425219363154	no_second	6.19438111930971	0	NA	NA	NA	NA	NA	NA	NA	NA	NA
I_1582254	I	1582254	0.5852574661072698	no_second	6.19438111930971	0	NA	NA	NA	NA	NA	NA	NA	NA	NA
I_1582370	I	1582370	0.4092756095683726	no_second	6.19438111930971	0	NA	NA	NA	NA	NA	NA	NA	NA	NA
I_1582387	I	1582387	0.18514902937829142	no_second	6.19438111930971	0	NA	NA	NA	NA	NA	NA	NA	NA	NA
I_1582456	I	1582456	0.16222733764871086	no_second	6.19438111930971	0	NA	NA	NA	NA	NA	NA	NA	NA	NA
I_1584704	I	1584704	0.6440633711625415	no_second	6.19438111930971	0	NA	NA	NA	NA	NA	NA	NA	NA	NA
I_1584792	I	1584792	0.05557976367039426	no_second	6.19438111930971	0	NA	NA	NA	NA	NA	NA	NA	NA	NA
I_1586350	I	1586350	0.8445393665436252	no_second	6.19438111930971	0	NA	NA	NA	NA	NA	NA	NA	NA	NA
I_1587322	I	1587322	0.36137202249467726	no_second	6.19438111930971	0	NA	NA	NA	NA	NA	NA	NA	NA	NA
I_1587734	I	1587734	0.9844609630093386	no_second	6.19438111930971	0	NA	NA	NA	NA	NA	NA	NA	NA	NA
I_1589094	I	1589094	0.06809299709005338	no_second	6.19438111930971	0	NA	NA	NA	NA	NA	NA	NA	NA	NA
I_1590175	I	1590175	0.25843183101357864	no_second	6.19438111930971	0	NA	NA	NA	NA	NA	NA	NA	NA	NA
I_1591017	I	1591017	0.1418821533956672	no_second	6.19438111930971	0	NA	NA	NA	NA	NA	NA	NA	NA	NA
I_1591309	I	1591309	0.12833719606373228	no_second	6.19438111930971	0	NA	NA	NA	NA	NA	NA	NA	NA	NA
I_1597066	I	1597066	0.016884167851966694	no_second	6.19438111930971	0	NA	NA	NA	NA	NA	NA	NA	NA	NA
I_1598497	I	1598497	0.2743716269687914	no_second	6.19438111930971	0	NA	NA	NA	NA	NA	NA	NA	NA	NA
I_1598994	I	1598994	1.6526900452600495	no_second	6.19438111930971	0	NA	NA	NA	NA	NA	NA	NA	NA	NA
I_1599848	I	1599848	0.3139747781863531	no_second	6.19438111930971	0	NA	NA	NA	NA	NA	NA	NA	NA	NA
I_1600074	I	1600074	0.9990536133791719	no_second	6.19438111930971	0	NA	NA	NA	NA	NA	NA	NA	NA	NA
I_1600075	I	1600075	0.143783784657246	no_second	6.19438111930971	0	NA	NA	NA	NA	NA	NA	NA	NA	NA
I_1600076	I	1600076	0.27950534798537097	no_second	6.19438111930971	0	NA	NA	NA	NA	NA	NA	NA	NA	NA
I_1603397	I	1603397	2.3077565880995734	no_second	6.19438111930971	0	NA	NA	NA	NA	NA	NA	NA	NA	NA
I_1603506	I	1603506	0.03791058082796395	no_second	6.19438111930971	0	NA	NA	NA	NA	NA	NA	NA	NA	NA
I_1603924	I	1603924	0.33304821970764403	no_second	6.19438111930971	0	NA	NA	NA	NA	NA	NA	NA	NA	NA
I_1604842	I	1604842	0.4331108701335761	no_second	6.19438111930971	0	NA	NA	NA	NA	NA	NA	NA	NA	NA
I_1605098	I	1605098	0.05798016624644717	no_second	6.19438111930971	0	NA	NA	NA	NA	NA	NA	NA	NA	NA
I_1605369	I	1605369	0.09459327696991328	no_second	6.19438111930971	0	NA	NA	NA	NA	NA	NA	NA	NA	NA
I_1605453	I	1605453	0.3807758146777177	no_second	6.19438111930971	0	NA	NA	NA	NA	NA	NA	NA	NA	NA
I_1606457	I	1606457	0.07999390151350574	no_second	6.19438111930971	0	NA	NA	NA	NA	NA	NA	NA	NA	NA
I_1606736	I	1606736	0.24599390487757627	no_second	6.19438111930971	0	NA	NA	NA	NA	NA	NA	NA	NA	NA
I_1608095	I	1608095	1.4508862450088342	no_second	6.19438111930971	0	NA	NA	NA	NA	NA	NA	NA	NA	NA
I_1608593	I	1608593	1.2640878889811373	no_second	6.19438111930971	0	NA	NA	NA	NA	NA	NA	NA	NA	NA
I_1608778	I	1608778	1.821447897806772	no_second	6.19438111930971	0	NA	NA	NA	NA	NA	NA	NA	NA	NA
I_1608897	I	1608897	0.03213090580638101	no_second	6.19438111930971	0	NA	NA	NA	NA	NA	NA	NA	NA	NA
I_1609123	I	1609123	1.5140161375181216	no_second	6.19438111930971	0	NA	NA	NA	NA	NA	NA	NA	NA	NA
I_1609416	I	1609416	1.5997194146914717	no_second	6.19438111930971	0	NA	NA	NA	NA	NA	NA	NA	NA	NA
I_1610694	I	1610694	0.7625656860003419	no_second	6.19438111930971	0	NA	NA	NA	NA	NA	NA	NA	NA	NA
I_1610976	I	1610976	1.403680778883723	no_second	6.19438111930971	0	NA	NA	NA	NA	NA	NA	NA	NA	NA
I_1611362	I	1611362	0.013154132132829092	no_second	6.19438111930971	0	NA	NA	NA	NA	NA	NA	NA	NA	NA
I_1612296	I	1612296	0.03183973756984347	no_second	6.19438111930971	0	NA	NA	NA	NA	NA	NA	NA	NA	NA
I_1612343	I	1612343	0.016884167851966694	no_second	6.19438111930971	0	NA	NA	NA	NA	NA	NA	NA	NA	NA
I_1612456	I	1612456	0.017001230108502973	no_second	6.19438111930971	0	NA	NA	NA	NA	NA	NA	NA	NA	NA
I_1613118	I	1613118	0.4656378235836459	no_second	6.19438111930971	0	NA	NA	NA	NA	NA	NA	NA	NA	NA
I_1614974	I	1614974	0.8515308015835765	no_second	6.19438111930971	0	NA	NA	NA	NA	NA	NA	NA	NA	NA
I_1615304	I	1615304	0.48742506979279066	no_second	6.19438111930971	0	NA	NA	NA	NA	NA	NA	NA	NA	NA
I_1615338	I	1615338	0.44167394752799816	no_second	6.19438111930971	0	NA	NA	NA	NA	NA	NA	NA	NA	NA
I_1615997	I	1615997	0.0017136361654608544	no_second	6.19438111930971	0	NA	NA	NA	NA	NA	NA	NA	NA	NA
I_1616116	I	1616116	0.21261299592326774	no_second	6.19438111930971	0	NA	NA	NA	NA	NA	NA	NA	NA	NA
I_1616506	I	1616506	0.20352229511691405	no_second	6.19438111930971	0	NA	NA	NA	NA	NA	NA	NA	NA	NA
I_1616892	I	1616892	0.5071157452769086	no_second	6.19438111930971	0	NA	NA	NA	NA	NA	NA	NA	NA	NA
I_1617678	I	1617678	0.03676072244470257	no_second	6.19438111930971	0	NA	NA	NA	NA	NA	NA	NA	NA	NA
I_1617835	I	1617835	0.19045255541775422	no_second	6.19438111930971	0	NA	NA	NA	NA	NA	NA	NA	NA	NA
I_1618081	I	1618081	0.14508885833555546	no_second	6.19438111930971	0	NA	NA	NA	NA	NA	NA	NA	NA	NA
I_1619047	I	1619047	0.11769894662755087	no_second	6.19438111930971	0	NA	NA	NA	NA	NA	NA	NA	NA	NA
I_1619400	I	1619400	0.7678768368611488	no_second	6.19438111930971	0	NA	NA	NA	NA	NA	NA	NA	NA	NA
I_1619412	I	1619412	0.23528008339533957	no_second	6.19438111930971	0	NA	NA	NA	NA	NA	NA	NA	NA	NA
I_1619970	I	1619970	0.5665204133341635	no_second	6.19438111930971	0	NA	NA	NA	NA	NA	NA	NA	NA	NA
I_1620000	I	1620000	0.5027217190163644	no_second	6.19438111930971	0	NA	NA	NA	NA	NA	NA	NA	NA	NA
I_1620393	I	1620393	0.43525076157505627	no_second	6.19438111930971	0	NA	NA	NA	NA	NA	NA	NA	NA	NA
I_1620808	I	1620808	0.06138089213378152	no_second	6.19438111930971	0	NA	NA	NA	NA	NA	NA	NA	NA	NA
I_1620809	I	1620809	0.12713750177789243	no_second	6.19438111930971	0	NA	NA	NA	NA	NA	NA	NA	NA	NA
I_1620833	I	1620833	0.19949493999705092	no_second	6.19438111930971	0	NA	NA	NA	NA	NA	NA	NA	NA	NA
I_1621807	I	1621807	0.10609327474839003	no_second	6.19438111930971	0	NA	NA	NA	NA	NA	NA	NA	NA	NA
I_1623032	I	1623032	0.07668412713596383	no_second	6.19438111930971	0	NA	NA	NA	NA	NA	NA	NA	NA	NA
I_1624208	I	1624208	0.16430835592777304	no_second	6.19438111930971	0	NA	NA	NA	NA	NA	NA	NA	NA	NA
I_1624322	I	1624322	0.9072836655148672	no_second	6.19438111930971	0	NA	NA	NA	NA	NA	NA	NA	NA	NA
I_1624599	I	1624599	0.39250710924528703	no_second	6.19438111930971	0	NA	NA	NA	NA	NA	NA	NA	NA	NA
I_1624617	I	1624617	0.7575908642214033	no_second	6.19438111930971	0	NA	NA	NA	NA	NA	NA	NA	NA	NA
I_1625058	I	1625058	0.24722607421368753	no_second	6.19438111930971	0	NA	NA	NA	NA	NA	NA	NA	NA	NA
I_1625402	I	1625402	0.024505362859340837	no_second	6.19438111930971	0	NA	NA	NA	NA	NA	NA	NA	NA	NA
I_1625659	I	1625659	0.10292790868355084	no_second	6.19438111930971	0	NA	NA	NA	NA	NA	NA	NA	NA	NA
I_1627088	I	1627088	0.0013650741758951446	no_second	6.19438111930971	0	NA	NA	NA	NA	NA	NA	NA	NA	NA
I_1628264	I	1628264	0.10391065386281849	no_second	6.19438111930971	0	NA	NA	NA	NA	NA	NA	NA	NA	NA
I_1630295	I	1630295	0.294707468969533	no_second	6.19438111930971	0	NA	NA	NA	NA	NA	NA	NA	NA	NA
I_1631819	I	1631819	0.23136466027496908	no_second	6.19438111930971	0	NA	NA	NA	NA	NA	NA	NA	NA	NA
I_1635398	I	1635398	0.5742113741724171	no_second	6.19438111930971	0	NA	NA	NA	NA	NA	NA	NA	NA	NA
I_1636553	I	1636553	0.9072836655148672	no_second	6.19438111930971	0	NA	NA	NA	NA	NA	NA	NA	NA	NA
I_1636823	I	1636823	0.22607763144476564	no_second	6.19438111930971	0	NA	NA	NA	NA	NA	NA	NA	NA	NA
I_1639384	I	1639384	0.16454106337475075	no_second	6.19438111930971	0	NA	NA	NA	NA	NA	NA	NA	NA	NA
I_1639890	I	1639890	0.007769015456776662	no_second	6.19438111930971	0	NA	NA	NA	NA	NA	NA	NA	NA	NA
I_1640743	I	1640743	0.487863055024843	no_second	6.19438111930971	0	NA	NA	NA	NA	NA	NA	NA	NA	NA
I_1642880	I	1642880	0.22537856979568124	no_second	6.19438111930971	0	NA	NA	NA	NA	NA	NA	NA	NA	NA
I_1644194	I	1644194	0.9072836655148672	no_second	6.19438111930971	0	NA	NA	NA	NA	NA	NA	NA	NA	NA
I_1644252	I	1644252	0.45778544910431074	no_second	6.19438111930971	0	NA	NA	NA	NA	NA	NA	NA	NA	NA
I_1649783	I	1649783	1.1089757661318498	no_second	6.19438111930971	0	NA	NA	NA	NA	NA	NA	NA	NA	NA
I_1650459	I	1650459	0.6431659793675575	no_second	6.19438111930971	0	NA	NA	NA	NA	NA	NA	NA	NA	NA
I_1650864	I	1650864	1.659978151451191	no_second	6.19438111930971	0	NA	NA	NA	NA	NA	NA	NA	NA	NA
I_1652202	I	1652202	0.048436632876294426	no_second	6.19438111930971	0	NA	NA	NA	NA	NA	NA	NA	NA	NA
I_1652770	I	1652770	0.27950534798537097	no_second	6.19438111930971	0	NA	NA	NA	NA	NA	NA	NA	NA	NA
I_1653135	I	1653135	1.0737309891546813	no_second	6.19438111930971	0	NA	NA	NA	NA	NA	NA	NA	NA	NA
I_1653526	I	1653526	0.10723773412698878	no_second	6.19438111930971	0	NA	NA	NA	NA	NA	NA	NA	NA	NA
I_1653702	I	1653702	4.018022222860512e-6	no_second	6.19438111930971	0	NA	NA	NA	NA	NA	NA	NA	NA	NA
I_1656062	I	1656062	0.22702534246572476	no_second	6.19438111930971	0	NA	NA	NA	NA	NA	NA	NA	NA	NA
I_1656763	I	1656763	0.2904781571048875	no_second	6.19438111930971	0	NA	NA	NA	NA	NA	NA	NA	NA	NA
I_1657220	I	1657220	0.7384496641439622	no_second	6.19438111930971	0	NA	NA	NA	NA	NA	NA	NA	NA	NA
I_1657899	I	1657899	0.23964800454604263	no_second	6.19438111930971	0	NA	NA	NA	NA	NA	NA	NA	NA	NA
I_1657940	I	1657940	0.7337294463367852	no_second	6.19438111930971	0	NA	NA	NA	NA	NA	NA	NA	NA	NA
I_1664043	I	1664043	0.08462313456256285	no_second	6.19438111930971	0	NA	NA	NA	NA	NA	NA	NA	NA	NA
I_1665060	I	1665060	0.6293768176786697	no_second	6.19438111930971	0	NA	NA	NA	NA	NA	NA	NA	NA	NA
I_1667843	I	1667843	1.1238053285223877	no_second	6.19438111930971	0	NA	NA	NA	NA	NA	NA	NA	NA	NA
I_1673141	I	1673141	0.29712483650371263	no_second	6.19438111930971	0	NA	NA	NA	NA	NA	NA	NA	NA	NA
I_1673170	I	1673170	0.0030589459538910607	no_second	6.19438111930971	0	NA	NA	NA	NA	NA	NA	NA	NA	NA
I_1673864	I	1673864	1.147034765235135	no_second	6.19438111930971	0	NA	NA	NA	NA	NA	NA	NA	NA	NA
I_1674291	I	1674291	0.14205941348508735	no_second	6.19438111930971	0	NA	NA	NA	NA	NA	NA	NA	NA	NA
I_1674796	I	1674796	0.6796699595742796	no_second	6.19438111930971	0	NA	NA	NA	NA	NA	NA	NA	NA	NA
I_1677002	I	1677002	0.5816517432486413	no_second	6.19438111930971	0	NA	NA	NA	NA	NA	NA	NA	NA	NA
I_1677288	I	1677288	0.5421273563088143	no_second	6.19438111930971	0	NA	NA	NA	NA	NA	NA	NA	NA	NA
I_1677359	I	1677359	0.2978132334518307	no_second	6.19438111930971	0	NA	NA	NA	NA	NA	NA	NA	NA	NA
I_1677916	I	1677916	0.23501292204347599	no_second	6.19438111930971	0	NA	NA	NA	NA	NA	NA	NA	NA	NA
I_1679070	I	1679070	0.09623125916961156	no_second	6.19438111930971	0	NA	NA	NA	NA	NA	NA	NA	NA	NA
I_1679350	I	1679350	0.2813028476951551	no_second	6.19438111930971	0	NA	NA	NA	NA	NA	NA	NA	NA	NA
I_1680874	I	1680874	0.666590937885259	no_second	6.19438111930971	0	NA	NA	NA	NA	NA	NA	NA	NA	NA
I_1681523	I	1681523	0.06490364731593627	no_second	6.19438111930971	0	NA	NA	NA	NA	NA	NA	NA	NA	NA
I_1681927	I	1681927	0.4675415505413763	no_second	6.19438111930971	0	NA	NA	NA	NA	NA	NA	NA	NA	NA
I_1682224	I	1682224	0.8452500241180545	no_second	6.19438111930971	0	NA	NA	NA	NA	NA	NA	NA	NA	NA
I_1683094	I	1683094	0.8345584015238587	no_second	6.19438111930971	0	NA	NA	NA	NA	NA	NA	NA	NA	NA
I_1685309	I	1685309	0.11414755376460668	no_second	6.19438111930971	0	NA	NA	NA	NA	NA	NA	NA	NA	NA
I_1685903	I	1685903	0.5578016957255872	no_second	6.19438111930971	0	NA	NA	NA	NA	NA	NA	NA	NA	NA
I_1685910	I	1685910	0.2316579836385915	no_second	6.19438111930971	0	NA	NA	NA	NA	NA	NA	NA	NA	NA
I_1687406	I	1687406	0.47359578220766263	no_second	6.19438111930971	0	NA	NA	NA	NA	NA	NA	NA	NA	NA
I_1688102	I	1688102	0.6030507839827648	no_second	6.19438111930971	0	NA	NA	NA	NA	NA	NA	NA	NA	NA
I_1688317	I	1688317	0.56939582086243	no_second	6.19438111930971	0	NA	NA	NA	NA	NA	NA	NA	NA	NA
I_1689971	I	1689971	0.12004886211523885	no_second	6.19438111930971	0	NA	NA	NA	NA	NA	NA	NA	NA	NA
I_1690472	I	1690472	0.028448332454795968	no_second	6.19438111930971	0	NA	NA	NA	NA	NA	NA	NA	NA	NA
I_1691393	I	1691393	0.896330177408174	no_second	6.19438111930971	0	NA	NA	NA	NA	NA	NA	NA	NA	NA
I_1691461	I	1691461	1.0150600330974748	no_second	6.19438111930971	0	NA	NA	NA	NA	NA	NA	NA	NA	NA
I_1691884	I	1691884	0.09572231163009125	no_second	6.19438111930971	0	NA	NA	NA	NA	NA	NA	NA	NA	NA
I_1692354	I	1692354	0.666590937885259	no_second	6.19438111930971	0	NA	NA	NA	NA	NA	NA	NA	NA	NA
I_1692364	I	1692364	0.09553922773803787	no_second	6.19438111930971	0	NA	NA	NA	NA	NA	NA	NA	NA	NA
I_1692464	I	1692464	1.1739110502646959	no_second	6.19438111930971	0	NA	NA	NA	NA	NA	NA	NA	NA	NA
I_1693496	I	1693496	0.8345584015238587	no_second	6.19438111930971	0	NA	NA	NA	NA	NA	NA	NA	NA	NA
I_1693647	I	1693647	1.2645378291432203	no_second	6.19438111930971	0	NA	NA	NA	NA	NA	NA	NA	NA	NA
I_1693732	I	1693732	0.2318745304655017	no_second	6.19438111930971	0	NA	NA	NA	NA	NA	NA	NA	NA	NA
I_1693774	I	1693774	0.04675975926624885	no_second	6.19438111930971	0	NA	NA	NA	NA	NA	NA	NA	NA	NA
I_1694316	I	1694316	0.8452500241180545	no_second	6.19438111930971	0	NA	NA	NA	NA	NA	NA	NA	NA	NA
I_1694672	I	1694672	0.7082471902789914	no_second	6.19438111930971	0	NA	NA	NA	NA	NA	NA	NA	NA	NA
I_1695159	I	1695159	1.2460467510598656	no_second	6.19438111930971	0	NA	NA	NA	NA	NA	NA	NA	NA	NA
I_1695982	I	1695982	0.815650940994777	no_second	6.19438111930971	0	NA	NA	NA	NA	NA	NA	NA	NA	NA
I_1696052	I	1696052	1.8836006753842973	no_second	6.19438111930971	0	NA	NA	NA	NA	NA	NA	NA	NA	NA
I_1696901	I	1696901	0.7673147820010503	no_second	6.19438111930971	0	NA	NA	NA	NA	NA	NA	NA	NA	NA
I_1696916	I	1696916	0.7942348285365199	no_second	6.19438111930971	0	NA	NA	NA	NA	NA	NA	NA	NA	NA
I_1696999	I	1696999	0.07622364981765989	no_second	6.19438111930971	0	NA	NA	NA	NA	NA	NA	NA	NA	NA
I_1697431	I	1697431	0.9444196940394847	no_second	6.19438111930971	0	NA	NA	NA	NA	NA	NA	NA	NA	NA
I_1698158	I	1698158	0.3851974745154759	no_second	6.19438111930971	0	NA	NA	NA	NA	NA	NA	NA	NA	NA
I_1700154	I	1700154	0.004498004940942038	no_second	6.19438111930971	0	NA	NA	NA	NA	NA	NA	NA	NA	NA
I_1700392	I	1700392	0.28756066575136874	no_second	6.19438111930971	0	NA	NA	NA	NA	NA	NA	NA	NA	NA
I_1700510	I	1700510	0.029932028698659654	no_second	6.19438111930971	0	NA	NA	NA	NA	NA	NA	NA	NA	NA
I_1701151	I	1701151	0.09572231163009125	no_second	6.19438111930971	0	NA	NA	NA	NA	NA	NA	NA	NA	NA
I_1703084	I	1703084	0.15339071364852153	no_second	6.19438111930971	0	NA	NA	NA	NA	NA	NA	NA	NA	NA
I_1703532	I	1703532	0.10543232026853386	no_second	6.19438111930971	0	NA	NA	NA	NA	NA	NA	NA	NA	NA
I_1703671	I	1703671	0.19286092897457485	no_second	6.19438111930971	0	NA	NA	NA	NA	NA	NA	NA	NA	NA
I_1704244	I	1704244	0.9444196940394847	no_second	6.19438111930971	0	NA	NA	NA	NA	NA	NA	NA	NA	NA
I_1704511	I	1704511	0.5119593991485463	no_second	6.19438111930971	0	NA	NA	NA	NA	NA	NA	NA	NA	NA
I_1704845	I	1704845	2.350447417868789	no_second	6.19438111930971	0	NA	NA	NA	NA	NA	NA	NA	NA	NA
I_1705000	I	1705000	0.3163516304914415	no_second	6.19438111930971	0	NA	NA	NA	NA	NA	NA	NA	NA	NA
I_1705270	I	1705270	0.21993113401333103	no_second	6.19438111930971	0	NA	NA	NA	NA	NA	NA	NA	NA	NA
I_1705540	I	1705540	0.0896871941302506	no_second	6.19438111930971	0	NA	NA	NA	NA	NA	NA	NA	NA	NA
I_1706074	I	1706074	0.5421273563088143	no_second	6.19438111930971	0	NA	NA	NA	NA	NA	NA	NA	NA	NA
I_1706253	I	1706253	0.8086149022358973	no_second	6.19438111930971	0	NA	NA	NA	NA	NA	NA	NA	NA	NA
I_1706721	I	1706721	0.09094906594058234	no_second	6.19438111930971	0	NA	NA	NA	NA	NA	NA	NA	NA	NA
I_1706896	I	1706896	0.953769170251922	no_second	6.19438111930971	0	NA	NA	NA	NA	NA	NA	NA	NA	NA
I_1706897	I	1706897	0.743074615072798	no_second	6.19438111930971	0	NA	NA	NA	NA	NA	NA	NA	NA	NA
I_1707286	I	1707286	0.645514410495228	no_second	6.19438111930971	0	NA	NA	NA	NA	NA	NA	NA	NA	NA
I_1707304	I	1707304	0.8764766175607255	no_second	6.19438111930971	0	NA	NA	NA	NA	NA	NA	NA	NA	NA
I_1708011	I	1708011	1.7419420418196252	no_second	6.19438111930971	0	NA	NA	NA	NA	NA	NA	NA	NA	NA
I_1709037	I	1709037	1.0737125665064482	no_second	6.19438111930971	0	NA	NA	NA	NA	NA	NA	NA	NA	NA
I_1709092	I	1709092	0.8254995332828886	no_second	6.19438111930971	0	NA	NA	NA	NA	NA	NA	NA	NA	NA
I_1709542	I	1709542	0.666590937885259	no_second	6.19438111930971	0	NA	NA	NA	NA	NA	NA	NA	NA	NA
I_1710064	I	1710064	0.6090485855018194	no_second	6.19438111930971	0	NA	NA	NA	NA	NA	NA	NA	NA	NA
I_1711361	I	1711361	0.00852697158572993	no_second	6.19438111930971	0	NA	NA	NA	NA	NA	NA	NA	NA	NA
I_1711473	I	1711473	0.09885700932126623	no_second	6.19438111930971	0	NA	NA	NA	NA	NA	NA	NA	NA	NA
I_1711618	I	1711618	0.43665459126974415	no_second	6.19438111930971	0	NA	NA	NA	NA	NA	NA	NA	NA	NA
I_1711715	I	1711715	0.5312182349471875	no_second	6.19438111930971	0	NA	NA	NA	NA	NA	NA	NA	NA	NA
I_1711752	I	1711752	0.8452500241180545	no_second	6.19438111930971	0	NA	NA	NA	NA	NA	NA	NA	NA	NA
I_1711756	I	1711756	0.9171536256771607	no_second	6.19438111930971	0	NA	NA	NA	NA	NA	NA	NA	NA	NA
I_1712435	I	1712435	0.03634682549527414	no_second	6.19438111930971	0	NA	NA	NA	NA	NA	NA	NA	NA	NA
I_1713182	I	1713182	1.1801151948556812	no_second	6.19438111930971	0	NA	NA	NA	NA	NA	NA	NA	NA	NA
I_1713364	I	1713364	0.283659917604899	no_second	6.19438111930971	0	NA	NA	NA	NA	NA	NA	NA	NA	NA
I_1713457	I	1713457	0.9186352725265745	no_second	6.19438111930971	0	NA	NA	NA	NA	NA	NA	NA	NA	NA
I_1713725	I	1713725	0.3312545733788819	no_second	6.19438111930971	0	NA	NA	NA	NA	NA	NA	NA	NA	NA
I_1713925	I	1713925	0.054539250689111037	no_second	6.19438111930971	0	NA	NA	NA	NA	NA	NA	NA	NA	NA
I_1714285	I	1714285	0.6002206149937334	no_second	6.19438111930971	0	NA	NA	NA	NA	NA	NA	NA	NA	NA
I_1714645	I	1714645	0.4936241861144992	no_second	6.19438111930971	0	NA	NA	NA	NA	NA	NA	NA	NA	NA
I_1715441	I	1715441	0.23144999892202295	no_second	6.19438111930971	0	NA	NA	NA	NA	NA	NA	NA	NA	NA
I_1715851	I	1715851	1.020638875814285	no_second	6.19438111930971	0	NA	NA	NA	NA	NA	NA	NA	NA	NA
I_1717360	I	1717360	0.04764052218310229	no_second	6.19438111930971	0	NA	NA	NA	NA	NA	NA	NA	NA	NA
I_1717557	I	1717557	0.8452500241180545	no_second	6.19438111930971	0	NA	NA	NA	NA	NA	NA	NA	NA	NA
I_1718035	I	1718035	0.24469565757812145	no_second	6.19438111930971	0	NA	NA	NA	NA	NA	NA	NA	NA	NA
I_1718204	I	1718204	0.13149534219857506	no_second	6.19438111930971	0	NA	NA	NA	NA	NA	NA	NA	NA	NA
I_1718739	I	1718739	0.3829030326269669	no_second	6.19438111930971	0	NA	NA	NA	NA	NA	NA	NA	NA	NA
I_1718986	I	1718986	0.42011362055264584	no_second	6.19438111930971	0	NA	NA	NA	NA	NA	NA	NA	NA	NA
I_1719435	I	1719435	0.2557378303953317	no_second	6.19438111930971	0	NA	NA	NA	NA	NA	NA	NA	NA	NA
I_1720376	I	1720376	0.5812846833332157	no_second	6.19438111930971	0	NA	NA	NA	NA	NA	NA	NA	NA	NA
I_1725528	I	1725528	0.5493632763084433	no_second	6.19438111930971	0	NA	NA	NA	NA	NA	NA	NA	NA	NA
I_1725858	I	1725858	0.11082967040717687	no_second	6.19438111930971	0	NA	NA	NA	NA	NA	NA	NA	NA	NA
I_1727192	I	1727192	1.147034765235135	no_second	6.19438111930971	0	NA	NA	NA	NA	NA	NA	NA	NA	NA
I_1729576	I	1729576	0.5304554467956643	no_second	6.19438111930971	0	NA	NA	NA	NA	NA	NA	NA	NA	NA
I_1731008	I	1731008	0.012639295681932033	no_second	6.19438111930971	0	NA	NA	NA	NA	NA	NA	NA	NA	NA
I_1731687	I	1731687	0.06211818791610978	no_second	6.19438111930971	0	NA	NA	NA	NA	NA	NA	NA	NA	NA
I_1731821	I	1731821	0.8452500241180545	no_second	6.19438111930971	0	NA	NA	NA	NA	NA	NA	NA	NA	NA
I_1732348	I	1732348	0.05002261386015639	no_second	6.19438111930971	0	NA	NA	NA	NA	NA	NA	NA	NA	NA
I_1733114	I	1733114	0.030606788793420762	no_second	6.19438111930971	0	NA	NA	NA	NA	NA	NA	NA	NA	NA
I_1733248	I	1733248	1.192175703504022	no_second	6.19438111930971	0	NA	NA	NA	NA	NA	NA	NA	NA	NA
I_1738955	I	1738955	0.397180417156231	no_second	6.19438111930971	0	NA	NA	NA	NA	NA	NA	NA	NA	NA
I_1739370	I	1739370	0.08544776546577346	no_second	6.19438111930971	0	NA	NA	NA	NA	NA	NA	NA	NA	NA
I_1739418	I	1739418	0.3758752297527288	no_second	6.19438111930971	0	NA	NA	NA	NA	NA	NA	NA	NA	NA
I_1740511	I	1740511	0.5208601715952237	no_second	6.19438111930971	0	NA	NA	NA	NA	NA	NA	NA	NA	NA
I_1740608	I	1740608	0.3811639336824526	no_second	6.19438111930971	0	NA	NA	NA	NA	NA	NA	NA	NA	NA
I_1740710	I	1740710	0.41397465226684843	no_second	6.19438111930971	0	NA	NA	NA	NA	NA	NA	NA	NA	NA
I_1740998	I	1740998	0.32541792093218674	no_second	6.19438111930971	0	NA	NA	NA	NA	NA	NA	NA	NA	NA
I_1741155	I	1741155	1.3894275951435868	no_second	6.19438111930971	0	NA	NA	NA	NA	NA	NA	NA	NA	NA
I_1742005	I	1742005	0.28085929905207524	no_second	6.19438111930971	0	NA	NA	NA	NA	NA	NA	NA	NA	NA
I_1742057	I	1742057	0.06385112828915318	no_second	6.19438111930971	0	NA	NA	NA	NA	NA	NA	NA	NA	NA
I_1742173	I	1742173	0.3789252428021436	no_second	6.19438111930971	0	NA	NA	NA	NA	NA	NA	NA	NA	NA
I_1743376	I	1743376	1.0034839973186522	no_second	6.19438111930971	0	NA	NA	NA	NA	NA	NA	NA	NA	NA
I_1743935	I	1743935	0.6785216321455779	no_second	6.19438111930971	0	NA	NA	NA	NA	NA	NA	NA	NA	NA
I_1744104	I	1744104	0.5638613520932491	no_second	6.19438111930971	0	NA	NA	NA	NA	NA	NA	NA	NA	NA
I_1744674	I	1744674	0.10645809901225005	no_second	6.19438111930971	0	NA	NA	NA	NA	NA	NA	NA	NA	NA
I_1745131	I	1745131	0.1281795212609718	no_second	6.19438111930971	0	NA	NA	NA	NA	NA	NA	NA	NA	NA
I_1745337	I	1745337	0.8887569432111134	no_second	6.19438111930971	0	NA	NA	NA	NA	NA	NA	NA	NA	NA
I_1745545	I	1745545	0.5083893192772908	no_second	6.19438111930971	0	NA	NA	NA	NA	NA	NA	NA	NA	NA
I_1745636	I	1745636	0.6585091351789194	no_second	6.19438111930971	0	NA	NA	NA	NA	NA	NA	NA	NA	NA
I_1746370	I	1746370	0.07659377394915765	no_second	6.19438111930971	0	NA	NA	NA	NA	NA	NA	NA	NA	NA
I_1746487	I	1746487	0.17413414397599392	no_second	6.19438111930971	0	NA	NA	NA	NA	NA	NA	NA	NA	NA
I_1747919	I	1747919	0.6575358480491038	no_second	6.19438111930971	0	NA	NA	NA	NA	NA	NA	NA	NA	NA
I_1748522	I	1748522	0.5433247168648987	no_second	6.19438111930971	0	NA	NA	NA	NA	NA	NA	NA	NA	NA
I_1748624	I	1748624	0.009852583914526772	no_second	6.19438111930971	0	NA	NA	NA	NA	NA	NA	NA	NA	NA
I_1748808	I	1748808	0.11353095872052577	no_second	6.19438111930971	0	NA	NA	NA	NA	NA	NA	NA	NA	NA
I_1749058	I	1749058	0.21908398034160478	no_second	6.19438111930971	0	NA	NA	NA	NA	NA	NA	NA	NA	NA
I_1749633	I	1749633	0.8621093809599156	no_second	6.19438111930971	0	NA	NA	NA	NA	NA	NA	NA	NA	NA
I_1750001	I	1750001	0.03342360258533809	no_second	6.19438111930971	0	NA	NA	NA	NA	NA	NA	NA	NA	NA
I_1750194	I	1750194	0.026151673788900244	no_second	6.19438111930971	0	NA	NA	NA	NA	NA	NA	NA	NA	NA
I_1750438	I	1750438	0.4234394811465111	no_second	6.19438111930971	0	NA	NA	NA	NA	NA	NA	NA	NA	NA
I_1751224	I	1751224	0.8345584015238587	no_second	6.19438111930971	0	NA	NA	NA	NA	NA	NA	NA	NA	NA
I_1751453	I	1751453	0.21414149622854428	no_second	6.19438111930971	0	NA	NA	NA	NA	NA	NA	NA	NA	NA
I_1751480	I	1751480	0.060772077435940756	no_second	6.19438111930971	0	NA	NA	NA	NA	NA	NA	NA	NA	NA
I_1751881	I	1751881	0.003409885104594304	no_second	6.19438111930971	0	NA	NA	NA	NA	NA	NA	NA	NA	NA
I_1752199	I	1752199	0.2203136952143324	no_second	6.19438111930971	0	NA	NA	NA	NA	NA	NA	NA	NA	NA
I_1752474	I	1752474	0.5120290890772462	no_second	6.19438111930971	0	NA	NA	NA	NA	NA	NA	NA	NA	NA
I_1752490	I	1752490	0.17998262936608483	no_second	6.19438111930971	0	NA	NA	NA	NA	NA	NA	NA	NA	NA
I_1752491	I	1752491	0.5247159145776468	no_second	6.19438111930971	0	NA	NA	NA	NA	NA	NA	NA	NA	NA
I_1753436	I	1753436	0.1802517536826991	no_second	6.19438111930971	0	NA	NA	NA	NA	NA	NA	NA	NA	NA
I_1753765	I	1753765	0.14353175590064357	no_second	6.19438111930971	0	NA	NA	NA	NA	NA	NA	NA	NA	NA
I_1753941	I	1753941	0.11564841448599802	no_second	6.19438111930971	0	NA	NA	NA	NA	NA	NA	NA	NA	NA
I_1754689	I	1754689	0.28474559825465584	no_second	6.19438111930971	0	NA	NA	NA	NA	NA	NA	NA	NA	NA
I_1754869	I	1754869	0.07978416348126227	no_second	6.19438111930971	0	NA	NA	NA	NA	NA	NA	NA	NA	NA
I_1754907	I	1754907	0.21997825372504679	no_second	6.19438111930971	0	NA	NA	NA	NA	NA	NA	NA	NA	NA
I_1755143	I	1755143	0.1275063571548236	no_second	6.19438111930971	0	NA	NA	NA	NA	NA	NA	NA	NA	NA
I_1755357	I	1755357	0.4620852844850758	no_second	6.19438111930971	0	NA	NA	NA	NA	NA	NA	NA	NA	NA
I_1755642	I	1755642	0.11566869084536452	no_second	6.19438111930971	0	NA	NA	NA	NA	NA	NA	NA	NA	NA
I_1755643	I	1755643	0.4022200475226508	no_second	6.19438111930971	0	NA	NA	NA	NA	NA	NA	NA	NA	NA
I_1758750	I	1758750	0.40267358678507803	no_second	6.19438111930971	0	NA	NA	NA	NA	NA	NA	NA	NA	NA
I_1758776	I	1758776	0.18211044656349332	no_second	6.19438111930971	0	NA	NA	NA	NA	NA	NA	NA	NA	NA
I_1759606	I	1759606	0.07776008313896364	no_second	6.19438111930971	0	NA	NA	NA	NA	NA	NA	NA	NA	NA
I_1760917	I	1760917	0.009624822060277864	no_second	6.19438111930971	0	NA	NA	NA	NA	NA	NA	NA	NA	NA
I_1761707	I	1761707	0.012274568452649915	no_second	6.19438111930971	0	NA	NA	NA	NA	NA	NA	NA	NA	NA
I_1762021	I	1762021	0.356048815996666	no_second	6.19438111930971	0	NA	NA	NA	NA	NA	NA	NA	NA	NA
I_1762305	I	1762305	0.6637577162373929	no_second	6.19438111930971	0	NA	NA	NA	NA	NA	NA	NA	NA	NA
I_1763011	I	1763011	0.024887917462539672	no_second	6.19438111930971	0	NA	NA	NA	NA	NA	NA	NA	NA	NA
I_1763014	I	1763014	0.1888841664650238	no_second	6.19438111930971	0	NA	NA	NA	NA	NA	NA	NA	NA	NA
I_1763350	I	1763350	0.1320195399180306	no_second	6.19438111930971	0	NA	NA	NA	NA	NA	NA	NA	NA	NA
I_1763495	I	1763495	0.25154991542962885	no_second	6.19438111930971	0	NA	NA	NA	NA	NA	NA	NA	NA	NA
I_1763719	I	1763719	0.3741690126760917	no_second	6.19438111930971	0	NA	NA	NA	NA	NA	NA	NA	NA	NA
I_1764449	I	1764449	0.3277909171480632	no_second	6.19438111930971	0	NA	NA	NA	NA	NA	NA	NA	NA	NA
I_1764580	I	1764580	0.5774692708661486	no_second	6.19438111930971	0	NA	NA	NA	NA	NA	NA	NA	NA	NA
I_1764616	I	1764616	0.06382873919134258	no_second	6.19438111930971	0	NA	NA	NA	NA	NA	NA	NA	NA	NA
I_1765089	I	1765089	0.45196442524749825	no_second	6.19438111930971	0	NA	NA	NA	NA	NA	NA	NA	NA	NA
I_1765246	I	1765246	0.21344620813344947	no_second	6.19438111930971	0	NA	NA	NA	NA	NA	NA	NA	NA	NA
I_1765881	I	1765881	0.5583649030637936	no_second	6.19438111930971	0	NA	NA	NA	NA	NA	NA	NA	NA	NA
I_1765892	I	1765892	0.10356044782524479	no_second	6.19438111930971	0	NA	NA	NA	NA	NA	NA	NA	NA	NA
I_1766913	I	1766913	0.1513907787051508	no_second	6.19438111930971	0	NA	NA	NA	NA	NA	NA	NA	NA	NA
I_1767213	I	1767213	0.4594042327024628	no_second	6.19438111930971	0	NA	NA	NA	NA	NA	NA	NA	NA	NA
I_1767261	I	1767261	0.5665384575102286	no_second	6.19438111930971	0	NA	NA	NA	NA	NA	NA	NA	NA	NA
I_1767315	I	1767315	0.038302759242457345	no_second	6.19438111930971	0	NA	NA	NA	NA	NA	NA	NA	NA	NA
I_1767495	I	1767495	0.729843154358889	no_second	6.19438111930971	0	NA	NA	NA	NA	NA	NA	NA	NA	NA
I_1767779	I	1767779	0.8818256395575735	no_second	6.19438111930971	0	NA	NA	NA	NA	NA	NA	NA	NA	NA
I_1768627	I	1768627	0.046661199689641726	no_second	6.19438111930971	0	NA	NA	NA	NA	NA	NA	NA	NA	NA
I_1768711	I	1768711	0.33176327711862447	no_second	6.19438111930971	0	NA	NA	NA	NA	NA	NA	NA	NA	NA
I_1768833	I	1768833	0.2503478901864344	no_second	6.19438111930971	0	NA	NA	NA	NA	NA	NA	NA	NA	NA
I_1768874	I	1768874	0.2916297458178109	no_second	6.19438111930971	0	NA	NA	NA	NA	NA	NA	NA	NA	NA
I_1768999	I	1768999	0.1903315253403259	no_second	6.19438111930971	0	NA	NA	NA	NA	NA	NA	NA	NA	NA
I_1769119	I	1769119	0.15307408128086172	no_second	6.19438111930971	0	NA	NA	NA	NA	NA	NA	NA	NA	NA
I_1769382	I	1769382	0.26683176916548074	no_second	6.19438111930971	0	NA	NA	NA	NA	NA	NA	NA	NA	NA
I_1769538	I	1769538	0.19348126438147442	no_second	6.19438111930971	0	NA	NA	NA	NA	NA	NA	NA	NA	NA
I_1770282	I	1770282	0.23639335602749198	no_second	6.19438111930971	0	NA	NA	NA	NA	NA	NA	NA	NA	NA
I_1770334	I	1770334	1.2328323143562558	no_second	6.19438111930971	0	NA	NA	NA	NA	NA	NA	NA	NA	NA
I_1771236	I	1771236	0.946880570420688	no_second	6.19438111930971	0	NA	NA	NA	NA	NA	NA	NA	NA	NA
I_1771310	I	1771310	0.07333658620455182	no_second	6.19438111930971	0	NA	NA	NA	NA	NA	NA	NA	NA	NA
I_1771992	I	1771992	0.4387302388917602	no_second	6.19438111930971	0	NA	NA	NA	NA	NA	NA	NA	NA	NA
I_1773988	I	1773988	0.09538887957339366	no_second	6.19438111930971	0	NA	NA	NA	NA	NA	NA	NA	NA	NA
I_1774061	I	1774061	0.24382678984796105	no_second	6.19438111930971	0	NA	NA	NA	NA	NA	NA	NA	NA	NA
I_1775399	I	1775399	0.11308947167681371	no_second	6.19438111930971	0	NA	NA	NA	NA	NA	NA	NA	NA	NA
I_1776454	I	1776454	0.2474893348275938	no_second	6.19438111930971	0	NA	NA	NA	NA	NA	NA	NA	NA	NA
I_1776928	I	1776928	0.31251026531813286	no_second	6.19438111930971	0	NA	NA	NA	NA	NA	NA	NA	NA	NA
I_1776997	I	1776997	0.6215702462609823	no_second	6.19438111930971	0	NA	NA	NA	NA	NA	NA	NA	NA	NA
I_1777010	I	1777010	0.10701838350847934	no_second	6.19438111930971	0	NA	NA	NA	NA	NA	NA	NA	NA	NA
I_1777085	I	1777085	0.06144306767907974	no_second	6.19438111930971	0	NA	NA	NA	NA	NA	NA	NA	NA	NA
I_1777098	I	1777098	0.6786833890548695	no_second	6.19438111930971	0	NA	NA	NA	NA	NA	NA	NA	NA	NA
I_1777823	I	1777823	1.4942397773075613	no_second	6.19438111930971	0	NA	NA	NA	NA	NA	NA	NA	NA	NA
I_1778576	I	1778576	0.060344074072334906	no_second	6.19438111930971	0	NA	NA	NA	NA	NA	NA	NA	NA	NA
I_1778736	I	1778736	0.26683176916548074	no_second	6.19438111930971	0	NA	NA	NA	NA	NA	NA	NA	NA	NA
I_1779529	I	1779529	1.1610320946197552	no_second	6.19438111930971	0	NA	NA	NA	NA	NA	NA	NA	NA	NA
I_1779709	I	1779709	0.8171515543179576	no_second	6.19438111930971	0	NA	NA	NA	NA	NA	NA	NA	NA	NA
I_1780968	I	1780968	0.05467931579567399	no_second	6.19438111930971	0	NA	NA	NA	NA	NA	NA	NA	NA	NA
I_1782873	I	1782873	0.714502084998495	no_second	6.19438111930971	0	NA	NA	NA	NA	NA	NA	NA	NA	NA
I_1783555	I	1783555	0.08917114825797513	no_second	6.19438111930971	0	NA	NA	NA	NA	NA	NA	NA	NA	NA
I_1783569	I	1783569	0.005449828301414849	no_second	6.19438111930971	0	NA	NA	NA	NA	NA	NA	NA	NA	NA
I_1783580	I	1783580	0.11747577734848888	no_second	6.19438111930971	0	NA	NA	NA	NA	NA	NA	NA	NA	NA
I_1783587	I	1783587	0.10202621801646629	no_second	6.19438111930971	0	NA	NA	NA	NA	NA	NA	NA	NA	NA
I_1783855	I	1783855	0.2833556660664072	no_second	6.19438111930971	0	NA	NA	NA	NA	NA	NA	NA	NA	NA
I_1783959	I	1783959	0.13886003993217994	no_second	6.19438111930971	0	NA	NA	NA	NA	NA	NA	NA	NA	NA
I_1783968	I	1783968	0.24608434700201037	no_second	6.19438111930971	0	NA	NA	NA	NA	NA	NA	NA	NA	NA
I_1783969	I	1783969	0.6212242378978431	no_second	6.19438111930971	0	NA	NA	NA	NA	NA	NA	NA	NA	NA
I_1784018	I	1784018	0.2026786648607675	no_second	6.19438111930971	0	NA	NA	NA	NA	NA	NA	NA	NA	NA
I_1784215	I	1784215	0.21376524318047008	no_second	6.19438111930971	0	NA	NA	NA	NA	NA	NA	NA	NA	NA
I_1784230	I	1784230	0.5515891035697178	no_second	6.19438111930971	0	NA	NA	NA	NA	NA	NA	NA	NA	NA
I_1784290	I	1784290	1.2151731634237513	no_second	6.19438111930971	0	NA	NA	NA	NA	NA	NA	NA	NA	NA
I_1784706	I	1784706	1.3059870840776973	no_second	6.19438111930971	0	NA	NA	NA	NA	NA	NA	NA	NA	NA
I_1784732	I	1784732	0.024105365024715067	no_second	6.19438111930971	0	NA	NA	NA	NA	NA	NA	NA	NA	NA
I_1785437	I	1785437	1.1634884583491174	no_second	6.19438111930971	0	NA	NA	NA	NA	NA	NA	NA	NA	NA
I_1785632	I	1785632	0.807862059809139	no_second	6.19438111930971	0	NA	NA	NA	NA	NA	NA	NA	NA	NA
I_1785787	I	1785787	0.07765209310232594	no_second	6.19438111930971	0	NA	NA	NA	NA	NA	NA	NA	NA	NA
I_1786208	I	1786208	0.21502882453416852	no_second	6.19438111930971	0	NA	NA	NA	NA	NA	NA	NA	NA	NA
I_1786590	I	1786590	0.3139371693530901	no_second	6.19438111930971	0	NA	NA	NA	NA	NA	NA	NA	NA	NA
I_1786592	I	1786592	0.2743082559591099	no_second	6.19438111930971	0	NA	NA	NA	NA	NA	NA	NA	NA	NA
I_1787486	I	1787486	0.016000661262862304	no_second	6.19438111930971	0	NA	NA	NA	NA	NA	NA	NA	NA	NA
I_1787501	I	1787501	0.6964244278452444	no_second	6.19438111930971	0	NA	NA	NA	NA	NA	NA	NA	NA	NA
I_1787777	I	1787777	0.02463658536890508	no_second	6.19438111930971	0	NA	NA	NA	NA	NA	NA	NA	NA	NA
I_1787808	I	1787808	0.6799326977357197	no_second	6.19438111930971	0	NA	NA	NA	NA	NA	NA	NA	NA	NA
I_1787889	I	1787889	1.3055274817185807	no_second	6.19438111930971	0	NA	NA	NA	NA	NA	NA	NA	NA	NA
I_1787990	I	1787990	1.1375506347390185	no_second	6.19438111930971	0	NA	NA	NA	NA	NA	NA	NA	NA	NA
I_1788290	I	1788290	0.6807963231100926	no_second	6.19438111930971	0	NA	NA	NA	NA	NA	NA	NA	NA	NA
I_1788351	I	1788351	0.4998081785900887	no_second	6.19438111930971	0	NA	NA	NA	NA	NA	NA	NA	NA	NA
I_1788538	I	1788538	1.1707123588549189	no_second	6.19438111930971	0	NA	NA	NA	NA	NA	NA	NA	NA	NA
I_1789208	I	1789208	0.05724330038485215	no_second	6.19438111930971	0	NA	NA	NA	NA	NA	NA	NA	NA	NA
I_1789235	I	1789235	0.26606609586540025	no_second	6.19438111930971	0	NA	NA	NA	NA	NA	NA	NA	NA	NA
I_1789347	I	1789347	0.09064083168290621	no_second	6.19438111930971	0	NA	NA	NA	NA	NA	NA	NA	NA	NA
I_1790118	I	1790118	0.6786833890548695	no_second	6.19438111930971	0	NA	NA	NA	NA	NA	NA	NA	NA	NA
I_1790278	I	1790278	0.5369004772272903	no_second	6.19438111930971	0	NA	NA	NA	NA	NA	NA	NA	NA	NA
I_1790492	I	1790492	0.15354465487020047	no_second	6.19438111930971	0	NA	NA	NA	NA	NA	NA	NA	NA	NA
I_1790822	I	1790822	0.05850926985985118	no_second	6.19438111930971	0	NA	NA	NA	NA	NA	NA	NA	NA	NA
I_1791183	I	1791183	0.06382612935112911	no_second	6.19438111930971	0	NA	NA	NA	NA	NA	NA	NA	NA	NA
I_1791536	I	1791536	1.4942397773075613	no_second	6.19438111930971	0	NA	NA	NA	NA	NA	NA	NA	NA	NA
I_1792401	I	1792401	0.49355252405591754	no_second	6.19438111930971	0	NA	NA	NA	NA	NA	NA	NA	NA	NA
I_1792727	I	1792727	0.7996332700178987	no_second	6.19438111930971	0	NA	NA	NA	NA	NA	NA	NA	NA	NA
I_1792912	I	1792912	1.3577047858700524	no_second	6.19438111930971	0	NA	NA	NA	NA	NA	NA	NA	NA	NA
I_1794060	I	1794060	0.28349730665981265	no_second	6.19438111930971	0	NA	NA	NA	NA	NA	NA	NA	NA	NA
I_1796575	I	1796575	0.8762433399922951	no_second	6.19438111930971	0	NA	NA	NA	NA	NA	NA	NA	NA	NA
I_1796592	I	1796592	0.4662530575097687	no_second	6.19438111930971	0	NA	NA	NA	NA	NA	NA	NA	NA	NA
I_1796719	I	1796719	0.05850926985985118	no_second	6.19438111930971	0	NA	NA	NA	NA	NA	NA	NA	NA	NA
I_1797777	I	1797777	0.04227894035739673	no_second	6.19438111930971	0	NA	NA	NA	NA	NA	NA	NA	NA	NA
I_1798439	I	1798439	0.7872015778781456	no_second	6.19438111930971	0	NA	NA	NA	NA	NA	NA	NA	NA	NA
I_1798458	I	1798458	1.4942397773075613	no_second	6.19438111930971	0	NA	NA	NA	NA	NA	NA	NA	NA	NA
I_1798784	I	1798784	0.25621658965702154	no_second	6.19438111930971	0	NA	NA	NA	NA	NA	NA	NA	NA	NA
I_1800051	I	1800051	0.19879716805717515	no_second	6.19438111930971	0	NA	NA	NA	NA	NA	NA	NA	NA	NA
I_1800065	I	1800065	0.8128134091230825	no_second	6.19438111930971	0	NA	NA	NA	NA	NA	NA	NA	NA	NA
I_1801672	I	1801672	0.49355252405591754	no_second	6.19438111930971	0	NA	NA	NA	NA	NA	NA	NA	NA	NA
I_1804162	I	1804162	1.0789266665237915	no_second	6.19438111930971	0	NA	NA	NA	NA	NA	NA	NA	NA	NA
I_1805726	I	1805726	0.7562942193525971	no_second	6.19438111930971	0	NA	NA	NA	NA	NA	NA	NA	NA	NA
I_1806009	I	1806009	0.05850926985985118	no_second	6.19438111930971	0	NA	NA	NA	NA	NA	NA	NA	NA	NA
I_1806024	I	1806024	0.33115790040550425	no_second	6.19438111930971	0	NA	NA	NA	NA	NA	NA	NA	NA	NA
I_1807431	I	1807431	0.046634286240142174	no_second	6.19438111930971	0	NA	NA	NA	NA	NA	NA	NA	NA	NA
I_1809259	I	1809259	1.4942397773075613	no_second	6.19438111930971	0	NA	NA	NA	NA	NA	NA	NA	NA	NA
I_1810726	I	1810726	0.5467572225388744	no_second	6.19438111930971	0	NA	NA	NA	NA	NA	NA	NA	NA	NA
I_1810904	I	1810904	0.7623718241934965	no_second	6.19438111930971	0	NA	NA	NA	NA	NA	NA	NA	NA	NA
I_1811043	I	1811043	1.0277402840734735	no_second	6.19438111930971	0	NA	NA	NA	NA	NA	NA	NA	NA	NA
I_1812330	I	1812330	0.12087737399944258	no_second	6.19438111930971	0	NA	NA	NA	NA	NA	NA	NA	NA	NA
I_1812710	I	1812710	0.21059995632982095	no_second	6.19438111930971	0	NA	NA	NA	NA	NA	NA	NA	NA	NA
I_1814832	I	1814832	0.03514735263093427	no_second	6.19438111930971	0	NA	NA	NA	NA	NA	NA	NA	NA	NA
I_1816355	I	1816355	0.7996332700178987	no_second	6.19438111930971	0	NA	NA	NA	NA	NA	NA	NA	NA	NA
I_1816651	I	1816651	0.46721692983342605	no_second	6.19438111930971	0	NA	NA	NA	NA	NA	NA	NA	NA	NA
I_1817047	I	1817047	0.05850926985985118	no_second	6.19438111930971	0	NA	NA	NA	NA	NA	NA	NA	NA	NA
I_1817528	I	1817528	1.227122268076865	no_second	6.19438111930971	0	NA	NA	NA	NA	NA	NA	NA	NA	NA
I_1817695	I	1817695	1.4942397773075613	no_second	6.19438111930971	0	NA	NA	NA	NA	NA	NA	NA	NA	NA
I_1818743	I	1818743	0.016325459659104088	no_second	6.19438111930971	0	NA	NA	NA	NA	NA	NA	NA	NA	NA
I_1819339	I	1819339	0.4257802599860062	no_second	6.19438111930971	0	NA	NA	NA	NA	NA	NA	NA	NA	NA
I_1819404	I	1819404	0.08264842470792884	no_second	6.19438111930971	0	NA	NA	NA	NA	NA	NA	NA	NA	NA
I_1823018	I	1823018	0.13217482934023797	no_second	6.19438111930971	0	NA	NA	NA	NA	NA	NA	NA	NA	NA
I_1824619	I	1824619	0.062344807452631386	no_second	6.19438111930971	0	NA	NA	NA	NA	NA	NA	NA	NA	NA
I_1824901	I	1824901	0.6708694342443466	no_second	6.19438111930971	0	NA	NA	NA	NA	NA	NA	NA	NA	NA
I_1825177	I	1825177	0.5505776607437382	no_second	6.19438111930971	0	NA	NA	NA	NA	NA	NA	NA	NA	NA
I_1827274	I	1827274	0.5701289048123537	no_second	6.19438111930971	0	NA	NA	NA	NA	NA	NA	NA	NA	NA
I_1828126	I	1828126	0.5165551658258095	no_second	6.19438111930971	0	NA	NA	NA	NA	NA	NA	NA	NA	NA
I_1829726	I	1829726	0.9759928191542901	no_second	6.19438111930971	0	NA	NA	NA	NA	NA	NA	NA	NA	NA
I_1830167	I	1830167	0.1682201124769867	no_second	6.19438111930971	0	NA	NA	NA	NA	NA	NA	NA	NA	NA
I_1830282	I	1830282	0.9882409483986465	no_second	6.19438111930971	0	NA	NA	NA	NA	NA	NA	NA	NA	NA
I_1830866	I	1830866	0.025910839443953466	no_second	6.19438111930971	0	NA	NA	NA	NA	NA	NA	NA	NA	NA
I_1831796	I	1831796	0.24463452583078923	no_second	6.19438111930971	0	NA	NA	NA	NA	NA	NA	NA	NA	NA
I_1836638	I	1836638	0.38457332374408726	no_second	6.19438111930971	0	NA	NA	NA	NA	NA	NA	NA	NA	NA
I_1840800	I	1840800	0.7806874739281993	no_second	6.19438111930971	0	NA	NA	NA	NA	NA	NA	NA	NA	NA
I_1841116	I	1841116	1.6405975095366487	no_second	6.19438111930971	0	NA	NA	NA	NA	NA	NA	NA	NA	NA
I_1841949	I	1841949	0.334003097798446	no_second	6.19438111930971	0	NA	NA	NA	NA	NA	NA	NA	NA	NA
I_1842186	I	1842186	0.17344716177233763	no_second	6.19438111930971	0	NA	NA	NA	NA	NA	NA	NA	NA	NA
I_1844920	I	1844920	0.08184988789740809	no_second	6.19438111930971	0	NA	NA	NA	NA	NA	NA	NA	NA	NA
I_1845121	I	1845121	0.09739122021121019	no_second	6.19438111930971	0	NA	NA	NA	NA	NA	NA	NA	NA	NA
I_1845174	I	1845174	0.9575146393464051	no_second	6.19438111930971	0	NA	NA	NA	NA	NA	NA	NA	NA	NA
I_1848536	I	1848536	0.6278774474911488	no_second	6.19438111930971	0	NA	NA	NA	NA	NA	NA	NA	NA	NA
I_1849522	I	1849522	0.2898715580952045	no_second	6.19438111930971	0	NA	NA	NA	NA	NA	NA	NA	NA	NA
I_1856232	I	1856232	0.6988831651895249	no_second	6.19438111930971	0	NA	NA	NA	NA	NA	NA	NA	NA	NA
I_1856961	I	1856961	1.0068349244303172	no_second	6.19438111930971	0	NA	NA	NA	NA	NA	NA	NA	NA	NA
I_1856971	I	1856971	1.1327959609496407	no_second	6.19438111930971	0	NA	NA	NA	NA	NA	NA	NA	NA	NA
I_1857126	I	1857126	0.061311712160989226	no_second	6.19438111930971	0	NA	NA	NA	NA	NA	NA	NA	NA	NA
I_1858273	I	1858273	1.497612317503218	no_second	6.19438111930971	0	NA	NA	NA	NA	NA	NA	NA	NA	NA
I_1859651	I	1859651	0.4129460781009484	no_second	6.19438111930971	0	NA	NA	NA	NA	NA	NA	NA	NA	NA
I_1860922	I	1860922	1.6447793101040693	no_second	6.19438111930971	0	NA	NA	NA	NA	NA	NA	NA	NA	NA
I_1861201	I	1861201	1.3678665316423742	no_second	6.19438111930971	0	NA	NA	NA	NA	NA	NA	NA	NA	NA
I_1861457	I	1861457	0.2625924591959913	no_second	6.19438111930971	0	NA	NA	NA	NA	NA	NA	NA	NA	NA
I_1861893	I	1861893	0.06383355710051417	no_second	6.19438111930971	0	NA	NA	NA	NA	NA	NA	NA	NA	NA
I_1862460	I	1862460	0.43495866752234524	no_second	6.19438111930971	0	NA	NA	NA	NA	NA	NA	NA	NA	NA
I_1862478	I	1862478	0.09739122021121019	no_second	6.19438111930971	0	NA	NA	NA	NA	NA	NA	NA	NA	NA
I_1863956	I	1863956	0.13340088749125412	no_second	6.19438111930971	0	NA	NA	NA	NA	NA	NA	NA	NA	NA
I_1864169	I	1864169	0.12334309205501799	no_second	6.19438111930971	0	NA	NA	NA	NA	NA	NA	NA	NA	NA
I_1864807	I	1864807	1.0725913202002584	no_second	6.19438111930971	0	NA	NA	NA	NA	NA	NA	NA	NA	NA
I_1865312	I	1865312	1.3732024967123082	no_second	6.19438111930971	0	NA	NA	NA	NA	NA	NA	NA	NA	NA
I_1865367	I	1865367	0.623621795778194	no_second	6.19438111930971	0	NA	NA	NA	NA	NA	NA	NA	NA	NA
I_1865931	I	1865931	0.9773259761977249	no_second	6.19438111930971	0	NA	NA	NA	NA	NA	NA	NA	NA	NA
I_1865982	I	1865982	3.462482321083236	no_second	6.19438111930971	0	NA	NA	NA	NA	NA	NA	NA	NA	NA
I_1866212	I	1866212	0.0637294735388369	no_second	6.19438111930971	0	NA	NA	NA	NA	NA	NA	NA	NA	NA
I_1867224	I	1867224	1.497612317503218	no_second	6.19438111930971	0	NA	NA	NA	NA	NA	NA	NA	NA	NA
I_1868769	I	1868769	0.12345947844877099	no_second	6.19438111930971	0	NA	NA	NA	NA	NA	NA	NA	NA	NA
I_1868943	I	1868943	0.5936041281023918	no_second	6.19438111930971	0	NA	NA	NA	NA	NA	NA	NA	NA	NA
I_1869088	I	1869088	0.34089029461668413	no_second	6.19438111930971	0	NA	NA	NA	NA	NA	NA	NA	NA	NA
I_1869376	I	1869376	0.511062887274498	no_second	6.19438111930971	0	NA	NA	NA	NA	NA	NA	NA	NA	NA
I_1869486	I	1869486	0.6373503760841318	no_second	6.19438111930971	0	NA	NA	NA	NA	NA	NA	NA	NA	NA
I_1869492	I	1869492	0.5264727494107344	no_second	6.19438111930971	0	NA	NA	NA	NA	NA	NA	NA	NA	NA
I_1869832	I	1869832	0.0862844962656636	no_second	6.19438111930971	0	NA	NA	NA	NA	NA	NA	NA	NA	NA
I_1870043	I	1870043	1.1456837591613316	no_second	6.19438111930971	0	NA	NA	NA	NA	NA	NA	NA	NA	NA
I_1870113	I	1870113	0.3493326427809401	no_second	6.19438111930971	0	NA	NA	NA	NA	NA	NA	NA	NA	NA
I_1870569	I	1870569	0.2848127071899021	no_second	6.19438111930971	0	NA	NA	NA	NA	NA	NA	NA	NA	NA
I_1870632	I	1870632	0.5826782548484946	no_second	6.19438111930971	0	NA	NA	NA	NA	NA	NA	NA	NA	NA
I_1871525	I	1871525	0.04902406044314912	no_second	6.19438111930971	0	NA	NA	NA	NA	NA	NA	NA	NA	NA
I_1871847	I	1871847	0.2295283813499142	no_second	6.19438111930971	0	NA	NA	NA	NA	NA	NA	NA	NA	NA
I_1872974	I	1872974	0.13332393104974438	no_second	6.19438111930971	0	NA	NA	NA	NA	NA	NA	NA	NA	NA
I_1873121	I	1873121	0.16237333568958087	no_second	6.19438111930971	0	NA	NA	NA	NA	NA	NA	NA	NA	NA
I_1873373	I	1873373	0.12278080692050042	no_second	6.19438111930971	0	NA	NA	NA	NA	NA	NA	NA	NA	NA
I_1875824	I	1875824	0.463450762338123	no_second	6.19438111930971	0	NA	NA	NA	NA	NA	NA	NA	NA	NA
I_1876381	I	1876381	1.09640012883049	no_second	6.19438111930971	0	NA	NA	NA	NA	NA	NA	NA	NA	NA
I_1876424	I	1876424	0.6221212681970844	no_second	6.19438111930971	0	NA	NA	NA	NA	NA	NA	NA	NA	NA
I_1876789	I	1876789	0.17989109565517258	no_second	6.19438111930971	0	NA	NA	NA	NA	NA	NA	NA	NA	NA
I_1876790	I	1876790	0.0068023563490406044	no_second	6.19438111930971	0	NA	NA	NA	NA	NA	NA	NA	NA	NA
I_1877078	I	1877078	0.3295962418705306	no_second	6.19438111930971	0	NA	NA	NA	NA	NA	NA	NA	NA	NA
I_1877505	I	1877505	1.7560592107651125	no_second	6.19438111930971	0	NA	NA	NA	NA	NA	NA	NA	NA	NA
I_1878151	I	1878151	0.0862844962656636	no_second	6.19438111930971	0	NA	NA	NA	NA	NA	NA	NA	NA	NA
I_1880625	I	1880625	0.3641039470370177	no_second	6.19438111930971	0	NA	NA	NA	NA	NA	NA	NA	NA	NA
I_1882333	I	1882333	0.045433054906901485	no_second	6.19438111930971	0	NA	NA	NA	NA	NA	NA	NA	NA	NA
I_1882969	I	1882969	0.503662773949728	no_second	6.19438111930971	0	NA	NA	NA	NA	NA	NA	NA	NA	NA
I_1883156	I	1883156	0.0032157282084036283	no_second	6.19438111930971	0	NA	NA	NA	NA	NA	NA	NA	NA	NA
I_1883323	I	1883323	0.4546317772444155	no_second	6.19438111930971	0	NA	NA	NA	NA	NA	NA	NA	NA	NA
I_1883531	I	1883531	1.3183438072020501	no_second	6.19438111930971	0	NA	NA	NA	NA	NA	NA	NA	NA	NA
I_1884419	I	1884419	0.47115777455816277	no_second	6.19438111930971	0	NA	NA	NA	NA	NA	NA	NA	NA	NA
I_1884433	I	1884433	0.17785048707727322	no_second	6.19438111930971	0	NA	NA	NA	NA	NA	NA	NA	NA	NA
I_1885678	I	1885678	0.0862844962656636	no_second	6.19438111930971	0	NA	NA	NA	NA	NA	NA	NA	NA	NA
I_1886351	I	1886351	0.4887847687597277	no_second	6.19438111930971	0	NA	NA	NA	NA	NA	NA	NA	NA	NA
I_1886423	I	1886423	0.7773729552699261	no_second	6.19438111930971	0	NA	NA	NA	NA	NA	NA	NA	NA	NA
I_1886431	I	1886431	0.4436909848523582	no_second	6.19438111930971	0	NA	NA	NA	NA	NA	NA	NA	NA	NA
I_1890537	I	1890537	1.7560592107651125	no_second	6.19438111930971	0	NA	NA	NA	NA	NA	NA	NA	NA	NA
I_1891987	I	1891987	0.11432039467000929	no_second	6.19438111930971	0	NA	NA	NA	NA	NA	NA	NA	NA	NA
I_1892869	I	1892869	0.31427572661987585	no_second	6.19438111930971	0	NA	NA	NA	NA	NA	NA	NA	NA	NA
I_1893466	I	1893466	0.016325459659104088	no_second	6.19438111930971	0	NA	NA	NA	NA	NA	NA	NA	NA	NA
I_1893520	I	1893520	0.017895181423240408	no_second	6.19438111930971	0	NA	NA	NA	NA	NA	NA	NA	NA	NA
I_1894678	I	1894678	0.6221212681970844	no_second	6.19438111930971	0	NA	NA	NA	NA	NA	NA	NA	NA	NA
I_1895716	I	1895716	1.0505350125894446	no_second	6.19438111930971	0	NA	NA	NA	NA	NA	NA	NA	NA	NA
I_1898183	I	1898183	0.06895534562962632	no_second	6.19438111930971	0	NA	NA	NA	NA	NA	NA	NA	NA	NA
I_1898713	I	1898713	0.5129778948835457	no_second	6.19438111930971	0	NA	NA	NA	NA	NA	NA	NA	NA	NA
I_1898825	I	1898825	0.4215412898408461	no_second	6.19438111930971	0	NA	NA	NA	NA	NA	NA	NA	NA	NA
I_1900286	I	1900286	0.40725455678827915	no_second	6.19438111930971	0	NA	NA	NA	NA	NA	NA	NA	NA	NA
I_1901201	I	1901201	0.3295962418705306	no_second	6.19438111930971	0	NA	NA	NA	NA	NA	NA	NA	NA	NA
I_1901269	I	1901269	0.17466641974191374	no_second	6.19438111930971	0	NA	NA	NA	NA	NA	NA	NA	NA	NA
I_1901867	I	1901867	0.08217630060790733	no_second	6.19438111930971	0	NA	NA	NA	NA	NA	NA	NA	NA	NA
I_1901908	I	1901908	0.3489605250199329	no_second	6.19438111930971	0	NA	NA	NA	NA	NA	NA	NA	NA	NA
I_1902266	I	1902266	0.0862844962656636	no_second	6.19438111930971	0	NA	NA	NA	NA	NA	NA	NA	NA	NA
I_1903091	I	1903091	0.11365820707783723	no_second	6.19438111930971	0	NA	NA	NA	NA	NA	NA	NA	NA	NA
I_1903325	I	1903325	0.33882596697068723	no_second	6.19438111930971	0	NA	NA	NA	NA	NA	NA	NA	NA	NA
I_1903496	I	1903496	0.34171065629937003	no_second	6.19438111930971	0	NA	NA	NA	NA	NA	NA	NA	NA	NA
I_1903777	I	1903777	0.3871075919560314	no_second	6.19438111930971	0	NA	NA	NA	NA	NA	NA	NA	NA	NA
I_1903815	I	1903815	0.4416364420021627	no_second	6.19438111930971	0	NA	NA	NA	NA	NA	NA	NA	NA	NA
I_1904735	I	1904735	0.49732385553130803	no_second	6.19438111930971	0	NA	NA	NA	NA	NA	NA	NA	NA	NA
I_1904845	I	1904845	0.35798150696583364	no_second	6.19438111930971	0	NA	NA	NA	NA	NA	NA	NA	NA	NA
I_1904970	I	1904970	1.0908269862786926	no_second	6.19438111930971	0	NA	NA	NA	NA	NA	NA	NA	NA	NA
I_1905014	I	1905014	0.7089344575910548	no_second	6.19438111930971	0	NA	NA	NA	NA	NA	NA	NA	NA	NA
I_1905840	I	1905840	2.1864260172914562	no_second	6.19438111930971	0	NA	NA	NA	NA	NA	NA	NA	NA	NA
I_1905967	I	1905967	1.3334532624657296	no_second	6.19438111930971	0	NA	NA	NA	NA	NA	NA	NA	NA	NA
I_1905968	I	1905968	0.4949544879573416	no_second	6.19438111930971	0	NA	NA	NA	NA	NA	NA	NA	NA	NA
I_1906844	I	1906844	0.334909359165188	no_second	6.19438111930971	0	NA	NA	NA	NA	NA	NA	NA	NA	NA
I_1906944	I	1906944	0.9255571270135928	no_second	6.19438111930971	0	NA	NA	NA	NA	NA	NA	NA	NA	NA
I_1907088	I	1907088	0.23456641120853408	no_second	6.19438111930971	0	NA	NA	NA	NA	NA	NA	NA	NA	NA
I_1907267	I	1907267	0.35685763228750655	no_second	6.19438111930971	0	NA	NA	NA	NA	NA	NA	NA	NA	NA
I_1907312	I	1907312	0.3295962418705306	no_second	6.19438111930971	0	NA	NA	NA	NA	NA	NA	NA	NA	NA
I_1907316	I	1907316	2.0563680060024554	no_second	6.19438111930971	0	NA	NA	NA	NA	NA	NA	NA	NA	NA
I_1907334	I	1907334	0.624677970794015	no_second	6.19438111930971	0	NA	NA	NA	NA	NA	NA	NA	NA	NA
I_1907502	I	1907502	0.7296202247048919	no_second	6.19438111930971	0	NA	NA	NA	NA	NA	NA	NA	NA	NA
I_1907521	I	1907521	0.21275021734821775	no_second	6.19438111930971	0	NA	NA	NA	NA	NA	NA	NA	NA	NA
I_1907546	I	1907546	0.23597324535786937	no_second	6.19438111930971	0	NA	NA	NA	NA	NA	NA	NA	NA	NA
I_1907563	I	1907563	0.0671473672119481	no_second	6.19438111930971	0	NA	NA	NA	NA	NA	NA	NA	NA	NA
I_1907670	I	1907670	1.069256048029686	no_second	6.19438111930971	0	NA	NA	NA	NA	NA	NA	NA	NA	NA
I_1907896	I	1907896	1.1634173814774282	no_second	6.19438111930971	0	NA	NA	NA	NA	NA	NA	NA	NA	NA
I_1908766	I	1908766	0.7198018177719255	no_second	6.19438111930971	0	NA	NA	NA	NA	NA	NA	NA	NA	NA
I_1909058	I	1909058	0.11244422907205606	no_second	6.19438111930971	0	NA	NA	NA	NA	NA	NA	NA	NA	NA
I_1909716	I	1909716	0.38700570905826226	no_second	6.19438111930971	0	NA	NA	NA	NA	NA	NA	NA	NA	NA
I_1909824	I	1909824	0.1345735273293501	no_second	6.19438111930971	0	NA	NA	NA	NA	NA	NA	NA	NA	NA
I_1909833	I	1909833	0.1775516112859133	no_second	6.19438111930971	0	NA	NA	NA	NA	NA	NA	NA	NA	NA
I_1910031	I	1910031	0.035401356447850536	no_second	6.19438111930971	0	NA	NA	NA	NA	NA	NA	NA	NA	NA
I_1910349	I	1910349	0.41802360391457405	no_second	6.19438111930971	0	NA	NA	NA	NA	NA	NA	NA	NA	NA
I_1910668	I	1910668	0.07616404035677628	no_second	6.19438111930971	0	NA	NA	NA	NA	NA	NA	NA	NA	NA
I_1911370	I	1911370	0.17173042608145567	no_second	6.19438111930971	0	NA	NA	NA	NA	NA	NA	NA	NA	NA
I_1911737	I	1911737	0.16764385451604005	no_second	6.19438111930971	0	NA	NA	NA	NA	NA	NA	NA	NA	NA
I_1912674	I	1912674	0.3077872674635122	no_second	6.19438111930971	0	NA	NA	NA	NA	NA	NA	NA	NA	NA
I_1912799	I	1912799	0.27651087934608143	no_second	6.19438111930971	0	NA	NA	NA	NA	NA	NA	NA	NA	NA
I_1913196	I	1913196	0.1966131510654186	no_second	6.19438111930971	0	NA	NA	NA	NA	NA	NA	NA	NA	NA
I_1915518	I	1915518	0.03714413214115565	no_second	6.19438111930971	0	NA	NA	NA	NA	NA	NA	NA	NA	NA
I_1916382	I	1916382	0.1503450854950751	no_second	6.19438111930971	0	NA	NA	NA	NA	NA	NA	NA	NA	NA
I_1916943	I	1916943	1.15290279695787	no_second	6.19438111930971	0	NA	NA	NA	NA	NA	NA	NA	NA	NA
I_1917065	I	1917065	0.46866174229880164	no_second	6.19438111930971	0	NA	NA	NA	NA	NA	NA	NA	NA	NA
I_1918298	I	1918298	1.5636274715516738	no_second	6.19438111930971	0	NA	NA	NA	NA	NA	NA	NA	NA	NA
I_1918741	I	1918741	1.5046164667522413	no_second	6.19438111930971	0	NA	NA	NA	NA	NA	NA	NA	NA	NA
I_1919007	I	1919007	0.27651087934608143	no_second	6.19438111930971	0	NA	NA	NA	NA	NA	NA	NA	NA	NA
I_1919591	I	1919591	0.21225406033017652	no_second	6.19438111930971	0	NA	NA	NA	NA	NA	NA	NA	NA	NA
I_1920063	I	1920063	0.5292321840691288	no_second	6.19438111930971	0	NA	NA	NA	NA	NA	NA	NA	NA	NA
I_1923224	I	1923224	0.686627536109206	no_second	6.19438111930971	0	NA	NA	NA	NA	NA	NA	NA	NA	NA
I_1923661	I	1923661	1.0851484724896614	no_second	6.19438111930971	0	NA	NA	NA	NA	NA	NA	NA	NA	NA
I_1924276	I	1924276	1.446810390994033	no_second	6.19438111930971	0	NA	NA	NA	NA	NA	NA	NA	NA	NA
I_1924626	I	1924626	0.040512992519605315	no_second	6.19438111930971	0	NA	NA	NA	NA	NA	NA	NA	NA	NA
I_1924930	I	1924930	0.46866174229880164	no_second	6.19438111930971	0	NA	NA	NA	NA	NA	NA	NA	NA	NA
I_1924938	I	1924938	1.2394805794156267	no_second	6.19438111930971	0	NA	NA	NA	NA	NA	NA	NA	NA	NA
I_1925630	I	1925630	0.08115699814734482	no_second	6.19438111930971	0	NA	NA	NA	NA	NA	NA	NA	NA	NA
I_1925633	I	1925633	0.4034649658638872	no_second	6.19438111930971	0	NA	NA	NA	NA	NA	NA	NA	NA	NA
I_1926395	I	1926395	0.18280617907348268	no_second	6.19438111930971	0	NA	NA	NA	NA	NA	NA	NA	NA	NA
I_1926561	I	1926561	0.09692943887923879	no_second	6.19438111930971	0	NA	NA	NA	NA	NA	NA	NA	NA	NA
I_1927587	I	1927587	0.13108293649182795	no_second	6.19438111930971	0	NA	NA	NA	NA	NA	NA	NA	NA	NA
I_1928125	I	1928125	0.3305101991691127	no_second	6.19438111930971	0	NA	NA	NA	NA	NA	NA	NA	NA	NA
I_1928689	I	1928689	0.6526663789180226	no_second	6.19438111930971	0	NA	NA	NA	NA	NA	NA	NA	NA	NA
I_1929119	I	1929119	0.30215352767013703	no_second	6.19438111930971	0	NA	NA	NA	NA	NA	NA	NA	NA	NA
I_1929146	I	1929146	0.1503450854950751	no_second	6.19438111930971	0	NA	NA	NA	NA	NA	NA	NA	NA	NA
I_1930119	I	1930119	0.37424582202892026	no_second	6.19438111930971	0	NA	NA	NA	NA	NA	NA	NA	NA	NA
I_1930139	I	1930139	0.2778286133613552	no_second	6.19438111930971	0	NA	NA	NA	NA	NA	NA	NA	NA	NA
I_1930175	I	1930175	0.7826937616444347	no_second	6.19438111930971	0	NA	NA	NA	NA	NA	NA	NA	NA	NA
I_1930178	I	1930178	0.38232078748163256	no_second	6.19438111930971	0	NA	NA	NA	NA	NA	NA	NA	NA	NA
I_1931452	I	1931452	0.24261831947833964	no_second	6.19438111930971	0	NA	NA	NA	NA	NA	NA	NA	NA	NA
I_1931583	I	1931583	0.04762591478077705	no_second	6.19438111930971	0	NA	NA	NA	NA	NA	NA	NA	NA	NA
I_1932062	I	1932062	1.0042865151392706	no_second	6.19438111930971	0	NA	NA	NA	NA	NA	NA	NA	NA	NA
I_1932452	I	1932452	0.42612830920805944	no_second	6.19438111930971	0	NA	NA	NA	NA	NA	NA	NA	NA	NA
I_1932460	I	1932460	1.0967035908599212	no_second	6.19438111930971	0	NA	NA	NA	NA	NA	NA	NA	NA	NA
I_1932527	I	1932527	0.2402050170701913	no_second	6.19438111930971	0	NA	NA	NA	NA	NA	NA	NA	NA	NA
I_1932975	I	1932975	0.322589329814963	no_second	6.19438111930971	0	NA	NA	NA	NA	NA	NA	NA	NA	NA
I_1933111	I	1933111	0.18512949679830917	no_second	6.19438111930971	0	NA	NA	NA	NA	NA	NA	NA	NA	NA
I_1933135	I	1933135	1.371836595781961	no_second	6.19438111930971	0	NA	NA	NA	NA	NA	NA	NA	NA	NA
I_1933245	I	1933245	0.4501813996227321	no_second	6.19438111930971	0	NA	NA	NA	NA	NA	NA	NA	NA	NA
I_1933269	I	1933269	0.29464657473519745	no_second	6.19438111930971	0	NA	NA	NA	NA	NA	NA	NA	NA	NA
I_1933463	I	1933463	0.22086989515378613	no_second	6.19438111930971	0	NA	NA	NA	NA	NA	NA	NA	NA	NA
I_1933539	I	1933539	0.6771537527896576	no_second	6.19438111930971	0	NA	NA	NA	NA	NA	NA	NA	NA	NA
I_1933979	I	1933979	0.3772326111716375	no_second	6.19438111930971	0	NA	NA	NA	NA	NA	NA	NA	NA	NA
I_1934057	I	1934057	0.5944216508339268	no_second	6.19438111930971	0	NA	NA	NA	NA	NA	NA	NA	NA	NA
I_1935126	I	1935126	1.187382170301066	no_second	6.19438111930971	0	NA	NA	NA	NA	NA	NA	NA	NA	NA
I_1938599	I	1938599	0.13441557224382628	no_second	6.19438111930971	0	NA	NA	NA	NA	NA	NA	NA	NA	NA
I_1939424	I	1939424	0.6086521448863742	no_second	6.19438111930971	0	NA	NA	NA	NA	NA	NA	NA	NA	NA
I_1941143	I	1941143	0.14522270227284004	no_second	6.19438111930971	0	NA	NA	NA	NA	NA	NA	NA	NA	NA
I_1942073	I	1942073	0.06825011994940773	no_second	6.19438111930971	0	NA	NA	NA	NA	NA	NA	NA	NA	NA
I_1942588	I	1942588	1.077889923270724	no_second	6.19438111930971	0	NA	NA	NA	NA	NA	NA	NA	NA	NA
I_1942800	I	1942800	0.1503450854950751	no_second	6.19438111930971	0	NA	NA	NA	NA	NA	NA	NA	NA	NA
I_1942811	I	1942811	1.7560592107651125	no_second	6.19438111930971	0	NA	NA	NA	NA	NA	NA	NA	NA	NA
I_1944185	I	1944185	0.4231787814128566	no_second	6.19438111930971	0	NA	NA	NA	NA	NA	NA	NA	NA	NA
I_1944423	I	1944423	0.00568331584755447	no_second	6.19438111930971	0	NA	NA	NA	NA	NA	NA	NA	NA	NA
I_1945175	I	1945175	0.3004485712750893	no_second	6.19438111930971	0	NA	NA	NA	NA	NA	NA	NA	NA	NA
I_1945752	I	1945752	0.9376340633406577	no_second	6.19438111930971	0	NA	NA	NA	NA	NA	NA	NA	NA	NA
I_1946770	I	1946770	0.9182825620885982	no_second	6.19438111930971	0	NA	NA	NA	NA	NA	NA	NA	NA	NA
I_1947620	I	1947620	1.5568260500019133	no_second	6.19438111930971	0	NA	NA	NA	NA	NA	NA	NA	NA	NA
I_1947649	I	1947649	0.9392421326633076	no_second	6.19438111930971	0	NA	NA	NA	NA	NA	NA	NA	NA	NA
I_1947740	I	1947740	0.8157205427221904	no_second	6.19438111930971	0	NA	NA	NA	NA	NA	NA	NA	NA	NA
I_1947839	I	1947839	0.6361938855025805	no_second	6.19438111930971	0	NA	NA	NA	NA	NA	NA	NA	NA	NA
I_1947877	I	1947877	0.05853545627734662	no_second	6.19438111930971	0	NA	NA	NA	NA	NA	NA	NA	NA	NA
I_1947916	I	1947916	2.053822287836074	no_second	6.19438111930971	0	NA	NA	NA	NA	NA	NA	NA	NA	NA
I_1948882	I	1948882	0.37624058632126783	no_second	6.19438111930971	0	NA	NA	NA	NA	NA	NA	NA	NA	NA
I_1948905	I	1948905	0.686627536109206	no_second	6.19438111930971	0	NA	NA	NA	NA	NA	NA	NA	NA	NA
I_1949631	I	1949631	0.1503450854950751	no_second	6.19438111930971	0	NA	NA	NA	NA	NA	NA	NA	NA	NA
I_1949815	I	1949815	1.7560592107651125	no_second	6.19438111930971	0	NA	NA	NA	NA	NA	NA	NA	NA	NA
I_1950072	I	1950072	0.6580832120921138	no_second	6.19438111930971	0	NA	NA	NA	NA	NA	NA	NA	NA	NA
I_1950313	I	1950313	0.33707749065025955	no_second	6.19438111930971	0	NA	NA	NA	NA	NA	NA	NA	NA	NA
I_1950378	I	1950378	0.15264760800124055	no_second	6.19438111930971	0	NA	NA	NA	NA	NA	NA	NA	NA	NA
I_1950409	I	1950409	0.09248778638451428	no_second	6.19438111930971	0	NA	NA	NA	NA	NA	NA	NA	NA	NA
I_1951095	I	1951095	0.2945733007023276	no_second	6.19438111930971	0	NA	NA	NA	NA	NA	NA	NA	NA	NA
I_1951873	I	1951873	1.3692444061159113	no_second	6.19438111930971	0	NA	NA	NA	NA	NA	NA	NA	NA	NA
I_1952063	I	1952063	0.841197171812031	no_second	6.19438111930971	0	NA	NA	NA	NA	NA	NA	NA	NA	NA
I_1952625	I	1952625	0.06800275884873212	no_second	6.19438111930971	0	NA	NA	NA	NA	NA	NA	NA	NA	NA
I_1953465	I	1953465	0.20823749471826516	no_second	6.19438111930971	0	NA	NA	NA	NA	NA	NA	NA	NA	NA
I_1953812	I	1953812	1.5419494836989855	no_second	6.19438111930971	0	NA	NA	NA	NA	NA	NA	NA	NA	NA
I_1954057	I	1954057	0.8805596133603799	no_second	6.19438111930971	0	NA	NA	NA	NA	NA	NA	NA	NA	NA
I_1954295	I	1954295	0.15064440592297018	no_second	6.19438111930971	0	NA	NA	NA	NA	NA	NA	NA	NA	NA
I_1954521	I	1954521	0.6260387375468516	no_second	6.19438111930971	0	NA	NA	NA	NA	NA	NA	NA	NA	NA
I_1954598	I	1954598	0.07154005739307158	no_second	6.19438111930971	0	NA	NA	NA	NA	NA	NA	NA	NA	NA
I_1954778	I	1954778	0.026614000847591756	no_second	6.19438111930971	0	NA	NA	NA	NA	NA	NA	NA	NA	NA
I_1955107	I	1955107	0.15729775533228352	no_second	6.19438111930971	0	NA	NA	NA	NA	NA	NA	NA	NA	NA
I_1955791	I	1955791	0.011432985793305468	no_second	6.19438111930971	0	NA	NA	NA	NA	NA	NA	NA	NA	NA
I_1955925	I	1955925	0.09241525879826391	no_second	6.19438111930971	0	NA	NA	NA	NA	NA	NA	NA	NA	NA
I_1955956	I	1955956	0.14040945150771036	no_second	6.19438111930971	0	NA	NA	NA	NA	NA	NA	NA	NA	NA
I_1956339	I	1956339	0.7510370232883494	no_second	6.19438111930971	0	NA	NA	NA	NA	NA	NA	NA	NA	NA
I_1956712	I	1956712	0.6124929926522265	no_second	6.19438111930971	0	NA	NA	NA	NA	NA	NA	NA	NA	NA
I_1956752	I	1956752	0.6721856740832777	no_second	6.19438111930971	0	NA	NA	NA	NA	NA	NA	NA	NA	NA
I_1957374	I	1957374	0.15966085327327414	no_second	6.19438111930971	0	NA	NA	NA	NA	NA	NA	NA	NA	NA
I_1957490	I	1957490	0.5166299674424788	no_second	6.19438111930971	0	NA	NA	NA	NA	NA	NA	NA	NA	NA
I_1957617	I	1957617	0.14933117759296313	no_second	6.19438111930971	0	NA	NA	NA	NA	NA	NA	NA	NA	NA
I_1957976	I	1957976	0.14542073789601795	no_second	6.19438111930971	0	NA	NA	NA	NA	NA	NA	NA	NA	NA
I_1958463	I	1958463	0.25645726184861545	no_second	6.19438111930971	0	NA	NA	NA	NA	NA	NA	NA	NA	NA
I_1959438	I	1959438	0.30256557280638763	no_second	6.19438111930971	0	NA	NA	NA	NA	NA	NA	NA	NA	NA
I_1960296	I	1960296	0.40707076783022605	no_second	6.19438111930971	0	NA	NA	NA	NA	NA	NA	NA	NA	NA
I_1961271	I	1961271	0.6176449543622031	no_second	6.19438111930971	0	NA	NA	NA	NA	NA	NA	NA	NA	NA
I_1961615	I	1961615	0.255245130083816	no_second	6.19438111930971	0	NA	NA	NA	NA	NA	NA	NA	NA	NA
I_1962190	I	1962190	0.1841853559568386	no_second	6.19438111930971	0	NA	NA	NA	NA	NA	NA	NA	NA	NA
I_1962220	I	1962220	0.25961358005176816	no_second	6.19438111930971	0	NA	NA	NA	NA	NA	NA	NA	NA	NA
I_1962224	I	1962224	0.7850643872234444	no_second	6.19438111930971	0	NA	NA	NA	NA	NA	NA	NA	NA	NA
I_1962256	I	1962256	0.4730743274150748	no_second	6.19438111930971	0	NA	NA	NA	NA	NA	NA	NA	NA	NA
I_1962310	I	1962310	0.2750413258293316	no_second	6.19438111930971	0	NA	NA	NA	NA	NA	NA	NA	NA	NA
I_1962323	I	1962323	0.5503003539996664	no_second	6.19438111930971	0	NA	NA	NA	NA	NA	NA	NA	NA	NA
I_1962330	I	1962330	0.25149295099329266	no_second	6.19438111930971	0	NA	NA	NA	NA	NA	NA	NA	NA	NA
I_1962460	I	1962460	0.0654403638386184	no_second	6.19438111930971	0	NA	NA	NA	NA	NA	NA	NA	NA	NA
I_1962461	I	1962461	0.9579363639813657	no_second	6.19438111930971	0	NA	NA	NA	NA	NA	NA	NA	NA	NA
I_1963605	I	1963605	1.473855349788006	no_second	6.19438111930971	0	NA	NA	NA	NA	NA	NA	NA	NA	NA
I_1964337	I	1964337	0.22417138681936333	no_second	6.19438111930971	0	NA	NA	NA	NA	NA	NA	NA	NA	NA
I_1964512	I	1964512	1.2303112357939752	no_second	6.19438111930971	0	NA	NA	NA	NA	NA	NA	NA	NA	NA
I_1964536	I	1964536	0.80282962748656606	no_second	6.19438111930971	0	NA	NA	NA	NA	NA	NA	NA	NA	NA
I_1965073	I	1965073	0.20066763486203185	no_second	6.19438111930971	0	NA	NA	NA	NA	NA	NA	NA	NA	NA
I_1965586	I	1965586	0.7455615310387876	no_second	6.19438111930971	0	NA	NA	NA	NA	NA	NA	NA	NA	NA
I_1965628	I	1965628	0.0038849869526881103	no_second	6.19438111930971	0	NA	NA	NA	NA	NA	NA	NA	NA	NA
I_1966020	I	1966020	0.44277808578233346	no_second	6.19438111930971	0	NA	NA	NA	NA	NA	NA	NA	NA	NA
I_1966255	I	1966255	0.21645582136918548	no_second	6.19438111930971	0	NA	NA	NA	NA	NA	NA	NA	NA	NA
I_1966917	I	1966917	0.22513375514590983	no_second	6.19438111930971	0	NA	NA	NA	NA	NA	NA	NA	NA	NA
I_1966993	I	1966993	1.3215771934300546	no_second	6.19438111930971	0	NA	NA	NA	NA	NA	NA	NA	NA	NA
I_1967050	I	1967050	0.002094049304456194	no_second	6.19438111930971	0	NA	NA	NA	NA	NA	NA	NA	NA	NA
I_1967157	I	1967157	0.40707076783022605	no_second	6.19438111930971	0	NA	NA	NA	NA	NA	NA	NA	NA	NA
I_1970473	I	1970473	0.006271997710271318	no_second	6.19438111930971	0	NA	NA	NA	NA	NA	NA	NA	NA	NA
I_1970812	I	1970812	0.680503604307322	no_second	6.19438111930971	0	NA	NA	NA	NA	NA	NA	NA	NA	NA
I_1970861	I	1970861	1.2303112357939752	no_second	6.19438111930971	0	NA	NA	NA	NA	NA	NA	NA	NA	NA
I_1970928	I	1970928	0.0019779450859623757	no_second	6.19438111930971	0	NA	NA	NA	NA	NA	NA	NA	NA	NA
I_1971056	I	1971056	0.005458267432872867	no_second	6.19438111930971	0	NA	NA	NA	NA	NA	NA	NA	NA	NA
I_1971206	I	1971206	0.4877288230918515	no_second	6.19438111930971	0	NA	NA	NA	NA	NA	NA	NA	NA	NA
I_1971261	I	1971261	0.9437753786567512	no_second	6.19438111930971	0	NA	NA	NA	NA	NA	NA	NA	NA	NA
I_1971368	I	1971368	0.5491332887523597	no_second	6.19438111930971	0	NA	NA	NA	NA	NA	NA	NA	NA	NA
I_1971369	I	1971369	0.4256646710977938	no_second	6.19438111930971	0	NA	NA	NA	NA	NA	NA	NA	NA	NA
I_1971624	I	1971624	0.20903370818519224	no_second	6.19438111930971	0	NA	NA	NA	NA	NA	NA	NA	NA	NA
I_1971626	I	1971626	0.34354290176888236	no_second	6.19438111930971	0	NA	NA	NA	NA	NA	NA	NA	NA	NA
I_1972451	I	1972451	0.40949129058682254	no_second	6.19438111930971	0	NA	NA	NA	NA	NA	NA	NA	NA	NA
I_1972580	I	1972580	0.8647445277491193	no_second	6.19438111930971	0	NA	NA	NA	NA	NA	NA	NA	NA	NA
I_1973181	I	1973181	0.023044351003515057	no_second	6.19438111930971	0	NA	NA	NA	NA	NA	NA	NA	NA	NA
I_1973720	I	1973720	0.17952277655005347	no_second	6.19438111930971	0	NA	NA	NA	NA	NA	NA	NA	NA	NA
I_1973889	I	1973889	0.03640755578017627	no_second	6.19438111930971	0	NA	NA	NA	NA	NA	NA	NA	NA	NA
I_1977236	I	1977236	0.2702062780146814	no_second	6.19438111930971	0	NA	NA	NA	NA	NA	NA	NA	NA	NA
I_1977601	I	1977601	0.28582409639434775	no_second	6.19438111930971	0	NA	NA	NA	NA	NA	NA	NA	NA	NA
I_1979234	I	1979234	0.6492720329600827	no_second	6.19438111930971	0	NA	NA	NA	NA	NA	NA	NA	NA	NA
I_1979775	I	1979775	0.5749105854334899	no_second	6.19438111930971	0	NA	NA	NA	NA	NA	NA	NA	NA	NA
I_1979827	I	1979827	0.49199473619836426	no_second	6.19438111930971	0	NA	NA	NA	NA	NA	NA	NA	NA	NA
I_1979998	I	1979998	0.09896594928100375	no_second	6.19438111930971	0	NA	NA	NA	NA	NA	NA	NA	NA	NA
I_1980849	I	1980849	0.44425565003792594	no_second	6.19438111930971	0	NA	NA	NA	NA	NA	NA	NA	NA	NA
I_1981952	I	1981952	1.483734857321023	no_second	6.19438111930971	0	NA	NA	NA	NA	NA	NA	NA	NA	NA
I_1982627	I	1982627	0.08585007648689556	no_second	6.19438111930971	0	NA	NA	NA	NA	NA	NA	NA	NA	NA
I_1983122	I	1983122	0.13135738890399232	no_second	6.19438111930971	0	NA	NA	NA	NA	NA	NA	NA	NA	NA
I_1984230	I	1984230	0.13254011370829485	no_second	6.19438111930971	0	NA	NA	NA	NA	NA	NA	NA	NA	NA
I_1984419	I	1984419	0.1170571234992566	no_second	6.19438111930971	0	NA	NA	NA	NA	NA	NA	NA	NA	NA
I_1984658	I	1984658	0.24736539702655475	no_second	6.19438111930971	0	NA	NA	NA	NA	NA	NA	NA	NA	NA
I_1984679	I	1984679	0.5259726803828633	no_second	6.19438111930971	0	NA	NA	NA	NA	NA	NA	NA	NA	NA
I_1985069	I	1985069	0.18239870270564143	no_second	6.19438111930971	0	NA	NA	NA	NA	NA	NA	NA	NA	NA
I_1985978	I	1985978	1.2631880820564916	no_second	6.19438111930971	0	NA	NA	NA	NA	NA	NA	NA	NA	NA
I_1986154	I	1986154	0.09896594928100375	no_second	6.19438111930971	0	NA	NA	NA	NA	NA	NA	NA	NA	NA
I_1987096	I	1987096	0.3078721202056321	no_second	6.19438111930971	0	NA	NA	NA	NA	NA	NA	NA	NA	NA
I_1987097	I	1987097	0.2935543417838412	no_second	6.19438111930971	0	NA	NA	NA	NA	NA	NA	NA	NA	NA
I_1987098	I	1987098	0.6945871586119184	no_second	6.19438111930971	0	NA	NA	NA	NA	NA	NA	NA	NA	NA
I_1987425	I	1987425	0.004273820012924221	no_second	6.19438111930971	0	NA	NA	NA	NA	NA	NA	NA	NA	NA
I_1988854	I	1988854	0.7827453505812646	no_second	6.19438111930971	0	NA	NA	NA	NA	NA	NA	NA	NA	NA
I_1988938	I	1988938	0.09796924454794444	no_second	6.19438111930971	0	NA	NA	NA	NA	NA	NA	NA	NA	NA
I_1989067	I	1989067	0.09956698435565199	no_second	6.19438111930971	0	NA	NA	NA	NA	NA	NA	NA	NA	NA
[truncated: 79,131 more rows]
