# Supplementary material for: Natural variation in a glucuronosyltransferase modulates propionate sensitivity in a C. elegans propionic acidemia model
Source: PLoS Genet. 2020 Aug 28;16(8):e1008984. doi: 10.1371/journal.pgen.1008984 (PMC7482840; doi:10.1371/journal.pgen.1008984)
Supplement: S6 Table — (ASSOC) [file pgen.1008984.s014.assoc]

Gene	RANGE	N_INFORMATIVE	NumVar	NumPolyVar	Q	Pvalue	NumPerm	ActualPerm	Stat	NumGreater	NumEqual	PermPvalue
WBGene00007063	II:1866-4663	133	27	27	8.51008e+06	0.0434842	10000	10000	8.51008e+06	704	0	0.0704
WBGene00007064	II:15268211-15273314,II:15268211-15275689	133	92	92	2.10771e+07	0.35627	10000	2868	2.10771e+07	1000	0	0.348675
WBGene00195865	II:15265685-15265757	133	1	1	5418.4	0.108987	10000	9228	5418.4	1000	0	0.108366
WBGene00199694	II:15273616-15273693	133	2	2	8780.06	0.900861	10000	1083	8780.06	1000	0	0.923361
WBGene00007065	III:13780227-13781133,III:13780219-13781133	133	4	4	1.67426e+06	0.145353	10000	7640	1.67426e+06	1000	0	0.13089
WBGene00003525	IV:17486981-17490497,IV:17486981-17488295	133	52	52	1.534e+07	0.0765941	10000	8528	1.534e+07	1000	0	0.117261
WBGene00007067	IV:17480395-17483330,IV:17480395-17482329	133	41	41	1.32526e+07	0.0547548	10000	10000	1.32526e+07	928	0	0.0928
WBGene00007069	X:17714455-17714832	133	6	6	991934	0.456103	10000	2388	991934	1000	0	0.41876
WBGene00005532	V:10368555-10369868	133	6	6	4.43363e+06	0.0509593	10000	10000	4.43363e+06	671	0	0.0671
WBGene00004964	V:10384156-10385711	133	5	5	3.23689e+06	0.118877	10000	6516	3.23689e+06	1000	0	0.153468
WBGene00195634	V:10393880-10394029	133	1	1	240299	0.382459	10000	3744	240299	972	28	0.263355
WBGene00199275	V:10388295-10388442	133	2	2	130010	0.515043	10000	1792	130010	1000	0	0.558036
WBGene00007070	V:10372140-10374261	133	13	13	1.91336e+06	0.800523	10000	1377	1.91336e+06	1000	0	0.726216
WBGene00000024	V:10380338-10381823	133	1	1	7134.2	0.714211	10000	1424	7134.2	1000	0	0.702247
WBGene00004098	V:10382441-10383976	133	1	1	7134.2	0.714211	10000	1361	7134.2	1000	0	0.734754
WBGene00007071	V:10388514-10393503,V:10388469-10393503,V:10388469-10393503	133	27	27	1.06853e+07	0.138606	10000	5957	1.06853e+07	1000	0	0.16787
WBGene00000724	V:10393530-10395232	133	4	4	2.68134e+06	0.0745528	10000	7003	2.68134e+06	1000	0	0.142796
WBGene00007072	V:10395676-10397817	133	12	12	6.62647e+06	0.0728303	10000	8510	6.62647e+06	1000	0	0.117509
WBGene00007073	V:10398809-10401313	133	16	16	3.03899e+06	0.417433	10000	2531	3.03899e+06	1000	0	0.395101
WBGene00006428	IV:5112928-5122019,IV:5112928-5122019	133	57	57	2.34175e+07	0.220903	10000	4924	2.34175e+07	1000	0	0.203087
WBGene00004929	IV:5127005-5133857,IV:5127005-5134060,IV:5127005-5145810,IV:5127005-5152485,IV:5127005-5149537	133	174	174	6.21794e+07	0.346439	10000	2978	6.21794e+07	1000	0	0.335796
WBGene00014997	IV:5111838-5112875	133	5	5	867768	0.659232	10000	1738	867768	1000	0	0.575374
WBGene00007082	V:14146508-14148784	133	15	15	4.29967e+06	0.375255	10000	2748	4.29967e+06	1000	0	0.363901
WBGene00219777	V:14130594-14130674	133	1	1	2.18942e+06	0.00838245	10000	10000	2.18942e+06	291	79	0.03305
WBGene00007083	V:14156830-14157622	133	9	9	3.6916e+06	0.100259	10000	7644	3.6916e+06	1000	0	0.130822
WBGene00007084	V:14144029-14145411	133	9	9	2.49984e+06	0.261122	10000	4006	2.49984e+06	1000	0	0.249626
WBGene00007085	V:14137347-14137640	133	6	6	2.49032e+06	0.288278	10000	3696	2.49032e+06	1000	0	0.270563
WBGene00001528	II:9512489-9516936	133	20	20	7.0765e+06	0.104951	10000	7883	7.0765e+06	1000	0	0.126855
WBGene00005032	II:9548404-9549698	133	8	8	894945	0.538806	10000	1983	894945	1000	0	0.504286
WBGene00005033	II:9544685-9546208	133	7	7	2.84763e+06	0.227692	10000	4889	2.84763e+06	1000	0	0.204541
WBGene00005034	II:9537728-9539085	133	8	8	5.0635e+06	0.0899188	10000	9891	5.0635e+06	1000	0	0.101102
WBGene00005035	II:9532298-9533974	133	18	18	2.79792e+06	0.547873	10000	1923	2.79792e+06	1000	0	0.520021
WBGene00219290	II:9523169-9523534	133	7	7	1.29062e+06	0.515351	10000	2072	1.29062e+06	1000	0	0.482625
WBGene00007080	II:9517567-9518896	133	7	7	4.23016e+06	0.0472556	10000	10000	4.23016e+06	984	0	0.0984
WBGene00007081	II:9519095-9520210	133	9	9	4.37844e+06	0.0673699	10000	10000	4.37844e+06	830	0	0.083
WBGene00005027	II:9520199-9521670	133	12	12	1.92675e+06	0.698094	10000	1678	1.92675e+06	1000	0	0.595948
WBGene00003231	II:9524173-9526366	133	15	15	3.74007e+06	0.402733	10000	2683	3.74007e+06	1000	0	0.372717
WBGene00005028	II:9528779-9529862	133	10	10	3.16739e+06	0.238282	10000	4170	3.16739e+06	1000	0	0.239808
WBGene00005029	II:9539273-9540823	133	8	8	1.69402e+06	0.734812	10000	1443	1.69402e+06	1000	0	0.693001
WBGene00005030	II:9541600-9542885	133	6	6	943092	0.701591	10000	1572	943092	1000	0	0.636132
WBGene00014998	X:2243233-2247008	133	50	50	2.36857e+07	0.0379255	10000	10000	2.36857e+07	868	0	0.0868
WBGene00000797	X:2255847-2258081	133	17	17	4.03497e+06	0.20622	10000	4936	4.03497e+06	1000	0	0.202593
WBGene00014999	X:2259151-2260526	133	13	13	878369	0.793251	10000	1377	878369	1000	0	0.726216
WBGene00015000	X:2271024-2274337	133	40	40	7.9262e+06	0.661381	10000	1726	7.9262e+06	1000	0	0.579374
WBGene00044701	X:2263175-2267472	133	58	58	7.86333e+06	0.810552	10000	1344	7.86333e+06	1000	0	0.744048
WBGene00175029	X:2243114-2244467	133	19	19	8.74807e+06	0.0333734	10000	10000	8.74807e+06	688	0	0.0688
WBGene00219776	X:2243482-2243586	133	2	2	1.44856e+06	0.135065	10000	7310	1.44856e+06	1000	0	0.136799
WBGene00196931	IV:12126760-12127057	133	2	2	283337	0.665084	10000	1495	283337	1000	0	0.668896
WBGene00003010	IV:12129503-12135095,IV:12131936-12135432,IV:12132862-12135095,IV:12131936-12135432	133	32	32	6.20469e+06	0.589812	10000	1978	6.20469e+06	1000	0	0.505561
WBGene00007087	IV:12146480-12150975	133	38	38	1.32185e+07	0.292869	10000	3515	1.32185e+07	1000	0	0.284495
WBGene00007088	IV:12143430-12145731,IV:12143430-12145731,IV:12143430-12145700	133	9	9	3.18283e+06	0.37158	10000	2725	3.18283e+06	1000	0	0.366972
WBGene00007089	IV:12135079-12137349	133	13	13	6.35013e+06	0.127316	10000	6784	6.35013e+06	1000	0	0.147406
WBGene00007090	IV:12141159-12143331	133	22	22	8.55035e+06	0.243076	10000	4208	8.55035e+06	1000	0	0.237643
WBGene00007091	IV:12159469-12164274,IV:12156837-12164274	133	71	71	2.67756e+07	0.161255	10000	5385	2.67756e+07	1000	0	0.185701
WBGene00007092	IV:12150955-12154242,IV:12150955-12154242,IV:12151191-12151898	133	16	16	6.68974e+06	0.192086	10000	4840	6.68974e+06	1000	0	0.206612
WBGene00007093	IV:12138844-12141057,IV:12138859-12141057	133	14	14	3.19382e+06	0.481204	10000	2296	3.19382e+06	1000	0	0.43554
WBGene00000138	I:12759585-12764960	133	162	162	4.80484e+07	0.0184444	10000	10000	4.80484e+07	481	0	0.0481
WBGene00007094	I:12773658-12782257	133	191	191	9.43866e+07	0.0647481	10000	9180	9.43866e+07	1000	0	0.108932
WBGene00000722	V:10291695-10292868	133	11	11	2.28843e+06	0.521389	10000	1985	2.28843e+06	1000	0	0.503778
WBGene00007100	V:10315249-10317394	133	11	11	4.1407e+06	0.167735	10000	4744	4.1407e+06	1000	0	0.210793
WBGene00007101	V:10317489-10319534	133	13	13	1.82073e+06	0.76483	10000	1422	1.82073e+06	1000	0	0.703235
WBGene00001646	V:10319534-10320158	133	2	2	205138	0.713202	10000	1457	205138	1000	0	0.686342
WBGene00007102	V:10320714-10322304	133	14	14	3.78584e+06	0.423237	10000	2454	3.78584e+06	1000	0	0.407498
WBGene00007103	V:10322286-10329253,V:10322286-10332112,V:10324037-10329253,V:10324430-10329253,V:10322286-10329253,V:10322592-10329253,V:10322286-10326444	133	55	55	1.89957e+07	0.229143	10000	4113	1.89957e+07	1000	0	0.243132
WBGene00007104	V:10290042-10291710,V:10289720-10291710	133	25	25	4.07557e+06	0.681384	10000	1601	4.07557e+06	1000	0	0.62461
WBGene00197715	V:10294697-10294841	133	1	1	122876	0.460582	10000	2161	122876	1000	0	0.462749
WBGene00198491	V:10328202-10328409	133	2	2	273709	0.309442	10000	3218	273709	1000	0	0.310752
WBGene00000723	V:10293564-10294621	133	15	15	3.12498e+06	0.576528	10000	1763	3.12498e+06	1000	0	0.567215
WBGene00007096	V:10287563-10289272	133	7	7	3.34763e+06	0.0551109	10000	10000	3.34763e+06	981	0	0.0981
WBGene00007097	V:10297398-10298982	133	13	13	4.2983e+06	0.205935	10000	4196	4.2983e+06	1000	0	0.238322
WBGene00001533	V:10308290-10314053,V:10308290-10314053	133	23	23	7.76115e+06	0.328739	10000	3073	7.76115e+06	1000	0	0.325415
WBGene00000491	V:10299472-10307354,V:10299472-10303590,V:10299472-10302881,V:10299472-10302340	133	34	34	1.13099e+07	0.278462	10000	3483	1.13099e+07	1000	0	0.287109
WBGene00007099	V:10314640-10315776,V:10314640-10315776	133	3	3	300545	0.615173	10000	1573	300545	1000	0	0.635728
WBGene00006932	I:6028485-6033458,I:6029771-6033458,I:6028485-6033458,I:6028497-6033458	133	25	25	4.54188e+06	0.662874	10000	1549	4.54188e+06	1000	0	0.645578
WBGene00000814	I:6022666-6026981,I:6022659-6026981	133	15	15	4.5999e+06	0.402541	10000	2613	4.5999e+06	1000	0	0.382702
WBGene00015001	I:6027193-6028370	133	3	3	647884	0.683922	10000	1565	647884	1000	0	0.638978
WBGene00194700	I:6024150-6024955	133	3	3	2.66975e+06	0.109301	10000	8463	2.66975e+06	1000	0	0.118161
WBGene00200669	I:6031805-6031982	133	4	4	63562.9	0.862659	10000	1161	63562.9	1000	0	0.861326
WBGene00015002	II:5970104-5972655	133	17	17	1.18105e+07	0.0332118	10000	10000	1.18105e+07	613	0	0.0613
WBGene00197686	II:5960746-5960846	133	1	1	240166	0.456974	10000	2248	240166	998	2	0.444395
WBGene00197958	II:5965518-5965687	133	2	2	1.33755e+06	0.219206	10000	5638	1.33755e+06	1000	0	0.177368
WBGene00199321	II:5957679-5957819	133	2	2	9181.65	0.864449	10000	1321	9181.65	1000	0	0.757002
WBGene00200211	II:5958387-5958536	133	1	1	1794.05	0.939845	10000	1068	1794.05	991	9	0.932116
WBGene00200808	II:5966754-5967030	133	4	4	2.63049e+06	0.107005	10000	6339	2.63049e+06	1000	0	0.157754
WBGene00015003	II:5944195-5944368	133	2	2	418253	0.556585	10000	2031	418253	1000	0	0.492368
WBGene00000403	II:5945405-5956683,II:5945405-5948714,II:5945405-5947303	133	80	80	2.93479e+07	0.299536	10000	3587	2.93479e+07	1000	0	0.278784
WBGene00015004	II:5968134-5969058	133	7	7	4.57498e+06	0.0964625	10000	10000	4.57498e+06	932	0	0.0932
WBGene00015005	II:5972855-5974977	133	11	11	5.41061e+06	0.0901412	10000	10000	5.41061e+06	996	0	0.0996
WBGene00044394	II:5961676-5962000	133	4	4	6.22505e+06	0.000721355	10000	10000	6.22505e+06	58	0	0.0058
WBGene00196414	II:5966777-5966979	133	4	4	2.63049e+06	0.107005	10000	6392	2.63049e+06	1000	0	0.156446
WBGene00197204	II:5965518-5965687	133	2	2	1.33755e+06	0.219206	10000	5502	1.33755e+06	1000	0	0.181752
WBGene00001919	IV:11326556-11327220	133	6	6	757712	0.692633	10000	1796	757712	1000	0	0.556793
WBGene00007110	IV:11327613-11329369	133	8	8	3.35218e+06	0.313544	10000	3212	3.35218e+06	1000	0	0.311333
WBGene00007111	IV:11329465-11332892,IV:11329490-11332892,IV:11329465-11332944	133	17	17	7.08939e+06	0.177996	10000	5081	7.08939e+06	1000	0	0.196812
WBGene00007112	IV:11304720-11306720	133	16	16	3.27608e+06	0.70345	10000	1519	3.27608e+06	1000	0	0.658328
WBGene00001019	IV:11299035-11304787,IV:11299007-11304787,IV:11303844-11304787	133	29	29	7.87967e+06	0.429545	10000	2420	7.87967e+06	1000	0	0.413223
WBGene00007113	IV:11296990-11298419	133	10	10	1.21225e+06	0.768971	10000	1431	1.21225e+06	1000	0	0.698812
WBGene00007114	IV:11295147-11296887	133	5	5	830438	0.606261	10000	1698	830438	1000	0	0.588928
WBGene00196590	IV:11298658-11298802	133	1	1	662.51	0.210543	10000	4789	662.51	1000	0	0.208812
WBGene00007105	IV:11310971-11312382,IV:11310971-11312497	133	7	7	2.40996e+06	0.283519	10000	3535	2.40996e+06	1000	0	0.282885
WBGene00001020	IV:11312472-11313976	133	9	9	3.00953e+06	0.27604	10000	3692	3.00953e+06	1000	0	0.270856
WBGene00007106	IV:11314076-11315050	133	6	6	1.26585e+06	0.575876	10000	1843	1.26585e+06	1000	0	0.542594
WBGene00007107	IV:11315206-11315877	133	7	7	1.6246e+06	0.561571	10000	2017	1.6246e+06	1000	0	0.495786
WBGene00007108	IV:11317418-11319950	133	11	11	2.756e+06	0.440085	10000	2671	2.756e+06	1000	0	0.374392
WBGene00007109	IV:11320799-11323636	133	17	17	6.08866e+06	0.349581	10000	3156	6.08866e+06	1000	0	0.316857
WBGene00001921	IV:11323884-11324470	133	5	5	3.06429e+06	0.11242	10000	6710	3.06429e+06	1000	0	0.149031
WBGene00015006	I:4664498-4665348	133	4	4	955332	0.351127	10000	2993	955332	1000	0	0.334113
WBGene00198277	I:4660520-4660713	133	5	5	553257	0.682804	10000	1526	553257	1000	0	0.655308
WBGene00206362	I:4661140-4662199,I:4661114-4662192	133	7	7	1.61331e+06	0.0633048	10000	10000	1.61331e+06	539	0	0.0539
WBGene00015007	I:4655348-4659518,I:4653470-4659518,I:4653470-4660079,I:4655348-4660087,I:4653470-4660087,I:4653526-4659518	133	36	36	1.34467e+07	0.0935226	10000	9818	1.34467e+07	1000	0	0.101854
WBGene00015008	I:4644436-4645626	133	14	14	4.32688e+06	0.149257	10000	6561	4.32688e+06	1000	0	0.152416
WBGene00004415	I:4645635-4646963	133	6	6	2.27855e+06	0.274291	10000	3980	2.27855e+06	1000	0	0.251256
WBGene00015009	I:4648268-4650770	133	19	19	7.69839e+06	0.205625	10000	5025	7.69839e+06	1000	0	0.199005
WBGene00015010	I:4652142-4652906,I:4652142-4652905	133	4	4	483109	0.456252	10000	2395	483109	1000	0	0.417537
WBGene00006961	I:4665743-4671738	133	29	29	5.78043e+06	0.576384	10000	1859	5.78043e+06	1000	0	0.537924
WBGene00015011	I:4647423-4648275,I:4647317-4648278	133	4	4	172194	0.463198	10000	3363	172194	1000	0	0.297354
WBGene00015012	II:2040394-2041615,II:2040270-2041615	133	62	62	1.1812e+08	0.000290878	10000	10000	1.1812e+08	35	0	0.0035
WBGene00015013	II:2043022-2044059	133	72	72	4.46867e+07	0.0183027	10000	10000	4.46867e+07	545	0	0.0545
WBGene00015014	II:2044623-2045585	133	62	62	2.6278e+07	0.0250695	10000	10000	2.6278e+07	615	0	0.0615
WBGene00015015	II:2045962-2046656	133	51	51	3.31301e+07	0.144751	10000	8071	3.31301e+07	1000	0	0.1239
WBGene00006646	X:12031597-12034037	133	54	54	1.50668e+07	0.0191165	10000	10000	1.50668e+07	592	0	0.0592
WBGene00202471	X:12023586-12023663	133	1	1	4.70779e-08	0.434762	10000	2346	4.70779e-08	1000	0	0.426257
WBGene00007115	X:12028710-12031457,X:12028710-12031497	133	82	82	1.36463e+07	0.11098	10000	7445	1.36463e+07	1000	0	0.134318
WBGene00007116	X:12042615-12049347	133	40	40	1.514e+07	0.190583	10000	5178	1.514e+07	1000	0	0.193125
WBGene00196331	X:12025180-12025315	133	4	4	1.92879e+06	0.191303	10000	5435	1.92879e+06	1000	0	0.183993
WBGene00197531	X:12049520-12049659	133	2	2	1.64957e+06	0.0729424	10000	7573	1.64957e+06	1000	0	0.132048
WBGene00198743	X:12050248-12050463	133	2	2	27454.6	0.767833	10000	1447	27454.6	991	9	0.687975
WBGene00198865	X:12050215-12050430	133	2	2	27454.6	0.767833	10000	1483	27454.6	988	12	0.670263
WBGene00198935	X:12023586-12023663	133	1	1	4.70779e-08	0.434762	10000	2318	4.70779e-08	1000	0	0.431406
WBGene00199905	X:12049787-12050001	133	1	1	457616	0.228109	10000	6963	457616	930	70	0.13859
WBGene00015024	I:10708403-10710375,I:10708362-10710375	133	12	12	1.93783e+06	0.611289	10000	1680	1.93783e+06	1000	0	0.595238
WBGene00015025	I:10732541-10733685	133	9	9	1.08967e+07	0.000645042	10000	10000	1.08967e+07	49	0	0.0049
WBGene00044413	I:10730466-10730712	133	3	3	244734	0.754314	10000	1378	244734	1000	0	0.725689
WBGene00044644	I:10727750-10728795	133	17	17	4.5626e+06	0.55197	10000	1951	4.5626e+06	1000	0	0.512558
WBGene00044646	I:10726917-10727351	133	3	3	1.56375e+06	0.21994	10000	4515	1.56375e+06	1000	0	0.221484
WBGene00198848	I:10734142-10734256	133	2	2	240166	0.456974	10000	2291	240166	998	2	0.436054
WBGene00015017	I:10713449-10718201,I:10713449-10716997	133	54	54	6.89911e+06	0.776635	10000	1412	6.89911e+06	1000	0	0.708215
WBGene00015018	I:10724160-10725563,I:10724160-10726136	133	10	10	4.02221e+06	0.146388	10000	5564	4.02221e+06	1000	0	0.179727
WBGene00004466	I:10730728-10732424,I:10730728-10732448	133	12	12	2.65497e+06	0.525049	10000	2083	2.65497e+06	1000	0	0.480077
WBGene00015019	I:10741368-10744443	133	27	27	1.13206e+07	0.322361	10000	3336	1.13206e+07	1000	0	0.29976
WBGene00015020	I:10740217-10740590	133	3	3	837822	0.450548	10000	2572	837822	1000	0	0.388802
WBGene00015021	I:10736696-10739911	133	22	22	1.00014e+07	0.270491	10000	3998	1.00014e+07	1000	0	0.250125
WBGene00002191	I:10734021-10736607	133	19	19	5.34982e+06	0.4759	10000	2341	5.34982e+06	1000	0	0.427168
WBGene00015022	I:10728894-10730237	133	17	17	7.30008e+06	0.286984	10000	3704	7.30008e+06	1000	0	0.269978
WBGene00015023	I:10720825-10723591	133	22	22	4.16712e+06	0.294854	10000	3423	4.16712e+06	1000	0	0.292141
WBGene00015026	I:5965061-5967211	133	10	10	2.16919e+06	0.518723	10000	1989	2.16919e+06	1000	0	0.502765
WBGene00015033	I:5959007-5959526	133	1	1	240166	0.456974	10000	2268	240166	998	2	0.440476
WBGene00015034	I:5962951-5964126	133	5	5	1.35289e+06	0.443737	10000	2289	1.35289e+06	1000	0	0.436872
WBGene00000232	I:5969123-5973320,I:5967250-5973320,I:5970294-5973320	133	32	32	8.00892e+06	0.475218	10000	2181	8.00892e+06	1000	0	0.458505
WBGene00197736	I:5919379-5919529	133	1	1	2.18942e+06	0.00838245	10000	10000	2.18942e+06	285	71	0.03205
WBGene00015027	I:5955030-5956883	133	7	7	3.87576e+06	0.150199	10000	5748	3.87576e+06	1000	0	0.173974
WBGene00001676	I:5942576-5945537,I:5942418-5945537	133	11	11	8.69526e+06	0.130288	10000	8225	8.69526e+06	1000	0	0.121581
WBGene00000099	I:5937476-5938885	133	3	3	251140	0.869591	10000	1245	251140	1000	0	0.803213
WBGene00015028	I:5919054-5935416,I:5919054-5935416	133	71	71	2.40879e+07	0.321284	10000	3327	2.40879e+07	1000	0	0.300571
WBGene00015029	I:5935369-5936944	133	1	1	240166	0.456974	10000	2315	240166	997	3	0.431317
WBGene00015030	I:5945756-5947342	133	2	2	482600	0.448025	10000	2631	482600	998	2	0.379704
WBGene00015031	I:5951135-5951742	133	1	1	240299	0.382459	10000	3766	240299	976	24	0.262347
WBGene00015032	I:5957459-5958359	133	5	5	547385	0.557018	10000	2070	547385	1000	0	0.483092
WBGene00015035	IV:3572471-3577630,IV:3568978-3577630,IV:3570718-3577630	133	150	150	2.91408e+07	0.662461	10000	1682	2.91408e+07	1000	0	0.59453
WBGene00015036	IV:3565200-3567814	133	34	34	7.24844e+06	0.631694	10000	1687	7.24844e+06	1000	0	0.592768
WBGene00015037	IV:3540187-3543602	133	60	60	8.58965e+06	0.614357	10000	1825	8.58965e+06	1000	0	0.547945
WBGene00015038	IV:3543627-3547600,IV:3543627-3546527,IV:3543627-3545816,IV:3543627-3544546	133	58	58	8.92276e+06	0.576155	10000	1931	8.92276e+06	1000	0	0.517866
WBGene00003889	IV:3551089-3557431	133	59	59	1.06117e+07	0.463292	10000	2247	1.06117e+07	1000	0	0.445038
WBGene00200460	IV:3552128-3552353	133	5	5	3.78312e+06	0.00737221	10000	10000	3.78312e+06	370	0	0.037
WBGene00201154	IV:3575407-3575461	133	2	2	10.4249	0.898232	10000	1108	10.4249	1000	0	0.902527
WBGene00201697	IV:3546878-3546958	133	2	2	243666	0.421946	10000	3422	243666	1000	0	0.292227
WBGene00015040	V:3955765-3957715	133	182	182	4.58913e+08	3.9448e-05	10000	10000	4.58913e+08	9	0	0.0009
WBGene00015041	V:3958238-3961189,V:3958238-3961358	133	94	94	4.15252e+08	2.18095e-06	10000	10000	4.15252e+08	2	0	0.0002
WBGene00015042	V:3961759-3963815	133	138	138	8.18073e+07	0.185637	10000	6401	8.18073e+07	1000	0	0.156226
WBGene00015043	V:3964778-3967871	133	154	154	1.56681e+08	0.0685595	10000	10000	1.56681e+08	635	0	0.0635
WBGene00015044	V:3968139-3970514,V:3968132-3970514,V:3968139-3968644	133	175	175	1.32099e+08	0.143458	10000	8393	1.32099e+08	1000	0	0.119147
WBGene00015045	V:3970711-3973001	133	163	163	1.30921e+08	0.124524	10000	8701	1.30921e+08	1000	0	0.114929
WBGene00015046	V:3978828-3979134	133	21	21	9.30813e+06	0.326826	10000	3560	9.30813e+06	1000	0	0.280899
WBGene00003765	V:3989090-3989770	133	37	37	1.91556e+07	0.238084	10000	4805	1.91556e+07	1000	0	0.208117
WBGene00201444	V:3965637-3965703	133	1	1	8.92978e+06	2.1674e-08	10000	10000	8.92978e+06	0	0	0
WBGene00003766	V:3987899-3988314	133	20	20	2.34193e+07	0.0560498	10000	10000	2.34193e+07	670	0	0.067
WBGene00003767	V:3984412-3984849	133	23	23	2.2556e+07	0.0985873	10000	10000	2.2556e+07	920	0	0.092
WBGene00003768	V:3981979-3982745	133	34	34	3.21027e+07	0.0889312	10000	10000	3.21027e+07	865	0	0.0865
WBGene00003769	V:3980054-3980617	133	41	41	2.44224e+07	0.221616	10000	5073	2.44224e+07	1000	0	0.197122
WBGene00006142	V:3977263-3978811	133	123	123	1.06321e+08	0.0991244	10000	9325	1.06321e+08	1000	0	0.107239
WBGene00006141	V:3974660-3976264	133	99	99	1.00152e+08	0.0827457	10000	10000	1.00152e+08	862	0	0.0862
WBGene00006274	V:3954038-3955460	133	137	137	3.80627e+08	4.98278e-06	10000	10000	3.80627e+08	1	0	0.0001
WBGene00015047	IV:8159386-8162042,IV:8159406-8162042,IV:8159415-8162042,IV:8159357-8162042,IV:8159386-8162042,IV:8159406-8162042,IV:8159415-8162042,IV:8159357-8162042	133	11	11	5.284e+06	0.108404	10000	8648	5.284e+06	1000	0	0.115634
WBGene00015048	IV:8152444-8154859	133	7	7	5.686e+06	0.0130859	10000	10000	5.686e+06	328	0	0.0328
WBGene00004055	IV:8148793-8151246	133	9	9	2.19854e+06	0.305696	10000	3444	2.19854e+06	1000	0	0.29036
WBGene00015049	IV:8155250-8156447	133	3	3	510337	0.504855	10000	2286	510337	1000	0	0.437445
WBGene00015050	IV:8161751-8163795,IV:8161751-8163787	133	10	10	2.64462e+06	0.334976	10000	3244	2.64462e+06	1000	0	0.308261
WBGene00015051	IV:8164593-8166050	133	2	2	496714	0.232931	10000	4171	496714	1000	0	0.239751
WBGene00015052	IV:8167162-8168774	133	7	7	2.70545e+06	0.18998	10000	5340	2.70545e+06	1000	0	0.187266
WBGene00015053	V:9134298-9135575	133	3	3	491781	0.594429	10000	2105	491781	998	2	0.474584
WBGene00015058	V:9158383-9159538	133	4	4	265619	0.918401	10000	1180	265619	1000	0	0.847458
WBGene00044582	V:9165819-9168041	133	22	22	4.12759e+06	0.778353	10000	1467	4.12759e+06	1000	0	0.681663
WBGene00235316	V:9155614-9156736	133	6	6	950987	0.71562	10000	1503	950987	1000	0	0.665336
WBGene00015054	V:9135655-9137718	133	6	6	3.12882e+06	0.170886	10000	5299	3.12882e+06	1000	0	0.188715
WBGene00015055	V:9138949-9141397	133	9	9	1.08827e+06	0.910517	10000	1221	1.08827e+06	1000	0	0.819001
WBGene00006418	V:9144614-9146899	133	9	9	3.67997e+06	0.302925	10000	3429	3.67997e+06	1000	0	0.29163
WBGene00015056	V:9152320-9154872	133	16	16	7.36154e+06	0.282931	10000	3773	7.36154e+06	1000	0	0.265041
WBGene00000717	V:9159641-9160642	133	4	4	379185	0.814271	10000	1481	379185	1000	0	0.675219
WBGene00000718	V:9162050-9163005	133	12	12	1.64423e+06	0.903671	10000	1275	1.64423e+06	1000	0	0.784314
WBGene00000599	V:9164294-9165307	133	6	6	2.09991e+06	0.331785	10000	3805	2.09991e+06	1000	0	0.262812
WBGene00015057	V:9168391-9173024	133	26	26	2.31276e+07	0.00152672	10000	10000	2.31276e+07	124	0	0.0124
WBGene00015059	II:7756007-7756908	133	5	5	1.47258e+06	0.354962	10000	3588	1.47258e+06	1000	0	0.278707
WBGene00015061	II:7724902-7752726,II:7724902-7752726,II:7724902-7731383,II:7742396-7752726	133	139	139	3.07938e+07	0.467869	10000	2297	3.07938e+07	1000	0	0.43535
WBGene00015062	II:7752631-7753513,II:7752631-7753607	133	4	4	2.43168e+06	0.0804073	10000	8192	2.43168e+06	1000	0	0.12207
WBGene00015063	II:7754146-7755156	133	5	5	1.01673e+06	0.576906	10000	2001	1.01673e+06	1000	0	0.49975
WBGene00015064	II:7757189-7758390,II:7757189-7758439	133	6	6	1.21255e+06	0.620156	10000	1894	1.21255e+06	1000	0	0.527983
WBGene00015065	II:7759709-7761540	133	10	10	2.18077e+06	0.568797	10000	1889	2.18077e+06	1000	0	0.529381
WBGene00015066	II:7762061-7763669	133	10	10	3.72146e+06	0.237259	10000	4043	3.72146e+06	1000	0	0.247341
WBGene00022896	II:7756951-7757023	133	2	2	155022	0.781884	10000	1419	155022	998	2	0.704017
WBGene00015067	V:5240769-5243136	133	26	26	1.04077e+07	0.178474	10000	5239	1.04077e+07	1000	0	0.190876
WBGene00015074	V:5274075-5275562	133	8	8	2.13968e+06	0.471265	10000	2375	2.13968e+06	1000	0	0.421053
WBGene00015075	V:5269484-5270744	133	5	5	831389	0.706801	10000	1696	831389	1000	0	0.589623
WBGene00015076	V:5267821-5268823	133	6	6	2.56432e+06	0.119037	10000	6380	2.56432e+06	1000	0	0.15674
WBGene00015077	V:5243728-5248040	133	54	54	2.96216e+07	0.0697298	10000	10000	2.96216e+07	757	0	0.0757
WBGene00044537	V:5240188-5240451	133	2	2	2.39168e+06	0.0663103	10000	10000	2.39168e+06	669	0	0.0669
WBGene00015068	V:5250603-5252116	133	13	13	3.74524e+06	0.447701	10000	2187	3.74524e+06	1000	0	0.457247
WBGene00015069	V:5256141-5257458	133	18	18	8.68643e+06	0.0718539	10000	8929	8.68643e+06	1000	0	0.111995
WBGene00015070	V:5258035-5259548	133	11	11	6.52554e+06	0.10687	10000	7830	6.52554e+06	1000	0	0.127714
WBGene00015071	V:5260331-5263099	133	21	21	5.54937e+06	0.346389	10000	3046	5.54937e+06	1000	0	0.328299
WBGene00015072	V:5263950-5265681,V:5263950-5265776	133	14	14	8.04282e+06	0.0366349	10000	10000	8.04282e+06	571	0	0.0571
WBGene00015073	V:5275548-5278101,V:5275548-5278306	133	24	24	1.66338e+07	0.00192537	10000	10000	1.66338e+07	83	0	0.0083
WBGene00004359	V:11727897-11730160	133	15	15	4.23357e+06	0.44028	10000	2476	4.23357e+06	1000	0	0.403877
WBGene00007117	V:11733543-11736968	133	16	16	6.20248e+06	0.237282	10000	3920	6.20248e+06	1000	0	0.255102
WBGene00000907	V:11718088-11725652	133	42	42	5.69993e+06	0.720358	10000	1494	5.69993e+06	1000	0	0.669344
WBGene00007118	V:11730991-11733472	133	7	7	2.18991e+06	0.36086	10000	2977	2.18991e+06	1000	0	0.335909
WBGene00198702	V:11737505-11737649	133	2	2	1.9072e+06	0.0827279	10000	10000	1.9072e+06	987	0	0.0987
WBGene00219781	V:11738711-11738801	133	3	3	1.57866e+06	0.182232	10000	5662	1.57866e+06	1000	0	0.176616
WBGene00015085	III:5733996-5737515	133	28	28	3.55321e+06	0.800647	10000	1292	3.55321e+06	1000	0	0.773994
WBGene00015086	III:5767881-5768665	133	7	7	1.7555e+06	0.430086	10000	2955	1.7555e+06	1000	0	0.338409
WBGene00206513	III:5742555-5744820	133	14	14	1.84484e+06	0.583255	10000	1783	1.84484e+06	1000	0	0.560852
WBGene00002048	III:5755538-5765815	133	93	93	1.36569e+07	0.635738	10000	1642	1.36569e+07	1000	0	0.609013
WBGene00015079	III:5747484-5751608,III:5747484-5751637,III:5747484-5751637	133	29	29	3.77805e+06	0.692529	10000	1533	3.77805e+06	1000	0	0.652316
WBGene00015080	III:5744869-5747195	133	17	17	2.40214e+06	0.880411	10000	1214	2.40214e+06	1000	0	0.823723
WBGene00015081	III:5738007-5741554	133	24	24	2.29179e+06	0.920927	10000	1140	2.29179e+06	1000	0	0.877193
WBGene00015082	III:5731500-5732854	133	9	9	1.04019e+06	0.731606	10000	1578	1.04019e+06	1000	0	0.633714
WBGene00015083	III:5728179-5730394	133	10	10	2.82836e+06	0.217523	10000	4079	2.82836e+06	1000	0	0.245158
WBGene00015084	III:5730119-5731011	133	4	4	49064.9	0.181592	10000	5475	49064.9	1000	0	0.182648
WBGene00022898	III:5769903-5769985	133	3	3	720497	0.456974	10000	2371	720497	996	4	0.420919
WBGene00022899	III:5762056-5762126	133	1	1	1.32179e+06	0.0405254	10000	10000	1.32179e+06	830	87	0.08735
WBGene00004413	V:20479688-20480846	133	20	20	1.07305e+07	0.0454202	10000	10000	1.07305e+07	653	0	0.0653
WBGene00007127	V:20487644-20489202	133	13	13	2.24076e+06	0.686568	10000	1571	2.24076e+06	1000	0	0.636537
WBGene00189978	V:20472741-20472760	133	1	1	4.5307e+06	0.0014591	10000	10000	4.5307e+06	57	0	0.0057
WBGene00196688	V:20479373-20479505	133	6	6	1.06325e+06	0.522364	10000	2273	1.06325e+06	1000	0	0.439947
WBGene00197937	V:20483503-20483612	133	12	12	3.66947e+06	0.251787	10000	4018	3.66947e+06	1000	0	0.24888
WBGene00198398	V:20483656-20483887	133	11	11	2.67055e+06	0.583682	10000	2090	2.67055e+06	1000	0	0.478469
WBGene00206505	V:20456852-20457254,V:20456845-20456911	133	25	25	4.78053e+06	0.503416	10000	2544	4.78053e+06	1000	0	0.393082
WBGene00007119	V:20476747-20479089	133	168	168	5.04366e+07	0.417357	10000	2981	5.04366e+07	1000	0	0.335458
WBGene00007122	V:20493923-20497346	133	155	155	3.37168e+07	0.594784	10000	1932	3.37168e+07	1000	0	0.517598
WBGene00007123	V:20490770-20492485	133	102	102	1.76936e+07	0.427396	10000	2962	1.76936e+07	1000	0	0.33761
WBGene00007124	V:20473167-20473929	133	5	5	636514	0.769232	10000	1446	636514	1000	0	0.691563
WBGene00007125	V:20469702-20470485	133	10	10	1.12421e+07	0.00130417	10000	10000	1.12421e+07	87	0	0.0087
WBGene00007126	V:20480791-20485385	133	231	231	5.06702e+07	0.422574	10000	2886	5.06702e+07	1000	0	0.3465
WBGene00015087	II:6919730-6923665	133	16	16	3.67499e+06	0.5053	10000	2025	3.67499e+06	1000	0	0.493827
WBGene00000211	II:6910071-6912697	133	10	10	5.7691e+06	0.0472148	10000	10000	5.7691e+06	761	0	0.0761
WBGene00015088	II:6902869-6904615,II:6902869-6907757,II:6902869-6907290	133	33	33	6.74822e+06	0.484752	10000	2263	6.74822e+06	1000	0	0.441891
WBGene00000886	II:6912764-6913365,II:6912541-6913365	133	4	4	1.2135e+06	0.470143	10000	2377	1.2135e+06	1000	0	0.420698
WBGene00015089	II:6916992-6918922	133	8	8	2.63347e+06	0.173514	10000	4614	2.63347e+06	1000	0	0.216732
WBGene00044615	II:6916155-6916967	133	5	5	658681	0.657487	10000	1516	658681	1000	0	0.659631
WBGene00015091	I:5263693-5268384	133	29	29	5.66159e+06	0.714755	10000	1498	5.66159e+06	1000	0	0.667557
WBGene00002583	I:5245742-5263426,I:5245742-5263426	133	99	99	2.1041e+07	0.671139	10000	1549	2.1041e+07	1000	0	0.645578
WBGene00015092	I:5244282-5245523,I:5244282-5245523	133	4	4	385449	0.876657	10000	1234	385449	1000	0	0.810373
WBGene00015093	I:5249771-5250437	133	6	6	865822	0.822781	10000	1336	865822	1000	0	0.748503
WBGene00015094	I:5255446-5256923,I:5255553-5256448	133	12	12	1.60753e+06	0.835281	10000	1247	1.60753e+06	1000	0	0.801925
WBGene00015095	I:5269543-5270934	133	5	5	1.75738e+06	0.422074	10000	2644	1.75738e+06	1000	0	0.378215
WBGene00015096	I:5271276-5272037	133	5	5	894486	0.737633	10000	1425	894486	1000	0	0.701754
WBGene00195057	I:5268418-5269463	133	9	9	1.80643e+06	0.637464	10000	1583	1.80643e+06	1000	0	0.631712
WBGene00006538	X:9434451-9436893	133	17	17	6.20712e+06	0.0716111	10000	10000	6.20712e+06	950	0	0.095
WBGene00007128	X:9440397-9441564	133	18	18	4.48216e+06	0.105854	10000	7668	4.48216e+06	1000	0	0.130412
WBGene00007129	X:9431431-9432748	133	9	9	1.27546e+06	0.629279	10000	2150	1.27546e+06	1000	0	0.465116
WBGene00007130	X:9428430-9430323	133	25	25	8.33603e+06	0.228739	10000	4605	8.33603e+06	1000	0	0.217155
WBGene00199932	IV:5506865-5507124	133	2	2	240518	0.721297	10000	1544	240518	1000	0	0.647668
WBGene00200969	IV:5509027-5509170	133	3	3	720497	0.456974	10000	2274	720497	995	5	0.438654
WBGene00202409	IV:5521351-5521552	133	1	1	240166	0.456974	10000	2246	240166	997	3	0.444568
WBGene00206473	IV:5490554-5491154	133	1	1	10375.7	0.855989	10000	1311	10375.7	989	11	0.758581
WBGene00015097	IV:5493994-5495250,IV:5494776-5495250	133	5	5	1.1455e+06	0.527346	10000	2093	1.1455e+06	1000	0	0.477783
WBGene00004243	IV:5486712-5490331,IV:5486684-5490331	133	15	15	2.24818e+06	0.706029	10000	1458	2.24818e+06	1000	0	0.685871
WBGene00015098	IV:5484045-5486210	133	9	9	1.86561e+06	0.538227	10000	2022	1.86561e+06	1000	0	0.49456
WBGene00006745	IV:5495665-5516265,IV:5497509-5516265,IV:5495665-5528338,IV:5495665-5501940,IV:5495665-5501488,IV:5495665-5499507	133	174	174	5.33314e+07	0.375836	10000	2816	5.33314e+07	1000	0	0.355114
WBGene00015105	III:7132033-7133678	133	27	27	4.32197e+06	0.559849	10000	1879	4.32197e+06	1000	0	0.532198
WBGene00015106	III:7136509-7138278	133	27	27	5.20746e+06	0.599795	10000	1733	5.20746e+06	1000	0	0.577034
WBGene00001613	III:7138682-7144832,III:7138682-7144832	133	114	114	2.12448e+07	0.495479	10000	2116	2.12448e+07	1000	0	0.47259
WBGene00015107	III:7128900-7132048	133	49	49	5.61856e+06	0.766437	10000	1449	5.61856e+06	1000	0	0.690131
WBGene00044674	III:7135021-7136127	133	26	26	5.55014e+06	0.476661	10000	2192	5.55014e+06	1000	0	0.456204
WBGene00195674	III:7108048-7108196	133	2	2	725934	0.315947	10000	4757	725934	999	1	0.210111
WBGene00015099	III:7133788-7136463,III:7133788-7136432	133	49	49	9.20094e+06	0.514465	10000	2034	9.20094e+06	1000	0	0.491642
WBGene00015100	III:7124663-7128382	133	30	30	4.04591e+06	0.669412	10000	1563	4.04591e+06	1000	0	0.639795
WBGene00201910	III:7108048-7108196	133	2	2	725934	0.315947	10000	4680	725934	999	1	0.213568
WBGene00015101	III:7123164-7124332,III:7123127-7124332	133	2	2	2616.14	1	10000	1005	2616.14	1000	0	0.995025
WBGene00003845	III:7108321-7109310	133	12	12	896446	0.880105	10000	1211	896446	1000	0	0.825764
WBGene00015102	III:7102085-7103990	133	11	11	1.54574e+06	0.664103	10000	1582	1.54574e+06	1000	0	0.632111
WBGene00015103	III:7110302-7111873	133	6	6	927847	0.639413	10000	1589	927847	1000	0	0.629327
WBGene00003609	III:7112299-7115438	133	24	24	2.02568e+06	0.917183	10000	1118	2.02568e+06	1000	0	0.894454
WBGene00015104	III:7120903-7122895	133	13	13	4.06927e+06	0.34143	10000	2852	4.06927e+06	1000	0	0.350631
WBGene00015108	II:2313066-2314927	133	152	152	2.68112e+07	0.0752167	10000	8699	2.68112e+07	1000	0	0.114956
WBGene00015109	II:2308399-2309566	133	17	17	1.48415e+06	0.580753	10000	1679	1.48415e+06	1000	0	0.595593
WBGene00015110	II:2307040-2308351	133	139	139	5.49349e+07	0.0109877	10000	10000	5.49349e+07	391	0	0.0391
WBGene00015111	II:2297846-2298793	133	111	111	1.03892e+07	0.592952	10000	1938	1.03892e+07	1000	0	0.515996
WBGene00015112	II:2299847-2300882,II:2299852-2300818	133	117	117	1.16591e+07	0.490794	10000	2306	1.16591e+07	1000	0	0.433651
WBGene00015113	II:2301307-2302229	133	49	49	2.82479e+06	0.750794	10000	1518	2.82479e+06	1000	0	0.658762
WBGene00015114	II:2311489-2312847	133	156	156	2.08907e+07	0.341877	10000	2921	2.08907e+07	1000	0	0.342349
WBGene00007131	III:4376502-4379200	133	17	17	5.20395e+06	0.37456	10000	2638	5.20395e+06	1000	0	0.379075
WBGene00007132	III:4381738-4384141	133	12	12	2.03838e+06	0.747287	10000	1449	2.03838e+06	1000	0	0.690131
WBGene00007133	III:4379367-4381041	133	16	16	3.29169e+06	0.713194	10000	1538	3.29169e+06	1000	0	0.650195
WBGene00007134	III:4384786-4387757	133	14	14	2.1864e+06	0.814539	10000	1321	2.1864e+06	1000	0	0.757002
WBGene00198895	III:4392674-4392733	133	1	1	403401	0.335029	10000	3368	403401	1000	0	0.296912
WBGene00000513	III:4370884-4372820	133	12	12	1.88379e+06	0.633831	10000	1654	1.88379e+06	1000	0	0.604595
WBGene00197514	III:4357997-4358057	133	1	1	403401	0.335029	10000	3335	403401	999	1	0.2997
WBGene00007135	III:4333395-4340483,III:4333395-4340483,III:4333395-4340483	133	38	38	1.1139e+07	0.417482	10000	2497	1.1139e+07	1000	0	0.400481
WBGene00007136	III:4341684-4343336	133	12	12	2.7853e+06	0.708935	10000	1505	2.7853e+06	1000	0	0.664452
WBGene00007137	III:4343460-4345222	133	9	9	1.65417e+06	0.642506	10000	1582	1.65417e+06	1000	0	0.632111
WBGene00002003	III:4345338-4350079	133	46	46	8.73793e+06	0.642404	10000	1638	8.73793e+06	1000	0	0.610501
WBGene00007138	III:4352245-4355888	133	21	21	6.06176e+06	0.559407	10000	1830	6.06176e+06	1000	0	0.546448
WBGene00007139	III:4356538-4364966	133	44	44	1.30683e+07	0.47483	10000	2286	1.30683e+07	1000	0	0.437445
WBGene00000511	III:4365374-4367469	133	15	15	3.76948e+06	0.46867	10000	2224	3.76948e+06	1000	0	0.44964
WBGene00000512	III:4367831-4370160	133	15	15	2.58886e+06	0.816311	10000	1334	2.58886e+06	1000	0	0.749625
WBGene00015115	II:4378655-4386353	133	94	94	1.96219e+07	0.540217	10000	1998	1.96219e+07	1000	0	0.500501
WBGene00002252	II:4359081-4368281,II:4365012-4368262	133	92	92	1.94158e+07	0.491217	10000	2190	1.94158e+07	1000	0	0.456621
WBGene00015116	II:4369624-4372568	133	20	20	4.52141e+06	0.457802	10000	2369	4.52141e+06	1000	0	0.422119
WBGene00003825	II:4372739-4376458,II:4372739-4376742,II:4372739-4375023,II:4372739-4376458,II:4372739-4376458,II:4372739-4375712,II:4372739-4376736,II:4372739-4374699,II:4372739-4374699,II:4372739-4375712	133	34	34	6.60784e+06	0.597512	10000	1836	6.60784e+06	1000	0	0.544662
WBGene00001438	II:4379882-4383288	133	51	51	6.86039e+06	0.77688	10000	1402	6.86039e+06	1000	0	0.713267
WBGene00023425	II:4368489-4369692	133	12	12	738958	0.835093	10000	1242	738958	1000	0	0.805153
WBGene00199439	II:4368816-4368905	133	1	1	240166	0.456974	10000	2293	240166	999	1	0.435892
WBGene00200213	II:4368816-4368905	133	1	1	240166	0.456974	10000	2284	240166	997	3	0.437172
WBGene00015117	X:1896662-1897343	133	7	7	827999	0.46372	10000	2562	827999	1000	0	0.39032
WBGene00015118	X:1892186-1893272	133	26	26	8.71979e+06	0.287861	10000	3354	8.71979e+06	1000	0	0.298151
WBGene00002207	X:17186379-17193293,X:17186139-17193293,X:17186379-17193293,X:17186139-17193293,X:17186139-17193293	133	50	50	9.79495e+06	0.406287	10000	2573	9.79495e+06	1000	0	0.388651
WBGene00015119	X:17178538-17178992	133	4	4	481812	0.472379	10000	2229	481812	1000	0	0.448632
WBGene00015121	X:17176489-17176777	133	1	1	240166	0.456974	10000	2348	240166	999	1	0.425681
WBGene00015122	X:17193297-17195118	133	9	9	1.49328e+06	0.542594	10000	2040	1.49328e+06	1000	0	0.490196
WBGene00015123	X:17195899-17197341	133	4	4	102135	0.941082	10000	1108	102135	1000	0	0.902527
WBGene00201064	X:17173932-17174046	133	2	2	256381	0.618225	10000	1552	256381	1000	0	0.64433
WBGene00015131	III:8703304-8710112	133	35	35	3.90165e+06	0.835069	10000	1289	3.90165e+06	1000	0	0.775795
WBGene00015132	III:8713988-8716184	133	15	15	3.62411e+06	0.473767	10000	2170	3.62411e+06	1000	0	0.460829
WBGene00015133	III:8717641-8718567	133	3	3	146346	0.495507	10000	2324	146346	906	94	0.410069
WBGene00044678	III:8705108-8706345	133	6	6	758451	0.482542	10000	2237	758451	1000	0	0.447027
WBGene00197908	III:8708876-8709101	133	1	1	240166	0.456974	10000	2302	240166	999	1	0.434188
WBGene00015124	III:8684807-8686481	133	19	19	3.58375e+06	0.436442	10000	2437	3.58375e+06	1000	0	0.410341
WBGene00015125	III:8686117-8688166,III:8686117-8688477	133	13	13	1.15834e+06	0.676981	10000	1752	1.15834e+06	1000	0	0.570776
WBGene00015126	III:8689941-8693473,III:8689849-8693473	133	20	20	1.9926e+06	0.851507	10000	1213	1.9926e+06	1000	0	0.824402
WBGene00015128	III:8693637-8699453,III:8696970-8699453	133	28	28	3.44291e+06	0.549188	10000	1979	3.44291e+06	1000	0	0.505306
WBGene00015129	III:8699480-8700333	133	3	3	480331	0.456974	10000	2377	480331	998	2	0.420278
WBGene00015130	III:8700926-8703304	133	15	15	1.6159e+06	0.501632	10000	2046	1.6159e+06	1000	0	0.488759
WBGene00196970	II:4514888-4514999	133	2	2	414948	0.328207	10000	3452	414948	1000	0	0.289687
WBGene00001948	II:4518559-4522457,II:4518559-4522457,II:4518559-4522457	133	30	30	7.52712e+06	0.469763	10000	2289	7.52712e+06	1000	0	0.436872
WBGene00015134	II:4523614-4524592	133	8	8	2.65834e+06	0.31582	10000	3438	2.65834e+06	1000	0	0.290867
WBGene00015135	II:4512210-4516133	133	41	41	1.14404e+07	0.405216	10000	2516	1.14404e+07	1000	0	0.397456
WBGene00015136	II:4522461-4523222	133	6	6	530017	0.548256	10000	1852	530017	1000	0	0.539957
WBGene00005058	II:4529635-4531964	133	17	17	4.31158e+06	0.405035	10000	2733	4.31158e+06	1000	0	0.365898
WBGene00005059	II:4534741-4537241	133	24	24	2.5788e+06	0.760639	10000	1491	2.5788e+06	1000	0	0.670691
WBGene00005060	II:4541864-4543668	133	13	13	2.27443e+06	0.419236	10000	2551	2.27443e+06	1000	0	0.392003
WBGene00005061	II:4524633-4527900	133	31	31	5.34325e+06	0.699409	10000	1644	5.34325e+06	1000	0	0.608273
WBGene00005062	II:4538987-4540731	133	8	8	1.79514e+06	0.623469	10000	1817	1.79514e+06	1000	0	0.550358
WBGene00015137	X:493963-497213,X:493235-497213	133	42	42	1.13129e+07	0.36949	10000	2845	1.13129e+07	1000	0	0.351494
WBGene00015138	X:501964-506943	133	40	40	1.09517e+07	0.411087	10000	2709	1.09517e+07	1000	0	0.36914
WBGene00015139	X:510817-514533	133	42	42	1.01668e+07	0.521557	10000	2188	1.01668e+07	1000	0	0.457038
WBGene00015141	X:525927-530176	133	53	53	9.23657e+06	0.746814	10000	1481	9.23657e+06	1000	0	0.675219
WBGene00007140	V:9654704-9657975	133	23	23	5.94004e+06	0.378376	10000	2650	5.94004e+06	1000	0	0.377358
WBGene00007141	V:9658930-9661614	133	9	9	1.02701e+06	0.72763	10000	1498	1.02701e+06	1000	0	0.667557
WBGene00007142	II:11485511-11486748,II:11485509-11486774	133	7	7	814522	0.742929	10000	1534	814522	1000	0	0.65189
WBGene00007148	II:11518487-11519571	133	10	10	1.22775e+06	0.49821	10000	2231	1.22775e+06	1000	0	0.448229
WBGene00003868	II:11493230-11495314,II:11493230-11495314	133	16	16	2.70307e+06	0.676664	10000	1671	2.70307e+06	1000	0	0.598444
WBGene00007149	II:11488286-11489619	133	16	16	9.27896e+06	0.0463985	10000	10000	9.27896e+06	609	0	0.0609
WBGene00195248	II:11496779-11498060	133	7	7	897976	0.805641	10000	1376	897976	1000	0	0.726744
WBGene00197047	II:11493041-11493183	133	2	2	248262	0.437593	10000	2112	248262	1000	0	0.473485
WBGene00197809	II:11518847-11518922	133	1	1	1.59267	0.779309	10000	1290	1.59267	1000	0	0.775194
WBGene00200584	II:11492516-11492666	133	4	4	1.02751e+06	0.402258	10000	2713	1.02751e+06	1000	0	0.368596
WBGene00219293	II:11499642-11500464	133	7	7	1.10502e+06	0.68943	10000	1654	1.10502e+06	1000	0	0.604595
WBGene00006660	II:11483200-11484847,II:11483200-11485300,II:11483200-11485359	133	18	18	4.56032e+06	0.404053	10000	2495	4.56032e+06	1000	0	0.400802
WBGene00007143	II:11489604-11492963,II:11489604-11493021,II:11489604-11492992	133	23	23	6.13562e+06	0.32275	10000	3043	6.13562e+06	1000	0	0.328623
WBGene00007144	II:11495691-11496669	133	6	6	8.61324e+06	0.00763479	10000	10000	8.61324e+06	225	0	0.0225
WBGene00007145	II:11497664-11499623	133	23	23	4.61154e+06	0.661679	10000	1620	4.61154e+06	1000	0	0.617284
WBGene00007146	II:11510674-11513890	133	27	27	4.97625e+06	0.629698	10000	1623	4.97625e+06	1000	0	0.616143
WBGene00005267	II:11515074-11518154	133	40	40	9.59511e+06	0.415558	10000	2528	9.59511e+06	1000	0	0.39557
WBGene00000090	II:11519498-11527062	133	73	73	1.48959e+07	0.547352	10000	1851	1.48959e+07	1000	0	0.540249
WBGene00006943	III:5722849-5727114	133	34	34	7.46876e+06	0.58246	10000	1725	7.46876e+06	1000	0	0.57971
WBGene00004435	III:5705520-5706127,III:5705562-5706127,III:5705512-5706326	133	10	10	7.47912e+06	0.0171456	10000	10000	7.47912e+06	310	0	0.031
WBGene00015148	III:5706736-5709329,III:5708191-5709329	133	18	18	5.4942e+06	0.323423	10000	3278	5.4942e+06	1000	0	0.305064
WBGene00015149	III:5710061-5710509	133	2	2	364879	0.599657	10000	1855	364879	1000	0	0.539084
WBGene00015150	III:5694035-5695223	133	5	5	274532	0.896815	10000	1178	274532	1000	0	0.848896
WBGene00000182	III:5716114-5717583,III:5716114-5717547	133	5	5	885037	0.589238	10000	2015	885037	1000	0	0.496278
WBGene00015143	III:5711547-5714624	133	19	19	3.2762e+06	0.665029	10000	1653	3.2762e+06	1000	0	0.604961
WBGene00004348	III:5698435-5702302,III:5698435-5702302	133	24	24	2.56917e+06	0.732197	10000	1460	2.56917e+06	1000	0	0.684932
WBGene00015145	III:5692920-5693938,III:5692919-5693938	133	9	9	1.51246e+06	0.638915	10000	1587	1.51246e+06	1000	0	0.63012
WBGene00015146	III:5690106-5692730,III:5690106-5692740	133	25	25	3.02346e+06	0.704061	10000	1506	3.02346e+06	1000	0	0.664011
WBGene00015147	III:5694734-5697366,III:5694734-5697293	133	11	11	482694	0.869434	10000	1181	482694	1000	0	0.84674
WBGene00002982	III:5697476-5698010	133	3	3	366642	0.782354	10000	1340	366642	1000	0	0.746269
WBGene00006359	III:5702254-5705364,III:5702254-5704727,III:5704779-5705464,III:5702254-5705466,III:5704121-5705464	133	14	14	4.41862e+06	0.370572	10000	2913	4.41862e+06	1000	0	0.343289
WBGene00006955	X:1576634-1590895	133	200	200	1.20908e+08	0.0944234	10000	9250	1.20908e+08	1000	0	0.108108
WBGene00197918	X:1590077-1590155	133	1	1	7647.37	0.876187	10000	1187	7647.37	992	8	0.83909
WBGene00200240	X:1590497-1590583	133	1	1	242434	0.380353	10000	3995	242434	971	29	0.246683
WBGene00022900	X:1590507-1590581	133	1	1	242434	0.380353	10000	3938	242434	970	30	0.250127
WBGene00022901	X:1590079-1590153	133	1	1	7647.37	0.876187	10000	1200	7647.37	987	13	0.827917
WBGene00015151	V:48921-49619	133	6	6	1.5299e+06	0.431628	10000	2586	1.5299e+06	1000	0	0.386698
WBGene00015152	V:45462-46923	133	29	29	5.68279e+06	0.691772	10000	1556	5.68279e+06	1000	0	0.642674
WBGene00001177	V:20824-43971,V:20824-43971,V:20824-30703	133	326	326	4.60144e+07	0.888613	10000	1146	4.60144e+07	1000	0	0.8726
WBGene00015153	V:5689-6511	133	9	9	1.46247e+06	0.773692	10000	1419	1.46247e+06	1000	0	0.704722
WBGene00002061	V:6588-7822,V:6588-7822,V:6588-7822,V:6588-7822,V:6588-7822,V:6588-7822	133	8	8	1.85983e+06	0.711217	10000	1449	1.85983e+06	1000	0	0.690131
WBGene00235314	V:12524-13369	133	17	17	1.98295e+06	0.92545	10000	1138	1.98295e+06	1000	0	0.878735
WBGene00006780	IV:5975556-5987479,IV:5966655-5987479,IV:5981069-5985382,IV:5975556-5987471,IV:5966655-5987471,IV:5982434-5985382,IV:5975556-5987471,IV:5966655-5987471,IV:5975556-6004859,IV:5966655-6004859,IV:5975556-5986669,IV:5966655-5986669,IV:5975556-5985382,IV:5966655-5985382,IV:5979317-5987471,IV:5979317-5985382	133	149	149	4.81848e+07	0.404769	10000	2653	4.81848e+07	1000	0	0.376932
WBGene00196221	IV:5976097-5976247	133	1	1	36676.5	0.771295	10000	1313	36676.5	1000	0	0.761615
WBGene00196498	IV:5979444-5979594	133	2	2	320540	0.646074	10000	1841	320540	1000	0	0.543183
WBGene00199441	IV:5967105-5967297	133	1	1	2.9757e+06	0.00211635	10000	10000	2.9757e+06	76	76	0.0114
WBGene00200257	IV:5972575-5972721	133	1	1	240166	0.456974	10000	2295	240166	997	3	0.435076
WBGene00200898	IV:5980160-5980274	133	1	1	240166	0.456974	10000	2364	240166	998	2	0.422589
WBGene00201108	IV:5977018-5977318	133	1	1	146346	0.495507	10000	2284	146346	908	92	0.417688
WBGene00201487	IV:5973826-5973962	133	1	1	240166	0.456974	10000	2332	240166	999	1	0.428602
WBGene00015155	III:560139-572137,III:557517-572137	133	180	180	7.59225e+07	0.0136765	10000	10000	7.59225e+07	191	0	0.0191
WBGene00198942	III:551007-551069	133	1	1	183632	0.521687	10000	1852	183632	1000	0	0.539957
WBGene00015164	III:7285996-7287603,III:7286341-7287603	133	9	9	1.25805e+06	0.614644	10000	2005	1.25805e+06	1000	0	0.498753
WBGene00015165	III:7277603-7281217	133	32	32	4.06948e+06	0.794392	10000	1315	4.06948e+06	1000	0	0.760456
WBGene00235162	III:7278468-7278531	133	4	4	240225	0.461288	10000	2288	240225	1000	0	0.437063
WBGene00015156	III:7293631-7308359,III:7305977-7308364	133	110	110	1.72561e+07	0.647116	10000	1632	1.72561e+07	1000	0	0.612745
WBGene00015157	III:7281461-7283956,III:7281403-7283956	133	17	17	1.28838e+06	0.889668	10000	1139	1.28838e+06	1000	0	0.877963
WBGene00015158	III:7259011-7268485	133	85	85	7.83682e+06	0.889419	10000	1161	7.83682e+06	1000	0	0.861326
WBGene00015159	III:7268413-7271143,III:7268413-7275396	133	75	75	5.63297e+06	0.837158	10000	1211	5.63297e+06	1000	0	0.825764
WBGene00015160	III:7275504-7277274	133	9	9	1.19126e+06	0.895817	10000	1145	1.19126e+06	1000	0	0.873362
WBGene00015161	III:7283920-7285883	133	12	12	1.35896e+06	0.900562	10000	1172	1.35896e+06	1000	0	0.853242
WBGene00015162	III:7287846-7290562	133	19	19	1.63533e+06	0.767358	10000	1352	1.63533e+06	1000	0	0.739645
WBGene00015163	III:7298347-7299643	133	7	7	1.00368e+06	0.801295	10000	1365	1.00368e+06	1000	0	0.732601
WBGene00007150	V:13116502-13120135	133	16	16	3.97739e+06	0.566531	10000	2069	3.97739e+06	1000	0	0.483325
WBGene00219786	V:13130358-13130478	133	1	1	462635	0.225576	10000	7655	462635	933	67	0.126257
WBGene00001137	V:13126406-13129995,V:13126465-13129995	133	8	8	1.48962e+06	0.631745	10000	1979	1.48962e+06	1000	0	0.505306
WBGene00007152	V:13133749-13134858,V:13133758-13134838	133	12	12	1.3416e+06	0.839207	10000	1369	1.3416e+06	1000	0	0.73046
WBGene00007153	V:13134964-13138086,V:13134965-13138086,V:13134992-13138086	133	10	10	1.08847e+06	0.857112	10000	1165	1.08847e+06	1000	0	0.858369
WBGene00007154	V:13138980-13152466	133	91	91	2.17646e+07	0.63649	10000	1805	2.17646e+07	1000	0	0.554017
WBGene00199942	V:13114170-13114307	133	3	3	1.56754e+06	0.186116	10000	5276	1.56754e+06	1000	0	0.189538
WBGene00219208	V:13131925-13133535	133	11	11	2.14506e+06	0.730161	10000	1398	2.14506e+06	1000	0	0.715308
WBGene00196917	I:10103209-10103353	133	1	1	1620.9	0.469998	10000	2078	1620.9	1000	0	0.481232
WBGene00007155	I:10074968-10077750	133	7	7	2.84653e+06	0.371296	10000	2859	2.84653e+06	1000	0	0.349773
WBGene00007156	I:10070922-10071830	133	6	6	1.29266e+06	0.575231	10000	1999	1.29266e+06	1000	0	0.50025
WBGene00003508	I:10080158-10086291,I:10080158-10086291	133	34	34	1.0914e+07	0.395655	10000	2709	1.0914e+07	1000	0	0.36914
WBGene00007054	I:10085712-10102012,I:10086391-10094480,I:10086391-10088752	133	84	84	2.61811e+07	0.371398	10000	2645	2.61811e+07	1000	0	0.378072
WBGene00007158	I:10097316-10097777	133	2	2	1.93459e+06	0.046401	10000	10000	1.93459e+06	961	1	0.09615
WBGene00007159	I:10072581-10074387,I:10072581-10074063	133	8	8	979285	0.723713	10000	1522	979285	1000	0	0.65703
WBGene00196204	I:10095270-10095537	133	1	1	240166	0.456974	10000	2320	240166	998	2	0.430603
WBGene00007166	V:15600359-15602345,V:15600359-15602345	133	14	14	3.59401e+06	0.40488	10000	2535	3.59401e+06	1000	0	0.394477
WBGene00006289	V:15613185-15614968	133	25	25	7.70302e+06	0.326799	10000	3357	7.70302e+06	1000	0	0.297885
WBGene00196283	V:15615047-15615106	133	2	2	249346	0.62782	10000	1739	249346	997	3	0.574181
WBGene00206462	V:15599170-15599731	133	12	12	1.0945e+06	0.834601	10000	1194	1.0945e+06	1000	0	0.837521
WBGene00007161	V:15614936-15617611	133	41	41	1.23991e+07	0.261555	10000	3743	1.23991e+07	1000	0	0.267165
WBGene00006080	V:15610889-15612591	133	17	17	6.33373e+06	0.127012	10000	7103	6.33373e+06	1000	0	0.140786
WBGene00007162	V:15605723-15610380	133	48	48	2.32743e+07	0.108993	10000	7580	2.32743e+07	1000	0	0.131926
WBGene00007163	V:15602914-15605155	133	26	26	1.27743e+07	0.0864674	10000	7893	1.27743e+07	1000	0	0.126695
WBGene00007164	V:15593461-15593799	133	3	3	263470	0.678295	10000	1614	263470	1000	0	0.619579
WBGene00004469	III:4752898-4754051,III:4752898-4754083	133	3	3	342842	0.626686	10000	1812	342842	1000	0	0.551876
WBGene00195794	III:4763409-4763556	133	1	1	396733	0.346291	10000	2940	396733	1000	0	0.340136
WBGene00196707	III:4754235-4754352	133	2	2	4.37885e+06	0.00838244	10000	10000	4.37885e+06	325	65	0.03575
WBGene00197954	III:4767010-4767148	133	1	1	240166	0.456974	10000	2342	240166	998	2	0.426558
WBGene00197966	III:4774928-4775118	133	3	3	573999	0.625781	10000	2007	573999	1000	0	0.498256
WBGene00198723	III:4766569-4766719	133	1	1	240166	0.456974	10000	2334	240166	999	1	0.428235
WBGene00199221	III:4769872-4770018	133	1	1	271173	0.415209	10000	2368	271173	1000	0	0.422297
WBGene00007167	III:4754587-4757019,III:4754431-4757019	133	6	6	1.08227e+06	0.734861	10000	1547	1.08227e+06	1000	0	0.646412
WBGene00007168	III:4757247-4759731	133	3	3	889800	0.522996	10000	2277	889800	1000	0	0.439174
WBGene00007169	III:4759741-4763609	133	27	27	9.02492e+06	0.293165	10000	3495	9.02492e+06	1000	0	0.286123
WBGene00007170	III:4765832-4776277	133	57	57	1.55689e+07	0.473036	10000	2195	1.55689e+07	1000	0	0.455581
WBGene00007171	III:4780158-4781981	133	8	8	2.2264e+06	0.475402	10000	2115	2.2264e+06	1000	0	0.472813
WBGene00007172	III:4776263-4778065	133	11	11	3.87856e+06	0.300962	10000	3448	3.87856e+06	1000	0	0.290023
WBGene00044636	III:4778390-4779916,III:4778389-4780157	133	5	5	1.17011e+06	0.589123	10000	1903	1.17011e+06	1000	0	0.525486
WBGene00003729	X:16017517-16021748	133	37	37	9.30224e+06	0.433682	10000	2448	9.30224e+06	1000	0	0.408497
WBGene00007174	X:16030805-16034816	133	45	45	1.49097e+07	0.442481	10000	2374	1.49097e+07	1000	0	0.42123
WBGene00007175	X:16035046-16039231,X:16035046-16039514	133	37	37	1.56117e+07	0.18362	10000	5312	1.56117e+07	1000	0	0.188253
WBGene00199089	X:16019554-16019704	133	3	3	626677	0.542375	10000	2016	626677	1000	0	0.496032
WBGene00199788	X:16029269-16029326	133	1	1	534615	0.274269	10000	4058	534615	1000	0	0.246427
WBGene00201033	X:16029269-16029326	133	1	1	534615	0.274269	10000	4007	534615	1000	0	0.249563
WBGene00007176	V:19565390-19606120,V:19565385-19606120,V:19600929-19606120,V:19590903-19606120,V:19595203-19606120,V:19582522-19606120	133	712	712	1.41267e+08	0.380144	10000	2964	1.41267e+08	1000	0	0.337382
WBGene00007177	V:19551015-19555872	133	133	133	1.3472e+07	0.777422	10000	1362	1.3472e+07	1000	0	0.734214
WBGene00015166	X:7068881-7069790	133	7	7	3.89154e+06	0.0627658	10000	10000	3.89154e+06	936	0	0.0936
WBGene00197662	X:7033986-7034180	133	3	3	774550	0.300905	10000	4079	774550	1000	0	0.245158
WBGene00199097	X:7037214-7037344	133	2	2	103848	0.851426	10000	1205	103848	1000	0	0.829876
WBGene00200184	X:7037402-7037603	133	1	1	97677.6	0.635233	10000	1542	97677.6	1000	0	0.648508
WBGene00200741	X:7037407-7037611	133	1	1	97677.6	0.635233	10000	1513	97677.6	999	1	0.660608
WBGene00201712	X:7047694-7047754	133	1	1	6170.88	0.850856	10000	1158	6170.88	1000	0	0.863558
WBGene00006712	X:7050576-7055374	133	15	15	3.84498e+06	0.364386	10000	2811	3.84498e+06	1000	0	0.355745
WBGene00015167	X:7061848-7063330	133	7	7	56700.5	0.943492	10000	1088	56700.5	1000	0	0.919118
WBGene00015168	X:7066344-7068563	133	11	11	1.37796e+06	0.719406	10000	1618	1.37796e+06	1000	0	0.618047
WBGene00015169	X:7057807-7061682	133	30	30	8.72612e+06	0.298533	10000	3480	8.72612e+06	1000	0	0.287356
WBGene00043982	X:7071389-7075337	133	39	39	1.40729e+07	0.140355	10000	6694	1.40729e+07	1000	0	0.149388
WBGene00196142	X:7047694-7047754	133	1	1	6170.88	0.850856	10000	1168	6170.88	1000	0	0.856164
WBGene00196675	X:7063376-7063518	133	2	2	17592.6	1	10000	1146	17592.6	1000	0	0.8726
WBGene00015170	X:2894572-2895244	133	8	8	3.6393e+06	0.0364316	10000	10000	3.6393e+06	759	0	0.0759
WBGene00015171	X:2885866-2890601,X:2885869-2890601	133	48	48	9.65626e+06	0.444053	10000	3234	9.65626e+06	1000	0	0.309215
WBGene00015172	X:2890573-2891491	133	9	9	3.77086e+06	0.108681	10000	7231	3.77086e+06	1000	0	0.138293
WBGene00197982	X:2896160-2896292	133	1	1	77207.6	0.377149	10000	2511	77207.6	1000	0	0.398248
WBGene00000895	III:816245-821729,III:818307-821729	133	113	113	4.19845e+07	0.0134801	10000	10000	4.19845e+07	285	0	0.0285
WBGene00000903	III:811827-813764	133	15	15	7.36326e+06	0.045527	10000	10000	7.36326e+06	670	0	0.067
WBGene00015173	III:795138-809439,III:795135-809439	133	241	241	1.01146e+08	0.0156548	10000	10000	1.01146e+08	293	0	0.0293
WBGene00004498	III:794299-795077	133	6	6	6.81056e+06	0.0168202	10000	10000	6.81056e+06	292	0	0.0292
WBGene00015175	I:5801871-5803266	133	5	5	724091	0.571403	10000	1915	724091	1000	0	0.522193
WBGene00004393	I:5776153-5788609	133	52	52	1.54245e+07	0.373621	10000	2903	1.54245e+07	1000	0	0.344471
WBGene00001856	I:5774584-5775610	133	3	3	988745	0.444498	10000	2398	988745	1000	0	0.417014
WBGene00000772	I:5788630-5791752	133	11	11	2.04233e+06	0.664395	10000	1583	2.04233e+06	1000	0	0.631712
WBGene00001600	I:5792323-5795114	133	6	6	972097	0.654675	10000	1702	972097	1000	0	0.587544
WBGene00003472	I:5795403-5801299,I:5795471-5801299	133	20	20	1.01888e+07	0.2073	10000	5455	1.01888e+07	1000	0	0.183318
WBGene00015176	I:5803958-5807291,I:5803983-5807291	133	13	13	1.67046e+06	0.791518	10000	1366	1.67046e+06	1000	0	0.732064
WBGene00015177	X:9303723-9310483	133	53	53	2.49318e+07	0.0530446	10000	10000	2.49318e+07	579	0	0.0579
WBGene00206482	X:9273737-9274671	133	12	12	4.85625e+06	0.0750088	10000	10000	4.85625e+06	871	0	0.0871
WBGene00206483	X:9282027-9283091	133	11	11	4.02073e+06	0.176814	10000	5564	4.02073e+06	1000	0	0.179727
WBGene00015178	X:9299170-9300131	133	6	6	1.59569e+06	0.219296	10000	5436	1.59569e+06	1000	0	0.183959
WBGene00015179	X:9291650-9293646	133	14	14	4.05315e+06	0.127741	10000	6873	4.05315e+06	1000	0	0.145497
WBGene00015180	X:9278961-9279946	133	9	9	3.24965e+06	0.0127213	10000	10000	3.24965e+06	409	0	0.0409
WBGene00015181	X:9268633-9270853,X:9268633-9270836	133	10	10	1.2239e+06	0.321904	10000	3635	1.2239e+06	1000	0	0.275103
WBGene00001638	X:9293665-9296622	133	30	30	1.34555e+07	0.0283866	10000	10000	1.34555e+07	458	0	0.0458
WBGene00015182	X:9296944-9297950,X:9296944-9297644	133	9	9	1.60109e+06	0.27157	10000	4039	1.60109e+06	1000	0	0.247586
WBGene00195710	X:9303473-9303595	133	1	1	85393.5	0.135774	10000	7643	85393.5	1000	0	0.130839
WBGene00015183	II:297398-299527	133	57	57	1.01908e+07	0.106307	10000	7866	1.01908e+07	1000	0	0.127129
WBGene00015191	II:283886-286275,II:283886-286224	133	109	109	2.49751e+07	0.237168	10000	4124	2.49751e+07	1000	0	0.242483
WBGene00015192	II:293863-294642	133	15	15	1.0036e+06	0.39671	10000	3074	1.0036e+06	1000	0	0.325309
WBGene00015193	II:296274-297017	133	10	10	150976	0.942212	10000	1077	150976	1000	0	0.928505
WBGene00015194	II:279131-282576,II:278620-282576	133	118	118	3.59883e+07	0.149693	10000	6510	3.59883e+07	1000	0	0.15361
WBGene00044640	II:264352-266305	133	56	56	1.36612e+07	0.206933	10000	4393	1.36612e+07	1000	0	0.227635
WBGene00195323	II:281817-281870	133	3	3	1.13798e+06	0.180578	10000	5972	1.13798e+06	1000	0	0.167448
WBGene00195535	II:289603-289658	133	4	4	898718	0.471859	10000	2309	898718	1000	0	0.433088
WBGene00196557	II:281817-281870	133	3	3	1.13798e+06	0.180578	10000	6316	1.13798e+06	1000	0	0.158328
WBGene00015184	II:290581-291861	133	30	30	3.12533e+06	0.265163	10000	3530	3.12533e+06	1000	0	0.283286
WBGene00015185	II:288938-290399	133	62	62	1.03998e+07	0.28636	10000	3542	1.03998e+07	1000	0	0.282326
WBGene00015186	II:286624-288850,II:286624-288698	133	62	62	1.03813e+07	0.32494	10000	2931	1.03813e+07	1000	0	0.34118
WBGene00000296	II:257818-261063,II:258778-261063,II:258462-261063	133	17	17	6.02543e+06	0.176074	10000	4580	6.02543e+06	1000	0	0.218341
WBGene00015187	II:266446-269280	133	81	81	2.44995e+07	0.178025	10000	5292	2.44995e+07	1000	0	0.188964
WBGene00015188	II:269389-273966	133	131	131	4.21374e+07	0.138113	10000	7261	4.21374e+07	1000	0	0.137722
WBGene00015189	II:276211-278738,II:276425-278738	133	91	91	2.10339e+07	0.264733	10000	3680	2.10339e+07	1000	0	0.271739
WBGene00015190	II:282575-283697	133	45	45	8.84847e+06	0.226833	10000	4581	8.84847e+06	1000	0	0.218293
WBGene00002997	II:3056640-3060248	133	89	89	2.16526e+07	0.43607	10000	2420	2.16526e+07	1000	0	0.413223
WBGene00005542	II:3046218-3048154	133	76	76	1.80352e+07	0.473965	10000	2251	1.80352e+07	1000	0	0.444247
WBGene00195335	II:3039515-3039756	133	9	9	2.36345e+06	0.533963	10000	2430	2.36345e+06	1000	0	0.411523
WBGene00195464	II:3049229-3049366	133	2	2	480331	0.456974	10000	2310	480331	1000	0	0.4329
WBGene00196084	II:3036915-3037012	133	1	1	11146.7	0.589923	10000	1677	11146.7	1000	0	0.596303
WBGene00196256	II:3049278-3049366	133	1	1	240166	0.456974	10000	2362	240166	995	5	0.422312
WBGene00199082	II:3035337-3035459	133	2	2	1.89037e+06	0.0808593	10000	9397	1.89037e+06	1000	0	0.106417
WBGene00199379	II:3036915-3037012	133	1	1	11146.7	0.589923	10000	1692	11146.7	1000	0	0.591017
WBGene00005543	II:3051002-3052322	133	33	33	7.62072e+06	0.508092	10000	2161	7.62072e+06	1000	0	0.462749
WBGene00200108	II:3036420-3036633	133	10	10	4.32692e+06	0.21316	10000	5344	4.32692e+06	1000	0	0.187126
WBGene00200955	II:3039961-3040068	133	4	4	843141	0.464247	10000	3008	843141	998	2	0.332114
WBGene00201053	II:3036487-3036633	133	5	5	3.11475e+06	0.0820031	10000	8126	3.11475e+06	1000	0	0.123062
WBGene00201122	II:3039961-3040068	133	4	4	843141	0.464247	10000	3057	843141	999	1	0.326955
WBGene00202018	II:3039515-3039714	133	9	9	2.36345e+06	0.533963	10000	2538	2.36345e+06	1000	0	0.394011
WBGene00202228	II:3036835-3036904	133	1	1	0.0141651	0.139921	10000	6720	0.0141651	1000	0	0.14881
WBGene00206372	II:3036186-3037757	133	28	28	1.30506e+07	0.104052	10000	6818	1.30506e+07	1000	0	0.146671
WBGene00005540	II:3048677-3050435	133	64	64	1.46833e+07	0.486652	10000	2182	1.46833e+07	1000	0	0.458295
WBGene00005541	II:3044322-3046115	133	53	53	1.24702e+07	0.512854	10000	2270	1.24702e+07	1000	0	0.440529
WBGene00015196	II:3038858-3040822	133	42	42	1.21465e+07	0.499477	10000	2244	1.21465e+07	1000	0	0.445633
WBGene00015197	II:3032779-3036117	133	63	63	1.52122e+07	0.347339	10000	2888	1.52122e+07	1000	0	0.34626
WBGene00015198	II:3020560-3023431	133	88	88	2.03417e+07	0.563033	10000	1834	2.03417e+07	1000	0	0.545256
WBGene00015199	II:3040939-3043406	133	20	20	5.80212e+06	0.280544	10000	3917	5.80212e+06	1000	0	0.255297
WBGene00015200	II:3052595-3054348	133	14	14	3.037e+06	0.462348	10000	2550	3.037e+06	1000	0	0.392157
WBGene00196769	II:8894477-8894618	133	3	3	1.29837e+06	0.337378	10000	3381	1.29837e+06	1000	0	0.29577
WBGene00198013	II:8894185-8894375	133	2	2	34498.7	0.0345565	10000	10000	34498.7	331	0	0.0331
WBGene00198916	II:8893383-8893944	133	1	1	2.64344e+06	0.0109636	10000	10000	2.64344e+06	183	0	0.0183
WBGene00199885	II:8891706-8891838	133	2	2	1.48179e+06	0.107308	10000	7769	1.48179e+06	1000	0	0.128717
WBGene00201149	II:8894426-8894618	133	3	3	1.29837e+06	0.337378	10000	3443	1.29837e+06	1000	0	0.290444
WBGene00201168	II:8901811-8902025	133	4	4	2.88825e+06	0.116893	10000	7988	2.88825e+06	1000	0	0.125188
WBGene00201815	II:8891076-8891249	133	3	3	1.02984e+06	0.240074	10000	5021	1.02984e+06	1000	0	0.199164
WBGene00202113	II:8891540-8891876	133	4	4	2.51163e+06	0.124093	10000	6452	2.51163e+06	1000	0	0.154991
WBGene00202231	II:8900418-8900769	133	1	1	240166	0.456974	10000	2324	240166	998	2	0.429862
WBGene00002251	II:8896840-8908653,II:8896840-8908653,II:8896878-8908069	133	79	79	5.43837e+07	0.0420485	10000	10000	5.43837e+07	562	0	0.0562
WBGene00007178	II:8924571-8926579	133	9	9	8.68331e+06	0.0330072	10000	10000	8.68331e+06	395	0	0.0395
WBGene00007179	II:8910912-8912029	133	8	8	4.02788e+06	0.117151	10000	6815	4.02788e+06	1000	0	0.146735
WBGene00007180	II:8922451-8924373	133	13	13	1.00084e+07	0.0553928	10000	10000	1.00084e+07	744	0	0.0744
WBGene00196148	II:8894051-8894174	133	3	3	2.44284e+06	0.103307	10000	8121	2.44284e+06	1000	0	0.123138
WBGene00007182	V:18318594-18319776	133	23	23	3.31108e+06	0.776946	10000	1387	3.31108e+06	1000	0	0.720981
WBGene00007183	V:18329111-18331179	133	54	54	1.54454e+07	0.163339	10000	5469	1.54454e+07	1000	0	0.182849
WBGene00194695	V:18322214-18323327	133	34	34	1.04233e+07	0.119643	10000	6305	1.04233e+07	1000	0	0.158604
WBGene00001094	III:9489161-9491215,III:9489161-9491236	133	5	5	2.6705e+06	0.111863	10000	6363	2.6705e+06	1000	0	0.157159
WBGene00007184	III:9491639-9497320,III:9491303-9492510,III:9491303-9497320,III:9491657-9492510	133	29	29	6.85802e+06	0.479361	10000	2044	6.85802e+06	1000	0	0.489237
WBGene00007185	III:9488730-9489181,III:9488617-9489186	133	5	5	1.55095e+06	0.24814	10000	4642	1.55095e+06	1000	0	0.215424
WBGene00000268	III:9469925-9473276,III:9469925-9485451	133	103	103	3.04123e+07	0.455842	10000	2350	3.04123e+07	1000	0	0.425532
WBGene00004980	III:9457656-9462692,III:9457656-9462960,III:9456613-9462423,III:9456562-9462423,III:9456613-9462692,III:9456613-9462960,III:9456562-9462692,III:9456597-9462692,III:9457234-9462692,III:9456597-9462960,III:9457226-9462692	133	26	26	9.04111e+06	0.40072	10000	2587	9.04111e+06	1000	0	0.386548
WBGene00007186	III:9462983-9465477,III:9462983-9465965	133	19	19	6.08307e+06	0.39205	10000	2607	6.08307e+06	1000	0	0.383583
WBGene00000235	III:9467456-9468066	133	2	2	92931.3	0.86982	10000	1171	92931.3	1000	0	0.853971
WBGene00007187	III:9468156-9470534	133	9	9	1.90405e+06	0.553374	10000	2052	1.90405e+06	1000	0	0.487329
WBGene00007188	III:9465772-9467148	133	4	4	1.106e+06	0.437582	10000	2301	1.106e+06	1000	0	0.434594
WBGene00002178	IV:6957640-6963716,IV:6960208-6963695,IV:6960205-6963695	133	33	33	8.48942e+06	0.450208	10000	2389	8.48942e+06	1000	0	0.418585
WBGene00015201	IV:6947724-6950437	133	4	4	4.60012e+06	0.00869176	10000	10000	4.60012e+06	306	0	0.0306
WBGene00198994	IV:6954783-6954925	133	1	1	279741	0.205524	10000	5022	279741	1000	0	0.199124
WBGene00200751	IV:6958982-6959120	133	1	1	240166	0.456974	10000	2349	240166	997	3	0.425074
WBGene00015202	IV:6963874-6964562	133	7	7	741604	0.875459	10000	1268	741604	1000	0	0.788644
WBGene00007189	II:11348429-11350376	133	9	9	1.27335e+06	0.606228	10000	1927	1.27335e+06	1000	0	0.518941
WBGene00199878	II:11358204-11358331	133	1	1	74590.5	0.626547	10000	1732	74590.5	982	18	0.572171
WBGene00005016	II:11336690-11337835,II:11336690-11337819,II:11336690-11337831	133	5	5	1.22379e+06	0.479593	10000	2333	1.22379e+06	1000	0	0.428633
WBGene00007190	II:11338449-11339599	133	16	16	2.25694e+06	0.558588	10000	1865	2.25694e+06	1000	0	0.536193
WBGene00007191	II:11340133-11343530	133	27	27	4.57362e+06	0.420478	10000	2692	4.57362e+06	1000	0	0.371471
WBGene00007192	II:11343715-11345620,II:11343722-11345620,II:11343715-11345743	133	12	12	1.2497e+06	0.486227	10000	2312	1.2497e+06	1000	0	0.432526
WBGene00007193	II:11345944-11347957,II:11345944-11347872	133	11	11	1.60478e+06	0.578709	10000	2023	1.60478e+06	1000	0	0.494315
WBGene00007194	II:11350191-11351375	133	5	5	25729.9	0.100558	10000	9716	25729.9	1000	0	0.102923
WBGene00000529	II:11358446-11370312,II:11358446-11370312,II:11365391-11370312	133	77	77	1.89332e+07	0.480581	10000	2180	1.89332e+07	1000	0	0.458716
WBGene00005149	II:7709788-7711444	133	7	7	1.54065e+06	0.456646	10000	2335	1.54065e+06	1000	0	0.428266
WBGene00007044	II:7711870-7718591,II:7711916-7714743,II:7711916-7718591	133	28	28	1.27805e+07	0.0653994	10000	10000	1.27805e+07	785	0	0.0785
WBGene00195287	II:7694440-7694590	133	1	1	392232	0.264498	10000	5787	392232	953	47	0.16874
WBGene00196022	II:7716008-7716154	133	1	1	36449.3	0.47977	10000	2072	36449.3	1000	0	0.482625
WBGene00198226	II:7716232-7716381	133	1	1	0.00122656	0.174023	10000	5595	0.00122656	1000	0	0.178731
WBGene00199122	II:7725250-7725396	133	1	1	360625	0.369225	10000	2665	360625	1000	0	0.375235
WBGene00015203	II:7699253-7702304	133	10	10	2.08407e+06	0.475501	10000	2216	2.08407e+06	1000	0	0.451264
WBGene00199462	II:7724748-7724892	133	1	1	7439.58	0.000633886	10000	10000	7439.58	12	0	0.0012
WBGene00200617	II:7716015-7716162	133	1	1	36449.3	0.47977	10000	1996	36449.3	1000	0	0.501002
WBGene00003730	II:7690706-7693957	133	13	13	1.67286e+06	0.474245	10000	2184	1.67286e+06	1000	0	0.457875
WBGene00015204	II:7695933-7698494,II:7695933-7698506	133	19	19	4.31348e+06	0.382273	10000	2687	4.31348e+06	1000	0	0.372162
WBGene00015205	II:7698612-7699178	133	8	8	2.2402e+06	0.547489	10000	1955	2.2402e+06	1000	0	0.511509
WBGene00015206	II:7701947-7705233,II:7702011-7705233	133	7	7	1.21787e+06	0.474742	10000	2179	1.21787e+06	1000	0	0.458926
WBGene00015207	II:7705534-7707481,II:7706676-7707483,II:7706985-7707483	133	8	8	3.15045e+06	0.160962	10000	5865	3.15045e+06	1000	0	0.170503
WBGene00015208	II:7707581-7708716	133	5	5	4.5062e+06	0.0165926	10000	10000	4.5062e+06	429	0	0.0429
WBGene00015210	IV:7446389-7447463	133	6	6	2.70695e+06	0.199446	10000	4615	2.70695e+06	1000	0	0.216685
WBGene00194883	IV:7433547-7433958	133	3	3	349250	0.670991	10000	1527	349250	1000	0	0.654879
WBGene00195793	IV:7428609-7428756	133	2	2	247313	0.628771	10000	1583	247313	1000	0	0.631712
WBGene00198668	IV:7451625-7451770	133	2	2	480331	0.456974	10000	2323	480331	998	2	0.430047
WBGene00198986	IV:7422605-7422739	133	1	1	11273.1	0.770506	10000	1282	11273.1	1000	0	0.780031
WBGene00199083	IV:7453496-7453638	133	1	1	240166	0.456974	10000	2305	240166	998	2	0.433406
WBGene00199787	IV:7420986-7421115	133	1	1	240166	0.456974	10000	2259	240166	999	1	0.442452
WBGene00199849	IV:7453423-7453567	133	2	2	480331	0.456974	10000	2284	480331	999	1	0.437609
WBGene00201851	IV:7428466-7428881	133	2	2	247313	0.628771	10000	1506	247313	1000	0	0.664011
WBGene00015211	IV:7447855-7449169	133	8	8	2.6496e+06	0.0524701	10000	10000	2.6496e+06	832	0	0.0832
WBGene00006814	IV:7428925-7444662,IV:7428925-7444662,IV:7440202-7444662,IV:7428925-7444662,IV:7424495-7444662,IV:7424497-7444662,IV:7428925-7444662,IV:7428925-7444662,IV:7428925-7444662,IV:7431347-7444662	133	115	115	3.09856e+07	0.390849	10000	2571	3.09856e+07	1000	0	0.388954
WBGene00015214	IV:7420957-7422671	133	4	4	656552	0.62018	10000	1786	656552	1000	0	0.55991
WBGene00015215	IV:7419151-7419971	133	1	1	1794.05	0.939845	10000	1061	1794.05	993	7	0.939208
WBGene00015216	IV:7444633-7445365	133	3	3	349698	0.658738	10000	1739	349698	1000	0	0.575043
WBGene00015217	IV:7449072-7451445	133	15	15	2.24935e+06	0.556847	10000	1866	2.24935e+06	1000	0	0.535906
WBGene00015218	V:8776655-8779293	133	15	15	2.41741e+06	0.749571	10000	1529	2.41741e+06	1000	0	0.654022
WBGene00015227	V:8758819-8760516	133	112	112	1.15589e+07	0.59644	10000	1842	1.15589e+07	1000	0	0.542888
WBGene00006006	V:8771898-8773781	133	55	55	5.24481e+06	0.739216	10000	1484	5.24481e+06	1000	0	0.673854
WBGene00195358	V:8767323-8767375	133	1	1	74590.5	0.626547	10000	1728	74590.5	987	13	0.574942
WBGene00199663	V:8779603-8779796	133	1	1	74590.5	0.626547	10000	1880	74590.5	986	14	0.528191
WBGene00202499	V:8751883-8753014	133	8	8	2.03544e+06	0.45771	10000	2362	2.03544e+06	1000	0	0.42337
WBGene00015219	V:8774331-8776516	133	36	36	1.35752e+07	0.288079	10000	4735	1.35752e+07	1000	0	0.211193
WBGene00015220	V:8768908-8770876,V:8769740-8770876	133	70	70	8.21126e+06	0.613658	10000	1824	8.21126e+06	1000	0	0.548246
WBGene00015221	V:8754969-8755759	133	52	52	4.90226e+06	0.700286	10000	1606	4.90226e+06	1000	0	0.622665
WBGene00015222	V:8753694-8754873,V:8753694-8754518	133	28	28	6.70439e+06	0.514344	10000	2450	6.70439e+06	1000	0	0.408163
WBGene00015223	V:8746157-8750193	133	137	137	3.15375e+07	0.503611	10000	2580	3.15375e+07	1000	0	0.387597
WBGene00015224	V:8757488-8758718	133	103	103	1.01453e+07	0.62927	10000	1781	1.01453e+07	1000	0	0.561482
WBGene00015225	V:8760686-8763194	133	111	111	1.10267e+07	0.728413	10000	1515	1.10267e+07	1000	0	0.660066
WBGene00015226	V:8764887-8766038	133	69	69	7.65658e+06	0.637489	10000	1757	7.65658e+06	1000	0	0.569152
WBGene00001432	I:10667954-10671016	133	21	21	6.28467e+06	0.446535	10000	2532	6.28467e+06	1000	0	0.394945
WBGene00001228	I:10640392-10642281	133	7	7	3.0489e+06	0.256869	10000	4564	3.0489e+06	1000	0	0.219106
WBGene00015236	I:10648600-10654179	133	32	32	1.3786e+07	0.0788096	10000	8215	1.3786e+07	1000	0	0.121729
WBGene00015237	I:10654297-10666877,I:10654297-10666877	133	103	103	5.10857e+07	0.136279	10000	7295	5.10857e+07	1000	0	0.13708
WBGene00015238	I:10633189-10636017,I:10634571-10636017	133	15	15	1.03267e+07	0.0879563	10000	8718	1.03267e+07	1000	0	0.114705
WBGene00199530	I:10669867-10670017	133	2	2	74590.5	0.626547	10000	1806	74590.5	995	5	0.552326
WBGene00200290	I:10636291-10636441	133	2	2	74590.5	0.626547	10000	1751	74590.5	991	9	0.568532
WBGene00219234	I:10643028-10643724	133	5	5	1.49555e+06	0.487506	10000	2325	1.49555e+06	1000	0	0.430108
WBGene00015228	I:10651029-10653043	133	1	1	240166	0.456974	10000	2317	240166	1000	0	0.431593
WBGene00015229	I:10646761-10647777	133	12	12	4.99204e+06	0.251696	10000	3894	4.99204e+06	1000	0	0.256805
WBGene00015230	I:10644283-10645617	133	6	6	2.08741e+06	0.261242	10000	4058	2.08741e+06	1000	0	0.246427
WBGene00015231	I:10628742-10631673	133	17	17	7.45224e+06	0.255474	10000	4242	7.45224e+06	1000	0	0.235738
WBGene00015232	I:10625387-10628387	133	11	11	5.93e+06	0.134639	10000	6765	5.93e+06	1000	0	0.14782
WBGene00015233	I:10631650-10633152	133	11	11	8.56556e+06	0.0726691	10000	10000	8.56556e+06	930	0	0.093
WBGene00044321	I:10636692-10638966,I:10636692-10638977	133	14	14	9.09304e+06	0.0710361	10000	7770	9.09304e+06	1000	0	0.1287
WBGene00015235	I:10639085-10640230,I:10639091-10640228,I:10639148-10640230,I:10639085-10640227	133	8	8	2.07416e+06	0.438191	10000	2520	2.07416e+06	1000	0	0.396825
WBGene00001562	IV:13888088-13893013,IV:13891674-13893980,IV:13888088-13893924	133	48	48	2.6137e+07	0.0624988	10000	9718	2.6137e+07	1000	0	0.102902
WBGene00007195	IV:13882731-13884074,IV:13882731-13884177,IV:13882733-13884177,IV:13883561-13884044	133	15	15	1.08518e+07	0.0245411	10000	10000	1.08518e+07	573	0	0.0573
WBGene00004443	IV:13882193-13882663,IV:13882248-13882620	133	5	5	1.12377e+06	0.575058	10000	1890	1.12377e+06	1000	0	0.529101
WBGene00007196	IV:13880137-13881546,IV:13881320-13881546	133	26	26	9.92692e+06	0.0888388	10000	6939	9.92692e+06	1000	0	0.144113
WBGene00007197	IV:13868553-13876615,IV:13868553-13874287	133	106	106	3.59664e+07	0.270203	10000	3530	3.59664e+07	1000	0	0.283286
WBGene00235301	IV:13867073-13867418	133	6	6	1.08417e+06	0.446246	10000	2754	1.08417e+06	1000	0	0.363108
WBGene00007200	IV:13860143-13865294,IV:13860436-13861388	133	63	63	1.99045e+07	0.261835	10000	3778	1.99045e+07	1000	0	0.26469
WBGene00009206	IV:13870264-13870336	133	4	4	916481	0.530788	10000	2258	916481	1000	0	0.44287
WBGene00002212	III:8671703-8673626	133	8	8	523742	0.929275	10000	1128	523742	1000	0	0.886525
WBGene00003993	III:8670544-8675051	133	24	24	7.89695e+06	0.290432	10000	3811	7.89695e+06	1000	0	0.262398
WBGene00001443	III:8675521-8683693	133	29	29	4.02768e+06	0.780452	10000	1303	4.02768e+06	1000	0	0.76746
WBGene00199078	III:8678482-8678574	133	1	1	28220	0.776051	10000	1218	28220	1000	0	0.821018
WBGene00015241	III:1894057-1899856	133	211	211	1.28706e+08	0.00905175	10000	10000	1.28706e+08	282	0	0.0282
WBGene00015242	III:1887557-1889691	133	44	44	2.74364e+07	0.00956938	10000	10000	2.74364e+07	355	0	0.0355
WBGene00015243	III:1883606-1886218	133	82	82	3.2704e+07	0.250092	10000	4030	3.2704e+07	1000	0	0.248139
WBGene00015244	III:1891382-1893842	133	70	70	2.5808e+07	0.125236	10000	6901	2.5808e+07	1000	0	0.144907
WBGene00015245	III:1902192-1905640	133	95	95	5.04063e+07	0.0130007	10000	10000	5.04063e+07	282	0	0.0282
WBGene00195367	III:1904455-1904510	133	1	1	302701	0.32697	10000	4839	302701	962	38	0.202728
WBGene00196244	III:1904455-1904510	133	1	1	302701	0.32697	10000	4886	302701	965	35	0.201085
WBGene00201476	III:1887735-1887818	133	3	3	1.70441e+06	0.190983	10000	4943	1.70441e+06	1000	0	0.202306
WBGene00006599	IV:92015-110361,IV:103443-110707,IV:92802-110707	133	201	201	1.30525e+08	0.0616706	10000	10000	1.30525e+08	791	0	0.0791
WBGene00015246	IV:86874-90082	133	42	42	2.376e+07	0.0927901	10000	9120	2.376e+07	1000	0	0.109649
WBGene00015247	IV:109053-109677,IV:109053-109684	133	6	6	2.23151e+06	0.255385	10000	3970	2.23151e+06	1000	0	0.251889
WBGene00015248	IV:3385909-3386907,IV:3385637-3386907	133	13	13	3.4151e+06	0.585341	10000	1886	3.4151e+06	1000	0	0.530223
WBGene00015249	IV:3373393-3378130,IV:3373393-3378130,IV:3373393-3378102,IV:3373393-3378102	133	121	121	3.36588e+07	0.189616	10000	5070	3.36588e+07	1000	0	0.197239
WBGene00015250	IV:3379354-3382834,IV:3379354-3381960,IV:3379354-3380149	133	100	100	2.06345e+07	0.542064	10000	1944	2.06345e+07	1000	0	0.514403
WBGene00015251	IV:3382949-3384147,IV:3382959-3384147,IV:3383015-3383674,IV:3382959-3383641,IV:3383179-3384045	133	34	34	7.6273e+06	0.599999	10000	1794	7.6273e+06	1000	0	0.557414
WBGene00015252	IV:3388049-3390087	133	18	18	4.59259e+06	0.333369	10000	3101	4.59259e+06	1000	0	0.322477
WBGene00000817	IV:5649532-5651081	133	3	3	515940	0.654457	10000	1514	515940	1000	0	0.660502
WBGene00015253	IV:5645830-5646233	133	5	5	977518	0.544814	10000	1763	977518	1000	0	0.567215
WBGene00199137	IV:5649271-5649322	133	1	1	240166	0.456974	10000	2224	240166	998	2	0.449191
WBGene00005086	IV:5643251-5645614	133	11	11	1.69627e+06	0.800313	10000	1350	1.69627e+06	1000	0	0.740741
WBGene00015254	V:438400-438674	133	17	17	459607	0.674683	10000	1647	459607	1000	0	0.607165
WBGene00015255	V:434767-436726	133	134	134	7.30466e+06	0.532423	10000	1888	7.30466e+06	1000	0	0.529661
WBGene00015256	V:434147-434401	133	19	19	75295.3	1	10000	1061	75295.3	1000	0	0.942507
WBGene00015257	V:429143-433574	133	198	198	1.57064e+07	0.37336	10000	2779	1.57064e+07	1000	0	0.359842
WBGene00015258	V:424439-426560	133	124	124	7.74559e+06	0.692966	10000	1485	7.74559e+06	1000	0	0.673401
WBGene00015259	V:422497-424166	133	114	114	9.09551e+06	0.545964	10000	1873	9.09551e+06	1000	0	0.533903
WBGene00015260	V:437575-441023	133	216	216	1.0931e+07	0.707266	10000	1516	1.0931e+07	1000	0	0.659631
WBGene00015261	X:9171561-9172204	133	11	11	4.29349e+06	0.178956	10000	4640	4.29349e+06	1000	0	0.215517
WBGene00077673	X:9166747-9167256	133	5	5	985873	0.31821	10000	4043	985873	1000	0	0.247341
WBGene00199389	X:9141337-9141517	133	3	3	373771	0.710931	10000	1322	373771	1000	0	0.75643
WBGene00206365	X:9172577-9173318	133	3	3	1.61962e+06	0.30089	10000	3996	1.61962e+06	1000	0	0.25025
WBGene00006637	X:9163163-9166007	133	22	22	1.05563e+07	0.057502	10000	10000	1.05563e+07	748	0	0.0748
WBGene00006479	X:9150693-9160654	133	100	100	3.37472e+07	0.0630118	10000	10000	3.37472e+07	805	0	0.0805
WBGene00015262	X:9146115-9147555	133	16	16	6.45897e+06	0.0361727	10000	10000	6.45897e+06	790	0	0.079
WBGene00015263	X:9137926-9145656,X:9140442-9144545,X:9137926-9145595	133	80	80	2.58492e+07	0.1543	10000	6039	2.58492e+07	1000	0	0.16559
WBGene00015264	X:9152434-9154184	133	19	19	4.25096e+06	0.359778	10000	3015	4.25096e+06	1000	0	0.331675
WBGene00015265	X:9173684-9174490	133	12	12	3.07419e+06	0.411346	10000	2538	3.07419e+06	1000	0	0.394011
WBGene00044687	X:9168538-9169022	133	2	2	27075.5	0.869023	10000	1136	27075.5	1000	0	0.880282
WBGene00006766	IV:13119095-13124387,IV:13119213-13124316,IV:13121171-13124316,IV:13121171-13124316	133	53	53	2.45297e+07	0.120817	10000	6639	2.45297e+07	1000	0	0.150625
WBGene00023421	IV:13105336-13106926,IV:13105322-13106926	133	12	12	3.43836e+06	0.292481	10000	3445	3.43836e+06	1000	0	0.290276
WBGene00007201	IV:13098977-13100616	133	11	11	3.32184e+06	0.121849	10000	5598	3.32184e+06	1000	0	0.178635
WBGene00044083	IV:13099004-13099859,IV:13098994-13099859,IV:13098977-13099859	133	7	7	2.34125e+06	0.143659	10000	5001	2.34125e+06	1000	0	0.19996
WBGene00007202	IV:13107656-13111503,IV:13111211-13111439	133	29	29	5.95366e+06	0.548757	10000	2033	5.95366e+06	1000	0	0.491884
WBGene00007203	IV:13108139-13109779,IV:13108139-13109799	133	10	10	1.47479e+06	0.708706	10000	1750	1.47479e+06	1000	0	0.571429
WBGene00007204	IV:13111519-13113082	133	10	10	1.98933e+06	0.483213	10000	2567	1.98933e+06	1000	0	0.38956
WBGene00007207	IV:13100714-13104641,IV:13100714-13104879,IV:13103844-13104641	133	34	34	1.03043e+07	0.270213	10000	4017	1.03043e+07	1000	0	0.248942
WBGene00015266	III:1037508-1046274	133	509	509	3.77613e+08	0.0188771	10000	10000	3.77613e+08	366	0	0.0366
WBGene00015267	III:1031313-1037212	133	373	373	2.42018e+08	0.0369597	10000	10000	2.42018e+08	484	0	0.0484
WBGene00015268	III:1046247-1060010	133	691	691	6.07559e+08	0.0116726	10000	10000	6.07559e+08	327	0	0.0327
WBGene00195946	III:1052383-1052588	133	15	15	1.34651e+07	0.01228	10000	10000	1.34651e+07	420	0	0.042
WBGene00200732	III:1052383-1052588	133	15	15	1.34651e+07	0.01228	10000	10000	1.34651e+07	423	0	0.0423
WBGene00007209	III:12787678-12789477	133	22	22	1.59888e+07	0.00947718	10000	10000	1.59888e+07	273	0	0.0273
WBGene00007210	III:12793383-12798157	133	80	80	5.72407e+07	0.00125691	10000	10000	5.72407e+07	82	0	0.0082
WBGene00007211	III:12808090-12811650	133	41	41	2.74314e+07	0.0127114	10000	10000	2.74314e+07	285	0	0.0285
WBGene00007212	III:12813514-12816798	133	39	39	1.82867e+07	0.145721	10000	6174	1.82867e+07	1000	0	0.16197
WBGene00044127	III:12806226-12806812,III:12806209-12806855	133	11	11	3.30778e+06	0.10387	10000	7936	3.30778e+06	1000	0	0.126008
WBGene00202313	III:12801771-12801921	133	2	2	392232	0.264498	10000	6070	392232	967	33	0.162026
WBGene00198708	I:13381586-13381642	133	1	1	79367.1	0.668938	10000	1478	79367.1	999	1	0.676252
WBGene00007213	I:13410156-13411451,I:13410156-13410509,I:13410662-13411245	133	19	19	1.34115e+07	0.0499289	10000	10000	1.34115e+07	611	0	0.0611
WBGene00007214	I:13397267-13398528,I:13398049-13398480	133	6	6	841374	0.77923	10000	1559	841374	1000	0	0.641437
WBGene00007215	I:13387818-13391450	133	77	77	3.01529e+07	0.144849	10000	6214	3.01529e+07	1000	0	0.160927
WBGene00007216	I:13392117-13394001	133	43	43	4.80589e+07	0.00386683	10000	10000	4.80589e+07	201	0	0.0201
WBGene00007217	I:13384751-13387084	133	64	64	9.30229e+06	0.216137	10000	4240	9.30229e+06	1000	0	0.235849
WBGene00007218	I:13379916-13384371	133	130	130	2.40457e+07	0.0963464	10000	8664	2.40457e+07	1000	0	0.11542
WBGene00007219	I:13402448-13404099,I:13402446-13404099	133	16	16	4.05153e+06	0.587658	10000	2068	4.05153e+06	1000	0	0.483559
WBGene00077546	I:13376875-13377347	133	9	9	1.90351e+06	0.402677	10000	2994	1.90351e+06	1000	0	0.334001
WBGene00015284	IV:6624563-6627992	133	46	46	1.49232e+07	0.409223	10000	2515	1.49232e+07	1000	0	0.397614
WBGene00044294	IV:6657978-6660436	133	15	15	3.32736e+06	0.549287	10000	1880	3.32736e+06	1000	0	0.531915
WBGene00015278	IV:6619468-6621352	133	40	40	6.61252e+06	0.675746	10000	1457	6.61252e+06	1000	0	0.686342
WBGene00194839	IV:6623689-6624493	133	13	13	4.48258e+06	0.368303	10000	2796	4.48258e+06	1000	0	0.357654
WBGene00195911	IV:6645867-6646001	133	1	1	36676.5	0.771295	10000	1291	36676.5	999	1	0.774206
WBGene00219792	IV:6648691-6648891	133	5	5	464190	0.771828	10000	1289	464190	1000	0	0.775795
WBGene00015279	IV:6628352-6631745,IV:6628352-6631681	133	19	19	1.58829e+07	0.0362738	10000	10000	1.58829e+07	507	0	0.0507
WBGene00001858	IV:6646033-6646925,IV:6646033-6646925,IV:6646311-6646936,IV:6646311-6646936,IV:6646311-6646939,IV:6646311-6646939,IV:6646311-6646753	133	37	37	6.67546e+06	0.558985	10000	1809	6.67546e+06	1000	0	0.552792
WBGene00015280	IV:6640179-6645352,IV:6640179-6645352,IV:6640160-6645352,IV:6640179-6645352,IV:6641547-6645352,IV:6640182-6645352,IV:6643832-6645207,IV:6643918-6645212,IV:6643140-6645207,IV:6644351-6645207,IV:6643763-6645207,IV:6643794-6645218	133	237	237	1.42557e+07	0.772783	10000	1286	1.42557e+07	1000	0	0.777605
WBGene00015281	IV:6638555-6639264,IV:6638578-6639152	133	22	22	1.78855e+06	0.695548	10000	1362	1.78855e+06	1000	0	0.734214
WBGene00015282	IV:6635088-6638158,IV:6635038-6638158	133	136	136	6.70664e+06	0.844561	10000	1190	6.70664e+06	1000	0	0.840336
WBGene00015283	IV:6632221-6634998	133	10	10	3.54595e+06	0.375459	10000	2896	3.54595e+06	1000	0	0.345304
WBGene00005017	II:23327-24457	133	5	5	468524	0.906717	10000	1200	468524	1000	0	0.833333
WBGene00015285	II:19537-22170	133	18	18	5.21641e+06	0.374606	10000	2756	5.21641e+06	1000	0	0.362845
WBGene00015286	II:12984-16001	133	18	18	6.30324e+06	0.155006	10000	5975	6.30324e+06	1000	0	0.167364
WBGene00015287	II:6663-9233	133	20	20	6.12331e+06	0.0948175	10000	9847	6.12331e+06	1000	0	0.101554
WBGene00015288	II:9807-11846	133	10	10	3.17498e+06	0.205773	10000	4614	3.17498e+06	1000	0	0.216732
WBGene00015291	II:24760-25435	133	2	2	2.35191e+06	0.00870761	10000	10000	2.35191e+06	337	0	0.0337
WBGene00022904	II:5128-5483	133	2	2	634993	0.378638	10000	2717	634993	1000	0	0.368053
WBGene00015273	V:2483003-2487785	133	14	14	6.2792e+06	0.164206	10000	5262	6.2792e+06	1000	0	0.190042
WBGene00197279	V:8796629-8796928	133	5	5	1.19605e+06	0.537531	10000	2380	1.19605e+06	1000	0	0.420168
WBGene00198056	V:8801246-8801392	133	1	1	242434	0.380353	10000	4136	242434	972	28	0.238395
WBGene00200053	V:8782993-8783291	133	2	2	2.56459e+06	0.0336011	10000	10000	2.56459e+06	636	0	0.0636
WBGene00200596	V:8801246-8801419	133	1	1	242434	0.380353	10000	4110	242434	973	27	0.240024
WBGene00006342	V:8786550-8792775,V:8786577-8792775,V:8786550-8789647,V:8786577-8789647,V:8786550-8792775,V:8786577-8792775,V:8786550-8792775,V:8786577-8792775	133	34	34	1.48093e+07	0.257289	10000	4333	1.48093e+07	1000	0	0.230787
WBGene00015275	V:8783421-8784165	133	3	3	489512	0.616799	10000	1800	489512	1000	0	0.555556
WBGene00006467	V:8792695-8795567	133	7	7	1.16819e+06	0.751493	10000	1607	1.16819e+06	1000	0	0.622278
WBGene00015276	V:8800150-8800996	133	5	5	627359	0.873435	10000	1209	627359	1000	0	0.82713
WBGene00004457	V:8805415-8819955	133	28	28	8.72873e+06	0.504432	10000	2129	8.72873e+06	1000	0	0.469704
WBGene00195328	V:8783168-8783391	133	1	1	266739	0.433093	10000	2462	266739	997	3	0.405565
WBGene00196436	V:8796367-8796557	133	1	1	2.35274e+06	0.0199041	10000	10000	2.35274e+06	271	1	0.02715
WBGene00007220	II:13772436-13779025,II:13771574-13779025	133	130	130	2.57935e+07	0.338464	10000	3172	2.57935e+07	1000	0	0.315259
WBGene00194890	II:13770838-13784016	133	376	376	8.1371e+07	0.0738297	10000	9950	8.1371e+07	1000	0	0.100503
WBGene00200813	II:13788896-13789046	133	1	1	0.000829758	0.530474	10000	1843	0.000829758	1000	0	0.542594
WBGene00206391	II:13771025-13771320	133	6	6	3.08794e+06	0.0471927	10000	10000	3.08794e+06	974	0	0.0974
WBGene00000523	X:7431469-7433535	133	19	19	3.13287e+06	0.396506	10000	2581	3.13287e+06	1000	0	0.387447
WBGene00015294	X:7436937-7437981,X:7435636-7437981	133	31	31	4.22973e+06	0.496571	10000	2134	4.22973e+06	1000	0	0.468604
WBGene00015295	X:7439398-7442577	133	37	37	1.08225e+07	0.164998	10000	5915	1.08225e+07	1000	0	0.169062
WBGene00000526	X:7433631-7435733	133	20	20	4.60241e+06	0.171766	10000	4565	4.60241e+06	1000	0	0.219058
WBGene00003739	X:3727573-3728438	133	6	6	1.20084e+06	0.456976	10000	2291	1.20084e+06	1000	0	0.436491
WBGene00015292	X:3716313-3718642	133	14	14	3.07992e+06	0.610008	10000	1833	3.07992e+06	1000	0	0.545554
WBGene00015293	X:3709269-3713331,X:3706741-3712592	133	39	39	8.70115e+06	0.60088	10000	1700	8.70115e+06	1000	0	0.588235
WBGene00199009	X:3697754-3697852	133	2	2	227288	0.475955	10000	1983	227288	1000	0	0.504286
WBGene00000186	IV:12622161-12631022,IV:12622083-12631022	133	72	72	2.6522e+07	0.196037	10000	5541	2.6522e+07	1000	0	0.180473
WBGene00015296	II:4301606-4305287	133	64	64	6.68495e+06	0.901261	10000	1190	6.68495e+06	1000	0	0.840336
WBGene00015297	II:4299657-4301103	133	21	21	5.72549e+06	0.354733	10000	2993	5.72549e+06	1000	0	0.334113
WBGene00015298	II:4295100-4298941,II:4298310-4299211	133	61	61	1.15171e+07	0.720039	10000	1667	1.15171e+07	1000	0	0.59988
WBGene00015299	II:4276213-4279268	133	49	49	1.81932e+07	0.191035	10000	4489	1.81932e+07	1000	0	0.222767
WBGene00015300	II:4279788-4281828	133	26	26	2.33107e+06	0.871105	10000	1336	2.33107e+06	1000	0	0.748503
WBGene00015301	II:4282278-4288210	133	120	120	3.16943e+07	0.427398	10000	2479	3.16943e+07	1000	0	0.403388
WBGene00195643	II:4295464-4295590	133	2	2	408651	0.522767	10000	2853	408651	1000	0	0.350508
WBGene00202373	II:4295341-4295596	133	7	7	926454	0.805413	10000	1445	926454	1000	0	0.692042
WBGene00015303	I:4850681-4867825,I:4850974-4867825	133	94	94	3.9614e+07	0.26332	10000	4040	3.9614e+07	1000	0	0.247525
WBGene00197505	I:4856792-4856938	133	1	1	12577.1	0.84163	10000	1382	12577.1	990	10	0.719971
WBGene00198507	I:4856881-4857115	133	1	1	12577.1	0.84163	10000	1373	12577.1	989	11	0.724326
WBGene00007221	IV:9096841-9099487	133	15	15	7.8803e+06	0.137846	10000	6182	7.8803e+06	1000	0	0.16176
WBGene00197075	IV:9115371-9115457	133	1	1	7864.03	0.275107	10000	3613	7864.03	1000	0	0.276778
WBGene00199478	IV:9118387-9118644	133	1	1	246620	0.352205	10000	2722	246620	1000	0	0.367377
WBGene00219207	IV:9103896-9104121	133	1	1	248357	0.232931	10000	4338	248357	1000	0	0.230521
WBGene00219793	IV:9096628-9096716	133	1	1	246620	0.352205	10000	2781	246620	1000	0	0.359583
WBGene00235286	IV:9123277-9123876	133	5	5	1.22665e+06	0.42181	10000	2323	1.22665e+06	1000	0	0.430478
WBGene00007222	IV:9099262-9101585	133	12	12	6.45575e+06	0.122386	10000	6948	6.45575e+06	1000	0	0.143926
WBGene00001413	IV:9104965-9107609,IV:9105934-9107610	133	17	17	6.62921e+06	0.19773	10000	4905	6.62921e+06	1000	0	0.203874
WBGene00000120	IV:9108930-9109751	133	5	5	595600	0.804338	10000	1274	595600	1000	0	0.784929
WBGene00006438	IV:9119097-9130370,IV:9121384-9130370,IV:9119097-9130368,IV:9119097-9130368,IV:9127104-9130370,IV:9119097-9130370,IV:9119100-9130370,IV:9124805-9130370,IV:9126291-9130370,IV:9119097-9130370,IV:9119097-9130368,IV:9127075-9130368,IV:9119097-9130368,IV:9119100-9130368	133	60	60	1.23275e+07	0.633889	10000	1697	1.23275e+07	1000	0	0.589275
WBGene00002046	IV:9094546-9095653,IV:9094546-9095655	133	5	5	2.44507e+06	0.0698217	10000	9237	2.44507e+06	1000	0	0.10826
WBGene00007223	IV:9095753-9096233,IV:9095911-9096058,IV:9095904-9096039	133	1	1	35433.2	0.737343	10000	1558	35433.2	994	6	0.639923
WBGene00007230	V:15099746-15104804	133	79	79	2.42052e+07	0.241208	10000	4071	2.42052e+07	1000	0	0.24564
WBGene00007237	V:15080140-15082479	133	35	35	2.58972e+07	0.0353992	10000	10000	2.58972e+07	562	0	0.0562
WBGene00006808	V:15071875-15080142,V:15071766-15080142,V:15071875-15078789,V:15071762-15080144,V:15071755-15080142,V:15071879-15080142,V:15076139-15080142,V:15076933-15080142,V:15071875-15080142,V:15071766-15080142	133	120	120	5.72891e+07	0.109857	10000	8722	5.72891e+07	1000	0	0.114653
WBGene00001021	V:15068689-15069507	133	4	4	707676	0.707544	10000	1529	707676	1000	0	0.654022
WBGene00007239	V:15105375-15105927	133	5	5	2.65024e+06	0.113907	10000	6750	2.65024e+06	1000	0	0.148148
WBGene00007240	V:15086950-15087296	133	2	2	155527	0.781258	10000	1453	155527	995	5	0.686511
WBGene00007241	V:15092965-15094338	133	20	20	7.4371e+06	0.222006	10000	4211	7.4371e+06	1000	0	0.237473
WBGene00044658	V:15090756-15091119	133	5	5	2.53305e+06	0.200261	10000	4501	2.53305e+06	1000	0	0.222173
WBGene00077583	V:15088426-15088699	133	2	2	200698	0.765632	10000	1350	200698	1000	0	0.740741
WBGene00005969	V:15095048-15097452	133	25	25	1.07405e+07	0.0683101	10000	8240	1.07405e+07	1000	0	0.121359
WBGene00007232	V:15089101-15089499	133	4	4	3.02737e+06	0.0850743	10000	7395	3.02737e+06	1000	0	0.135227
WBGene00007233	V:15087655-15088336	133	8	8	6.45658e+06	0.0137371	10000	10000	6.45658e+06	434	0	0.0434
WBGene00007234	V:15085746-15087064	133	7	7	2.24916e+06	0.32464	10000	3460	2.24916e+06	1000	0	0.289017
WBGene00007235	V:15084057-15085382,V:15084078-15085382	133	3	3	541086	0.560596	10000	2418	541086	1000	0	0.413565
WBGene00007236	V:15082763-15084091	133	15	15	1.40291e+07	0.00979887	10000	10000	1.40291e+07	225	0	0.0225
WBGene00007242	II:14573614-14576562	133	51	51	1.64382e+07	0.177611	10000	4994	1.64382e+07	1000	0	0.20024
WBGene00007250	II:14580330-14581043,II:14580330-14580649	133	11	11	4.33207e+06	0.012149	10000	10000	4.33207e+06	362	0	0.0362
WBGene00007251	II:14580892-14581275	133	7	7	3.19504e+06	0.158644	10000	5520	3.19504e+06	1000	0	0.181159
WBGene00044333	II:14576956-14578075	133	14	14	4.12984e+06	0.398165	10000	2684	4.12984e+06	1000	0	0.372578
WBGene00201977	II:14574216-14574409	133	8	8	1.0803e+06	0.79841	10000	1325	1.0803e+06	1000	0	0.754717
WBGene00219299	III:4161236-4161827	133	6	6	969843	0.510743	10000	2210	969843	998	2	0.452036
WBGene00007243	II:14578284-14578597	133	9	9	1.21338e+06	0.486032	10000	2352	1.21338e+06	1000	0	0.42517
WBGene00007244	II:14581464-14582360	133	13	13	2.02177e+06	0.757293	10000	1458	2.02177e+06	1000	0	0.685871
WBGene00007245	II:14586526-14587507	133	9	9	4.97979e+06	0.0455076	10000	10000	4.97979e+06	938	0	0.0938
WBGene00007246	II:14587956-14588261	133	3	3	2.07281e+06	0.17116	10000	6083	2.07281e+06	1000	0	0.164393
WBGene00007247	II:14588620-14591893	133	28	28	1.21965e+07	0.125123	10000	6538	1.21965e+07	1000	0	0.152952
WBGene00007248	II:14593523-14597640	133	25	25	5.50036e+06	0.569899	10000	2089	5.50036e+06	1000	0	0.478698
WBGene00007249	II:14579018-14580098	133	9	9	8.32116e+06	0.00598217	10000	10000	8.32116e+06	159	0	0.0159
WBGene00235291	IV:6541868-6548528	133	33	33	6.3166e+06	0.766338	10000	1372	6.3166e+06	1000	0	0.728863
WBGene00004179	IV:6526723-6529802	133	14	14	2.16902e+06	0.72395	10000	1379	2.16902e+06	1000	0	0.725163
WBGene00015305	IV:6536178-6537667	133	6	6	567806	0.740973	10000	1276	567806	1000	0	0.783699
WBGene00015306	IV:6531749-6535677	133	22	22	4.27482e+06	0.643703	10000	1599	4.27482e+06	1000	0	0.625391
WBGene00015307	IV:6524607-6526496	133	7	7	796314	0.656033	10000	1400	796314	1000	0	0.714286
WBGene00015308	IV:6522873-6524568	133	8	8	2.42214e+06	0.248655	10000	4025	2.42214e+06	1000	0	0.248447
WBGene00015309	IV:6518173-6519034,IV:6518173-6519502	133	8	8	785468	0.86749	10000	1158	785468	1000	0	0.863558
WBGene00015310	IV:6548850-6552567,IV:6550616-6552567	133	11	11	4.94083e+06	0.192713	10000	4525	4.94083e+06	1000	0	0.220994
WBGene00015311	IV:6519974-6522303	133	8	8	1.77947e+06	0.431149	10000	2372	1.77947e+06	1000	0	0.421585
WBGene00000170	II:9259049-9261979,II:9258912-9261979,II:9259049-9261994,II:9259059-9261979,II:9259395-9261979,II:9259059-9261994	133	15	15	2.03118e+06	0.684179	10000	1783	2.03118e+06	1000	0	0.560852
WBGene00007224	II:9267335-9268303	133	4	4	757446	0.682061	10000	1632	757446	1000	0	0.612745
WBGene00007225	II:9269893-9271271	133	10	10	5.84813e+06	0.129957	10000	8384	5.84813e+06	1000	0	0.119275
WBGene00007226	II:9271261-9273042	133	17	17	6.77982e+06	0.0932825	10000	7781	6.77982e+06	1000	0	0.128518
WBGene00007227	II:9275053-9280098	133	33	33	1.0931e+07	0.381137	10000	2739	1.0931e+07	1000	0	0.365097
WBGene00006510	II:9285974-9289136,II:9285931-9289136,II:9285974-9286852,II:9285931-9286664	133	15	15	5.99354e+06	0.260477	10000	3507	5.99354e+06	1000	0	0.285144
WBGene00007228	II:9292016-9294041	133	5	5	568092	0.472107	10000	2693	568092	1000	0	0.371333
WBGene00000289	II:9295936-9310301,II:9295936-9304821,II:9295936-9298974	133	82	82	2.71897e+07	0.280518	10000	3699	2.71897e+07	1000	0	0.270343
WBGene00007229	II:9294037-9295753	133	7	7	2.06299e+06	0.336899	10000	3261	2.06299e+06	1000	0	0.306654
WBGene00015312	I:5272845-5274322,I:5272845-5274322	133	8	8	3.25049e+06	0.307413	10000	3352	3.25049e+06	1000	0	0.298329
WBGene00000540	I:5274695-5278708	133	20	20	4.22252e+06	0.657127	10000	1699	4.22252e+06	1000	0	0.588582
WBGene00000965	I:5278803-5281516	133	29	29	9.64714e+06	0.389073	10000	2581	9.64714e+06	1000	0	0.387447
WBGene00001022	I:5282082-5283943	133	13	13	4.77717e+06	0.404137	10000	2669	4.77717e+06	1000	0	0.374672
WBGene00001333	I:5284056-5291604,I:5284056-5290694	133	64	64	1.60313e+07	0.596856	10000	1892	1.60313e+07	1000	0	0.528541
WBGene00015313	I:5298754-5300331	133	12	12	1.07136e+06	0.931313	10000	1175	1.07136e+06	1000	0	0.851064
WBGene00002717	I:5301517-5310726,I:5301001-5304785,I:5300994-5313926,I:5301517-5313926	133	55	55	1.36944e+07	0.634841	10000	1723	1.36944e+07	1000	0	0.580383
WBGene00000637	I:7202182-7203508	133	9	9	6.06025e+06	0.121127	10000	7607	6.06025e+06	1000	0	0.131458
WBGene00007252	I:7204544-7207717	133	8	8	3.34083e+06	0.285924	10000	3659	3.34083e+06	1000	0	0.273299
WBGene00007253	I:7208027-7209866	133	10	10	4.24282e+06	0.312985	10000	3190	4.24282e+06	1000	0	0.31348
WBGene00007254	I:7210542-7212699	133	8	8	1.63004e+06	0.759286	10000	1558	1.63004e+06	1000	0	0.641849
WBGene00003622	I:7216783-7221359,I:7218785-7221188,I:7214744-7221781,I:7214966-7221188,I:7219317-7221188,I:7218785-7221467	133	32	32	6.79351e+06	0.633009	10000	1617	6.79351e+06	1000	0	0.618429
WBGene00007255	I:7222295-7224135,I:7222050-7224135	133	11	11	1.70819e+06	0.596139	10000	1799	1.70819e+06	1000	0	0.555864
WBGene00007256	I:7224733-7227765,I:7224655-7227765,I:7224733-7227760,I:7224655-7227760	133	7	7	762678	0.796963	10000	1389	762678	1000	0	0.719942
WBGene00007257	I:7227863-7229434,I:7227880-7229428	133	6	6	3.82929e+06	0.158329	10000	7018	3.82929e+06	999	1	0.142419
WBGene00007258	I:7229417-7233120	133	10	10	1.90973e+06	0.600537	10000	1752	1.90973e+06	1000	0	0.570776
WBGene00001781	V:3467452-3468501	133	14	14	7.02019e+06	0.0602769	10000	8613	7.02019e+06	1000	0	0.116104
WBGene00044090	V:3483090-3484781	133	26	26	1.06961e+07	0.107136	10000	6994	1.06961e+07	1000	0	0.14298
WBGene00015315	V:3469444-3470589	133	17	17	2.65892e+06	0.633683	10000	1996	2.65892e+06	1000	0	0.501002
WBGene00015316	V:3478030-3480446	133	36	36	1.1163e+07	0.257043	10000	3746	1.1163e+07	1000	0	0.266951
WBGene00003096	V:3481418-3482600	133	6	6	6.74318e+06	0.0143637	10000	10000	6.74318e+06	290	0	0.029
WBGene00015317	V:3485548-3486957	133	16	16	8.62577e+06	0.00267246	10000	10000	8.62577e+06	224	0	0.0224
WBGene00015318	V:3489227-3490535	133	14	14	6.19485e+06	0.08374	10000	9403	6.19485e+06	1000	0	0.106349
WBGene00015319	V:3479089-3479449	133	6	6	710733	0.624078	10000	2251	710733	1000	0	0.444247
WBGene00044088	V:3474276-3475121	133	10	10	6.48639e+06	0.0832632	10000	8054	6.48639e+06	1000	0	0.124162
WBGene00044089	V:3476404-3477596	133	13	13	3.35932e+06	0.281222	10000	3223	3.35932e+06	1000	0	0.31027
WBGene00015326	IV:5086332-5088864,IV:5086332-5088878	133	14	14	3.90277e+06	0.465717	10000	2224	3.90277e+06	1000	0	0.44964
WBGene00015327	IV:5090289-5091109	133	3	3	815285	0.601991	10000	1785	815285	1000	0	0.560224
WBGene00015328	IV:5092822-5103279	133	73	73	1.9663e+07	0.481901	10000	2304	1.9663e+07	1000	0	0.434028
WBGene00015329	IV:5091585-5092808	133	4	4	563746	0.843478	10000	1273	563746	1000	0	0.785546
WBGene00015330	IV:5083302-5086867,IV:5083329-5086867,IV:5084393-5086867	133	21	21	7.92337e+06	0.363907	10000	2855	7.92337e+06	1000	0	0.350263
WBGene00015331	IV:5070930-5072229	133	2	2	466900	0.494566	10000	2379	466900	1000	0	0.420345
WBGene00195531	IV:5110591-5110701	133	1	1	240166	0.456974	10000	2321	240166	998	2	0.430418
WBGene00196900	IV:5073956-5074104	133	2	2	392557	0.374943	10000	2581	392557	1000	0	0.387447
WBGene00200553	IV:5098957-5099058	133	1	1	240166	0.456974	10000	2311	240166	999	1	0.432497
WBGene00000082	X:12678831-12689279	133	112	112	1.30172e+07	0.613211	10000	1684	1.30172e+07	1000	0	0.593824
WBGene00199348	X:12675196-12675346	133	2	2	277987	0.347541	10000	4663	277987	964	36	0.210594
WBGene00200321	X:12676694-12676840	133	1	1	0.00262087	0.713719	10000	1407	0.00262087	1000	0	0.710732
WBGene00200401	X:12656671-12656812	133	2	2	138050	0.518308	10000	2284	138050	1000	0	0.437828
WBGene00201352	X:12678095-12678242	133	2	2	240166	0.456974	10000	2216	240166	1000	0	0.451264
WBGene00003616	X:12663794-12667854	133	49	49	5.01405e+06	0.618891	10000	1699	5.01405e+06	1000	0	0.588582
WBGene00007259	X:12658475-12661062	133	39	39	5.25834e+06	0.623116	10000	1692	5.25834e+06	1000	0	0.591017
WBGene00045386	X:12662473-12663624	133	18	18	5.10279e+06	0.22132	10000	4373	5.10279e+06	1000	0	0.228676
WBGene00196697	X:12677434-12677579	133	1	1	1462.36	0.0628571	10000	10000	1462.36	567	0	0.0567
WBGene00197413	X:12655296-12655587	133	3	3	326.106	0.534519	10000	1801	326.106	1000	0	0.555247
WBGene00197462	X:12674474-12674686	133	2	2	1.32179e+06	0.0405255	10000	10000	1.32179e+06	827	75	0.08645
WBGene00198254	X:12655301-12655446	133	3	3	326.106	0.534519	10000	1816	326.106	1000	0	0.550661
WBGene00015320	X:8147709-8148470,X:8147709-8148588	133	26	26	6.29697e+06	0.441304	10000	2168	6.29697e+06	1000	0	0.461255
WBGene00200631	X:8117764-8117911	133	4	4	504209	0.618532	10000	1583	504209	1000	0	0.631712
WBGene00219375	X:8120409-8123220	133	57	57	1.00136e+07	0.592891	10000	1688	1.00136e+07	1000	0	0.592417
WBGene00015321	X:8143805-8145027	133	12	12	1.81319e+06	0.739623	10000	1430	1.81319e+06	1000	0	0.699301
WBGene00015322	X:8139521-8140233	133	11	11	1.8292e+06	0.602235	10000	1742	1.8292e+06	1000	0	0.574053
WBGene00001953	X:8116635-8120106	133	64	64	1.22313e+07	0.522185	10000	2001	1.22313e+07	1000	0	0.49975
WBGene00015323	X:8124082-8129643	133	140	140	1.12495e+07	0.819315	10000	1267	1.12495e+07	1000	0	0.789266
WBGene00015324	X:8133174-8136328	133	38	38	2.77012e+06	0.94551	10000	1093	2.77012e+06	1000	0	0.914913
WBGene00015325	X:8137720-8137879	133	3	3	472572	0.43721	10000	2400	472572	1000	0	0.416667
WBGene00015332	III:7873780-7877106	133	11	11	3.81869e+06	0.273896	10000	3667	3.81869e+06	1000	0	0.272702
WBGene00000845	III:7866508-7868727	133	13	13	2.20188e+06	0.485619	10000	2115	2.20188e+06	1000	0	0.472813
WBGene00015333	III:7862579-7865288	133	16	16	1.64815e+06	0.756234	10000	1347	1.64815e+06	1000	0	0.74239
WBGene00015334	III:7877211-7878839	133	5	5	616471	0.567392	10000	2141	616471	1000	0	0.467071
WBGene00201551	X:15560495-15560635	133	1	1	0.00345329	0.0881556	10000	10000	0.00345329	871	0	0.0871
WBGene00202257	X:15559221-15559355	133	1	1	29341.5	0.0793256	10000	10000	29341.5	788	0	0.0788
WBGene00001130	X:15568920-15573021,X:15568915-15573693	133	42	42	7.91213e+06	0.456461	10000	2427	7.91213e+06	1000	0	0.412031
WBGene00007260	X:15537661-15546323,X:15543011-15546323	133	86	86	2.2335e+07	0.414914	10000	2559	2.2335e+07	1000	0	0.390778
WBGene00007261	X:15546713-15552233,X:15546713-15550516,X:15546713-15547317,X:15546713-15547422,X:15546713-15547422	133	59	59	7.74239e+06	0.732139	10000	1393	7.74239e+06	1000	0	0.717875
WBGene00196047	X:15542289-15542413	133	1	1	4043.74	0.909796	10000	1096	4043.74	990	10	0.907847
WBGene00197114	X:15575554-15575757	133	3	3	95292.5	0.639394	10000	1520	95292.5	1000	0	0.657895
WBGene00198465	X:15564467-15564579	133	2	2	171594	0.450711	10000	2090	171594	1000	0	0.478469
WBGene00199517	X:15575525-15575801	133	3	3	95292.5	0.639394	10000	1508	95292.5	1000	0	0.66313
WBGene00200486	X:15559221-15559355	133	1	1	29341.5	0.0793256	10000	10000	29341.5	747	0	0.0747
WBGene00007262	X:15284206-15286227	133	19	19	3.73173e+06	0.386798	10000	2650	3.73173e+06	1000	0	0.377358
WBGene00199170	X:15296849-15297122	133	3	3	240166	0.456974	10000	2266	240166	999	1	0.441086
WBGene00199624	X:15288869-15289094	133	5	5	2.99037e+06	0.175028	10000	5962	2.99037e+06	1000	0	0.167729
WBGene00200000	X:15296891-15297122	133	3	3	240166	0.456974	10000	2368	240166	999	1	0.422086
WBGene00201167	X:15279468-15279548	133	1	1	188308	0.439439	10000	3559	188308	971	29	0.276904
WBGene00202448	X:15279468-15279548	133	1	1	188308	0.439439	10000	3462	188308	970	30	0.284518
WBGene00004777	X:15286578-15294871,X:15286578-15298223,X:15289953-15298223,X:15289953-15302963,X:15286578-15294871,X:15286578-15292060,X:15286844-15294871	133	212	212	5.40664e+07	0.376586	10000	2815	5.40664e+07	1000	0	0.35524
WBGene00196797	X:15279338-15279459	133	2	2	386512	0.590526	10000	1946	386512	1000	0	0.513875
WBGene00197838	X:15305753-15305900	133	1	1	2.18942e+06	0.00838245	10000	10000	2.18942e+06	266	74	0.0303
WBGene00198227	X:15305755-15305901	133	1	1	2.18942e+06	0.00838245	10000	10000	2.18942e+06	297	69	0.03315
WBGene00198861	X:15296385-15296511	133	2	2	314756	0.651209	10000	1709	314756	999	1	0.584845
WBGene00199038	X:15290793-15290936	133	1	1	1137.85	0.37136	10000	2574	1137.85	1000	0	0.3885
WBGene00009936	X:15297470-15297544	133	1	1	6483.18	0.88593	10000	1194	6483.18	996	4	0.835846
WBGene00015335	III:8561184-8562972	133	16	16	1.71905e+06	0.753305	10000	1403	1.71905e+06	1000	0	0.712758
WBGene00015336	III:8557334-8559194,III:8557357-8559194	133	22	22	6.25871e+06	0.397707	10000	2763	6.25871e+06	1000	0	0.361925
WBGene00015337	III:8554771-8555821	133	9	9	2.9145e+06	0.332398	10000	3183	2.9145e+06	1000	0	0.314169
WBGene00043097	III:8552552-8553837	133	8	8	1.0468e+06	0.638046	10000	1647	1.0468e+06	1000	0	0.607165
WBGene00195936	III:8570591-8570731	133	1	1	240166	0.456974	10000	2257	240166	999	1	0.442844
WBGene00015344	V:1042691-1048580,V:1042691-1048577	133	102	102	2.10189e+07	0.537634	10000	1864	2.10189e+07	1000	0	0.536481
WBGene00015338	V:4934705-4939085	133	33	33	1.36395e+07	0.0951902	10000	7847	1.36395e+07	1000	0	0.127437
WBGene00015342	V:4930816-4933027	133	66	66	2.35705e+07	0.0929692	10000	10000	2.35705e+07	927	0	0.0927
WBGene00006244	V:4943115-4944319	133	11	11	3.72884e+06	0.197237	10000	4148	3.72884e+06	1000	0	0.24108
WBGene00198871	V:4936997-4937147	133	1	1	1.16707e+06	0.101061	10000	10000	1.16707e+06	841	0	0.0841
WBGene00202099	V:4919844-4919990	133	2	2	3.06116e+06	0.00776358	10000	10000	3.06116e+06	318	2	0.0319
WBGene00005246	V:4926670-4928195	133	28	28	2.26599e+07	0.00932337	10000	10000	2.26599e+07	291	0	0.0291
WBGene00005245	V:4924917-4926224	133	14	14	6.17191e+06	0.183168	10000	5263	6.17191e+06	1000	0	0.190006
WBGene00005247	V:4923291-4924594,V:4923291-4924594	133	23	23	9.38126e+06	0.225615	10000	4640	9.38126e+06	1000	0	0.215517
WBGene00005248	V:4921101-4922616	133	16	16	1.19515e+07	0.0193939	10000	10000	1.19515e+07	582	0	0.0582
WBGene00015340	V:4918153-4918585	133	3	3	2.94797e+06	0.0412014	10000	10000	2.94797e+06	835	0	0.0835
WBGene00015341	V:4920341-4920790	133	5	5	283948	0.843086	10000	1243	283948	1000	0	0.804505
WBGene00006238	V:4928277-4929942	133	51	51	1.50494e+07	0.150083	10000	5959	1.50494e+07	1000	0	0.167813
WBGene00045215	X:3672276-3673918	133	13	13	5.50556e+06	0.258862	10000	4159	5.50556e+06	1000	0	0.240442
WBGene00006643	X:3681310-3684232,X:3681167-3684232	133	21	21	8.84242e+06	0.188535	10000	5772	8.84242e+06	1000	0	0.17325
WBGene00015354	X:3668104-3668942,X:3668112-3668907,X:3668419-3668909	133	4	4	960663	0.456974	10000	2226	960663	997	3	0.448562
WBGene00006431	X:3674042-3678559	133	31	31	6.14294e+06	0.531432	10000	1963	6.14294e+06	1000	0	0.509424
WBGene00015355	X:3670372-3672058	133	8	8	3.87671e+06	0.220927	10000	4834	3.87671e+06	1000	0	0.206868
WBGene00015356	X:3684223-3689207	133	7	7	1.09657e+06	0.684058	10000	1650	1.09657e+06	1000	0	0.606061
WBGene00015357	X:3690166-3693238	133	16	16	4.93289e+06	0.497347	10000	2138	4.93289e+06	1000	0	0.467727
WBGene00015358	X:3696902-3700807	133	33	33	1.2246e+07	0.250626	10000	4625	1.2246e+07	1000	0	0.216216
WBGene00000419	IV:10484109-10492952	133	43	43	1.28877e+07	0.389468	10000	2812	1.28877e+07	1000	0	0.355619
WBGene00196852	IV:10503672-10503934	133	7	7	894883	0.735977	10000	1711	894883	1000	0	0.584454
WBGene00006527	IV:10493195-10501599,IV:10496423-10501599,IV:10493195-10501599	133	33	33	9.82282e+06	0.439638	10000	2511	9.82282e+06	1000	0	0.398248
WBGene00007264	IV:10513889-10515283	133	8	8	1.39464e+06	0.722361	10000	1395	1.39464e+06	1000	0	0.716846
WBGene00007265	IV:10523461-10524145	133	2	2	486786	0.497392	10000	2120	486786	1000	0	0.471698
WBGene00195947	IV:10502283-10502394	133	1	1	242434	0.380353	10000	3958	242434	962	38	0.247852
WBGene00002231	III:8250635-8254286	133	7	7	1.60859e+06	0.554768	10000	1916	1.60859e+06	1000	0	0.521921
WBGene00015351	III:8248684-8249481	133	4	4	960663	0.456974	10000	2208	960663	999	1	0.452672
WBGene00006628	III:8236916-8237893	133	7	7	2.02489e+06	0.470497	10000	2285	2.02489e+06	1000	0	0.437637
WBGene00015352	III:8240877-8243003	133	13	13	1.69127e+06	0.860093	10000	1190	1.69127e+06	1000	0	0.840336
WBGene00015353	III:8247347-8248816	133	8	8	1.21513e+06	0.765445	10000	1407	1.21513e+06	1000	0	0.710732
WBGene00044445	III:8234522-8235529	133	4	4	7.38583e+06	0.000821333	10000	10000	7.38583e+06	74	0	0.0074
WBGene00015345	III:8249636-8250193	133	6	6	947201	0.681936	10000	1564	947201	1000	0	0.639386
WBGene00015346	III:8245890-8247259	133	2	2	199311	0.777263	10000	1250	199311	1000	0	0.8
WBGene00015347	III:8244442-8245794	133	4	4	311075	0.894134	10000	1111	311075	1000	0	0.90009
WBGene00015348	III:8236145-8236906	133	3	3	435620	0.753234	10000	1408	435620	1000	0	0.710227
WBGene00015349	III:8232645-8234328,III:8232645-8234534	133	10	10	4.86341e+06	0.209069	10000	4896	4.86341e+06	1000	0	0.204248
WBGene00015350	III:8229789-8232553,III:8229724-8232553,III:8229789-8232544,III:8229789-8232561,III:8229724-8232561	133	11	11	5.42892e+06	0.11653	10000	7517	5.42892e+06	1000	0	0.133032
WBGene00006627	III:8237994-8239423	133	2	2	1.60488e+06	0.122043	10000	7515	1.60488e+06	1000	0	0.133067
WBGene00003952	III:8243118-8244092	133	3	3	623427	0.65729	10000	1640	623427	1000	0	0.609756
WBGene00015359	V:5876369-5879942	133	28	28	5.37918e+06	0.661835	10000	1741	5.37918e+06	1000	0	0.574383
WBGene00015360	V:5872083-5874914	133	27	27	5.44121e+06	0.690584	10000	1606	5.44121e+06	1000	0	0.622665
WBGene00044803	V:5881110-5882450	133	14	14	2.66602e+06	0.753069	10000	1437	2.66602e+06	1000	0	0.695894
WBGene00015361	V:7388389-7389871	133	61	61	7.84316e+06	0.609733	10000	1855	7.84316e+06	1000	0	0.539084
WBGene00015362	V:7390526-7392087	133	83	83	8.90876e+06	0.649344	10000	1736	8.90876e+06	1000	0	0.576037
WBGene00220257	V:7386674-7387855	133	64	64	5.38168e+06	0.683616	10000	1526	5.38168e+06	1000	0	0.655308
WBGene00001127	X:763768-766733	133	34	34	1.52532e+07	0.180553	10000	5538	1.52532e+07	1000	0	0.180571
WBGene00015364	X:731159-735672	133	35	35	5.69029e+06	0.770895	10000	1361	5.69029e+06	1000	0	0.734754
WBGene00000086	X:751210-759732,X:752710-759732	133	61	61	2.16163e+07	0.311198	10000	3553	2.16163e+07	1000	0	0.281452
WBGene00200729	X:741792-741929	133	1	1	26063.3	0.809249	10000	1199	26063.3	1000	0	0.834028
WBGene00007266	X:11257360-11260225,X:11257492-11260225	133	33	33	1.80301e+07	0.0106174	10000	10000	1.80301e+07	312	0	0.0312
WBGene00007267	X:11262847-11266312	133	28	28	1.98649e+07	0.0159389	10000	10000	1.98649e+07	352	0	0.0352
WBGene00007268	X:11267390-11269023	133	11	11	1.80804e+06	0.656784	10000	1875	1.80804e+06	1000	0	0.533333
WBGene00197484	X:11241790-11242014	133	2	2	219641	0.323903	10000	3050	219641	1000	0	0.327869
WBGene00199525	X:11270889-11271006	133	1	1	271233	0.212555	10000	4875	271233	1000	0	0.205128
WBGene00200552	X:11272305-11272478	133	2	2	278126	0.347663	10000	4549	278126	1000	0	0.219829
WBGene00201557	X:11248068-11248268	133	2	2	1.3576e+06	0.162946	10000	5994	1.3576e+06	1000	0	0.166834
WBGene00015365	V:5186064-5190718	133	85	85	4.82883e+07	0.161643	10000	6065	4.82883e+07	1000	0	0.16488
WBGene00015368	V:5170913-5172933	133	29	29	8.91068e+06	0.437525	10000	2667	8.91068e+06	1000	0	0.374953
WBGene00015369	V:5175025-5177256	133	27	27	1.98462e+07	0.0397582	10000	10000	1.98462e+07	601	0	0.0601
WBGene00015370	V:5178337-5181456	133	54	54	4.373e+07	0.0151979	10000	10000	4.373e+07	490	0	0.049
WBGene00015371	V:5191129-5192531	133	22	22	2.00652e+07	0.00592094	10000	10000	2.00652e+07	291	0	0.0291
WBGene00000031	V:5192992-5194608	133	6	6	3.8862e+06	0.0574223	10000	10000	3.8862e+06	999	0	0.0999
WBGene00015366	V:5181911-5183717	133	24	24	1.65487e+07	0.0295302	10000	10000	1.65487e+07	499	0	0.0499
WBGene00005887	V:5165725-5167241	133	11	11	6.17985e+06	0.0903519	10000	7442	6.17985e+06	1000	0	0.134372
WBGene00004099	V:5158622-5159897	133	6	6	3.98592e+06	0.117417	10000	7767	3.98592e+06	1000	0	0.12875
WBGene00005929	V:5154056-5155516	133	16	16	8.10775e+06	0.183149	10000	5944	8.10775e+06	1000	0	0.168237
WBGene00005930	V:5156652-5157760	133	9	9	5.98773e+06	0.0567771	10000	10000	5.98773e+06	880	0	0.088
WBGene00000029	V:5160670-5161892	133	7	7	751995	0.400053	10000	3172	751995	1000	0	0.315259
WBGene00000030	V:5163395-5164759	133	6	6	518007	0.847819	10000	1304	518007	1000	0	0.766871
WBGene00015367	V:5168274-5169686	133	11	11	2.9458e+06	0.470345	10000	2403	2.9458e+06	1000	0	0.416146
WBGene00015372	X:6374750-6375592	133	2	2	240248	0.457005	10000	2287	240248	1000	0	0.437254
WBGene00015380	X:6357746-6357904	133	1	1	391950	0.289072	10000	3637	391950	1000	0	0.274952
WBGene00003053	X:6376458-6377684	133	7	7	297256	0.924901	10000	1100	297256	1000	0	0.909091
WBGene00015381	X:6335274-6338035	133	22	22	2.65024e+06	0.888493	10000	1173	2.65024e+06	1000	0	0.852515
WBGene00015382	X:6359407-6360760	133	14	14	1.65352e+06	0.804267	10000	1288	1.65352e+06	1000	0	0.776398
WBGene00015373	X:6367613-6373157	133	39	39	6.41359e+06	0.557895	10000	2024	6.41359e+06	1000	0	0.494071
WBGene00015374	X:6366012-6366831	133	6	6	304864	0.836418	10000	1202	304864	1000	0	0.831947
WBGene00015375	X:6364495-6365717	133	11	11	690462	0.693286	10000	1447	690462	1000	0	0.691085
WBGene00015376	X:6355584-6357781	133	21	21	4.42542e+06	0.705121	10000	1541	4.42542e+06	1000	0	0.648929
WBGene00015377	X:6350186-6351172,X:6350186-6351876	133	14	14	2.20313e+06	0.600644	10000	1904	2.20313e+06	1000	0	0.52521
WBGene00015378	X:6341834-6346029,X:6342580-6346029	133	28	28	4.47031e+06	0.554562	10000	1945	4.47031e+06	1000	0	0.514139
WBGene00015379	X:6346358-6347113	133	2	2	1.04481e+06	0.136953	10000	8540	1.04481e+06	1000	0	0.117096
WBGene00015385	III:7716165-7716446	133	1	1	0.00154435	0.51916	10000	1849	0.00154435	1000	0	0.540833
WBGene00015386	III:7712329-7717312	133	32	32	3.48376e+06	0.681089	10000	1483	3.48376e+06	1000	0	0.674309
WBGene00003002	III:7700133-7709472	133	26	26	4.96219e+06	0.684338	10000	1604	4.96219e+06	1000	0	0.623441
WBGene00200206	III:7712951-7713015	133	1	1	156417	0.554277	10000	1672	156417	1000	0	0.598086
WBGene00002202	III:4084034-4086636,III:4084034-4086636	133	26	26	7.67153e+06	0.447803	10000	2361	7.67153e+06	1000	0	0.423549
WBGene00195511	III:4109870-4110018	133	2	2	3.10879e+06	0.0166486	10000	10000	3.10879e+06	383	0	0.0383
WBGene00197172	III:4104732-4104878	133	1	1	240166	0.456974	10000	2474	240166	998	2	0.4038
WBGene00007269	III:4091076-4093296	133	14	14	4.85264e+06	0.338281	10000	2958	4.85264e+06	1000	0	0.338066
WBGene00004392	III:4093305-4094921	133	8	8	1.86528e+06	0.701573	10000	1535	1.86528e+06	1000	0	0.651466
WBGene00007270	III:4096900-4098133	133	5	5	4.76536e+06	0.0187816	10000	10000	4.76536e+06	585	0	0.0585
WBGene00007271	III:4090290-4090557	133	3	3	480331	0.456974	10000	2415	480331	999	1	0.413872
WBGene00007273	III:4096044-4097140	133	7	7	1.16443e+06	0.705903	10000	1696	1.16443e+06	1000	0	0.589623
WBGene00007274	I:10014730-10015497	133	3	3	487979	0.617717	10000	1756	487979	1000	0	0.569476
WBGene00001483	I:10016777-10018115	133	5	5	940920	0.422456	10000	2466	940920	1000	0	0.405515
WBGene00007275	I:9668629-9670715	133	9	9	3.54e+06	0.174391	10000	5085	3.54e+06	1000	0	0.196657
WBGene00000466	I:9665254-9668664,I:9665254-9667772	133	22	22	1.39818e+07	0.0229526	10000	10000	1.39818e+07	399	0	0.0399
WBGene00003800	I:9660174-9665144	133	20	20	6.88246e+06	0.118882	10000	6393	6.88246e+06	1000	0	0.156421
WBGene00007277	I:9658273-9660073	133	13	13	2.63442e+06	0.501843	10000	2385	2.63442e+06	1000	0	0.419287
WBGene00007278	I:9657057-9657850	133	8	8	2.95744e+06	0.110801	10000	6643	2.95744e+06	1000	0	0.150534
WBGene00004437	I:9669414-9670141	133	4	4	2.20647e+06	0.0784005	10000	7472	2.20647e+06	1000	0	0.133833
WBGene00007279	V:11291187-11292569	133	10	10	1.75391e+06	0.689559	10000	1530	1.75391e+06	1000	0	0.653595
WBGene00007281	V:11286817-11288226	133	6	6	2.31439e+06	0.272984	10000	3966	2.31439e+06	1000	0	0.252143
WBGene00001645	V:11282571-11286042	133	22	22	2.68842e+06	0.949678	10000	1099	2.68842e+06	1000	0	0.909918
WBGene00007282	V:11273147-11278159	133	15	15	2.93519e+06	0.756909	10000	1419	2.93519e+06	1000	0	0.704722
WBGene00007283	V:11271350-11272469	133	6	6	2.69941e+06	0.0959285	10000	9093	2.69941e+06	1000	0	0.109975
WBGene00015387	X:5386857-5394330	133	164	164	3.16539e+07	0.485692	10000	2156	3.16539e+07	1000	0	0.463822
WBGene00015388	X:5394562-5396928	133	36	36	1.12311e+07	0.171994	10000	5851	1.12311e+07	1000	0	0.170911
WBGene00015389	X:5397675-5400584	133	24	24	7.66218e+06	0.354257	10000	2836	7.66218e+06	1000	0	0.352609
WBGene00015390	X:5401484-5406443,X:5401484-5406443	133	51	51	9.58544e+06	0.593898	10000	1801	9.58544e+06	1000	0	0.555247
WBGene00195532	X:5381313-5381525	133	5	5	999673	0.537631	10000	2411	999673	1000	0	0.414766
WBGene00196593	X:5397448-5397575	133	5	5	1.1515e+06	0.586172	10000	1992	1.1515e+06	1000	0	0.502008
WBGene00022906	X:5407412-5407485	133	2	2	8358.99	1	10000	1012	8358.99	1000	0	0.988142
WBGene00015391	X:8542866-8546021	133	15	15	4.52531e+06	0.299245	10000	3542	4.52531e+06	1000	0	0.282326
WBGene00044338	X:8537107-8537513	133	8	8	2.36648e+06	0.172372	10000	5487	2.36648e+06	1000	0	0.182249
WBGene00044339	X:8537948-8538359	133	9	9	6.97636e+06	0.0641738	10000	10000	6.97636e+06	640	0	0.064
WBGene00219371	X:8521913-8522901	133	6	6	6.79377e+06	0.00727962	10000	10000	6.79377e+06	158	0	0.0158
WBGene00001448	X:8528249-8531076,X:8528250-8531076	133	27	27	1.00952e+07	0.154116	10000	6471	1.00952e+07	1000	0	0.154536
WBGene00023477	X:8534669-8535106	133	2	2	314756	0.651209	10000	1787	314756	1000	0	0.559597
WBGene00015396	V:7342187-7343836	133	80	80	8.89329e+06	0.661992	10000	1661	8.89329e+06	1000	0	0.602047
WBGene00005439	V:7350880-7352236	133	81	81	5.88159e+06	0.823108	10000	1317	5.88159e+06	1000	0	0.759301
WBGene00015397	V:7348210-7350067	133	126	126	1.75055e+07	0.74227	10000	1512	1.75055e+07	1000	0	0.661376
WBGene00015398	V:7354475-7355507	133	58	58	6.71748e+06	0.797377	10000	1278	6.71748e+06	1000	0	0.782473
WBGene00015399	V:7359996-7361773	133	96	96	2.93008e+07	0.398572	10000	2461	2.93008e+07	1000	0	0.406339
WBGene00015400	V:7362315-7364204	133	90	90	9.59468e+06	0.630768	10000	1781	9.59468e+06	1000	0	0.561482
WBGene00015401	V:7377896-7379484	133	69	69	8.53123e+06	0.603794	10000	1908	8.53123e+06	1000	0	0.524109
WBGene00015402	V:7379753-7381084	133	65	65	5.18854e+06	0.677851	10000	1587	5.18854e+06	1000	0	0.63012
WBGene00005646	V:7382020-7383309	133	38	38	8.71432e+06	0.545616	10000	2184	8.71432e+06	1000	0	0.457875
WBGene00005647	V:7384231-7386306	133	72	72	9.84202e+06	0.65973	10000	1641	9.84202e+06	1000	0	0.609385
WBGene00005947	V:7374389-7375594	133	58	58	6.27638e+06	0.587175	10000	1929	6.27638e+06	1000	0	0.518403
WBGene00235116	V:7356023-7356784	133	59	59	5.5222e+06	0.536879	10000	1815	5.5222e+06	1000	0	0.550964
WBGene00005602	V:7370776-7372131	133	51	51	1.18268e+07	0.452973	10000	2818	1.18268e+07	1000	0	0.354862
WBGene00015393	V:7365242-7366224	133	43	43	4.64309e+06	0.674311	10000	1668	4.64309e+06	1000	0	0.59952
WBGene00015394	V:7357437-7358882	133	82	82	1.49559e+07	0.334225	10000	2848	1.49559e+07	1000	0	0.351124
WBGene00005480	V:7353039-7354254	133	92	92	1.48245e+07	0.69356	10000	1427	1.48245e+07	1000	0	0.700771
WBGene00015395	V:7346300-7348135	133	93	93	8.75596e+06	0.762928	10000	1486	8.75596e+06	1000	0	0.672948
WBGene00005450	V:7344060-7345234	133	82	82	1.79802e+06	0.989319	10000	1020	1.79802e+06	1000	0	0.980392
WBGene00007284	X:15689457-15696423,X:15689539-15696423,X:15694393-15696423,X:15689457-15696423,X:15689539-15696423,X:15694393-15696423	133	71	71	1.04752e+07	0.634363	10000	1624	1.04752e+07	1000	0	0.615764
WBGene00195772	X:15693460-15693608	133	1	1	6.67701e-08	0.352273	10000	2824	6.67701e-08	1000	0	0.354108
WBGene00202227	X:15693459-15693609	133	1	1	6.67701e-08	0.352273	10000	2767	6.67701e-08	1000	0	0.361402
WBGene00015403	II:402659-404216,II:402659-404235	133	8	8	731538	0.911631	10000	1133	731538	1000	0	0.882613
WBGene00015404	II:388832-392737	133	116	116	1.45676e+07	0.221947	10000	4095	1.45676e+07	1000	0	0.2442
WBGene00015405	II:386193-387920	133	17	17	7.77421e+06	0.0693301	10000	8653	7.77421e+06	1000	0	0.115567
WBGene00015406	II:375249-375652	133	2	2	95701.8	0.895681	10000	1125	95701.8	1000	0	0.888889
WBGene00015407	II:382272-385354	133	25	25	8.76738e+06	0.115126	10000	6875	8.76738e+06	1000	0	0.145455
WBGene00015408	II:396690-399423	133	31	31	6.01567e+06	0.404659	10000	2566	6.01567e+06	1000	0	0.389712
WBGene00015409	II:380572-382257	133	37	37	1.15683e+07	0.130639	10000	5954	1.15683e+07	1000	0	0.167954
WBGene00199576	II:368532-368618	133	1	1	128857	0.522461	10000	2169	128857	965	35	0.452974
WBGene00206366	II:378650-380361	133	23	23	9.5825e+06	0.0391069	10000	10000	9.5825e+06	635	0	0.0635
WBGene00007285	X:13660518-13662963	133	16	16	257089	0.996507	10000	1003	257089	1000	0	0.997009
WBGene00007286	X:13665956-13668812	133	32	32	3.38246e+06	0.764393	10000	1406	3.38246e+06	1000	0	0.711238
WBGene00007287	X:13677191-13682078	133	21	21	1.70616e+06	0.945613	10000	1085	1.70616e+06	1000	0	0.921659
WBGene00000074	X:13687972-13695791	133	65	65	8.36091e+06	0.763737	10000	1453	8.36091e+06	1000	0	0.688231
WBGene00007288	X:13664588-13665352	133	8	8	3.27691e+06	0.209725	10000	4989	3.27691e+06	1000	0	0.200441
WBGene00198308	X:13672222-13672315	133	3	3	275488	0.831571	10000	1486	275488	1000	0	0.672948
WBGene00199448	X:13675844-13675985	133	1	1	0.00247694	0.953615	10000	1054	0.00247694	1000	0	0.948767
WBGene00015410	II:6848059-6851527,II:6848332-6851527	133	13	13	1.05111e+06	0.637745	10000	2153	1.05111e+06	1000	0	0.464468
WBGene00200867	II:6833789-6834006	133	3	3	370067	0.790998	10000	1405	370067	1000	0	0.711744
WBGene00200874	II:6853080-6853295	133	2	2	819437	0.349964	10000	3334	819437	1000	0	0.29994
WBGene00201982	II:6833777-6834000	133	2	2	368272	0.609453	10000	1800	368272	1000	0	0.555556
WBGene00202026	II:6834744-6834957	133	2	2	5431.55	0.0453831	10000	10000	5431.55	475	0	0.0475
WBGene00206529	II:6852218-6853491	133	17	17	6.64813e+06	0.1442	10000	4989	6.64813e+06	1000	0	0.200441
WBGene00001194	II:6835080-6847908,II:6837929-6847908,II:6845361-6847908,II:6842408-6847908,II:6840465-6847908	133	107	107	1.78674e+07	0.339691	10000	3111	1.78674e+07	1000	0	0.32144
WBGene00001023	II:6853468-6858288,II:6853468-6858298,II:6854433-6858288,II:6854433-6858298,II:6853468-6858288,II:6853468-6858298,II:6854189-6858288,II:6854189-6858298	133	22	22	3.99228e+06	0.544971	10000	1905	3.99228e+06	1000	0	0.524934
WBGene00196586	II:6832856-6832989	133	1	1	61464.6	0.658699	10000	1627	61464.6	992	8	0.61217
WBGene00007289	X:12280776-12282559,X:12280706-12282559	133	21	21	8.36649e+06	0.180997	10000	5323	8.36649e+06	1000	0	0.187864
WBGene00007290	X:12283300-12285314	133	14	14	4.26667e+06	0.320124	10000	3269	4.26667e+06	1000	0	0.305904
WBGene00007291	X:12285823-12287253	133	6	6	720916	0.458913	10000	2317	720916	1000	0	0.431593
WBGene00007292	X:12290838-12293267	133	28	28	3.88967e+06	0.730621	10000	1478	3.88967e+06	1000	0	0.67659
WBGene00007293	X:12287658-12288354	133	6	6	1.22017e+06	0.496627	10000	2100	1.22017e+06	1000	0	0.47619
WBGene00007294	X:12275041-12275677	133	4	4	999335	0.552277	10000	1916	999335	1000	0	0.521921
WBGene00197574	X:14044445-14044699	133	1	1	596744	0.0644565	10000	10000	596744	609	0	0.0609
WBGene00198154	X:14042891-14043079	133	1	1	144146	0.476932	10000	2044	144146	1000	0	0.489237
WBGene00198879	X:14042817-14043079	133	1	1	144146	0.476932	10000	2014	144146	1000	0	0.496524
WBGene00199682	X:14019961-14020123	133	4	4	168068	0.945626	10000	1128	168068	1000	0	0.886525
WBGene00200393	X:14024566-14024708	133	4	4	323381	0.881065	10000	1295	323381	1000	0	0.772201
WBGene00200450	X:14019961-14020110	133	4	4	168068	0.945626	10000	1099	168068	1000	0	0.909918
WBGene00200551	X:14039815-14040019	133	1	1	240166	0.456974	10000	2336	240166	999	1	0.427868
WBGene00007295	X:14020343-14022409	133	25	25	6.95313e+06	0.508931	10000	2332	6.95313e+06	1000	0	0.428816
WBGene00007296	X:14033800-14037433,X:14033793-14037433	133	36	36	4.39591e+06	0.943874	10000	1104	4.39591e+06	1000	0	0.905797
WBGene00201360	X:14039582-14039751	133	1	1	157.872	0.852116	10000	1173	157.872	1000	0	0.852515
WBGene00201909	X:14024487-14024761	133	4	4	323381	0.881065	10000	1265	323381	1000	0	0.790514
WBGene00202198	X:14047506-14047697	133	2	2	2801.29	1	10000	1005	2801.29	1000	0	0.995025
WBGene00219556	X:14018616-14019323	133	5	5	942487	0.556531	10000	2388	942487	1000	0	0.41876
WBGene00195512	X:14045455-14045598	133	1	1	146346	0.495507	10000	2366	146346	891	109	0.39962
WBGene00195764	X:14030193-14030307	133	3	3	9991.71	0.899787	10000	1120	9991.71	993	7	0.889732
WBGene00195987	X:14046350-14046575	133	2	2	99734.2	0.885677	10000	1102	99734.2	1000	0	0.907441
WBGene00196170	X:14015935-14016023	133	3	3	676075	0.589093	10000	2128	676075	1000	0	0.469925
WBGene00196793	X:14030135-14030311	133	3	3	9991.71	0.899787	10000	1147	9991.71	995	5	0.86966
WBGene00004708	X:14015943-14016015	133	1	1	157923	0.478932	10000	2538	157923	975	25	0.389086
WBGene00015411	IV:3428899-3430333	133	26	26	7.48528e+06	0.362642	10000	3043	7.48528e+06	1000	0	0.328623
WBGene00195724	IV:3423758-3423842	133	2	2	2.19179e+06	0.0308499	10000	10000	2.19179e+06	836	0	0.0836
WBGene00197323	IV:3424245-3424384	133	1	1	242434	0.380353	10000	3971	242434	967	33	0.247671
WBGene00198367	IV:3424159-3424362	133	3	3	448845	0.490728	10000	2351	448845	1000	0	0.425351
WBGene00200140	IV:3424726-3424807	133	2	2	5.22385e-06	0.90957	10000	1095	5.22385e-06	1000	0	0.913242
WBGene00219410	IV:3395880-3396552	133	11	11	7.08184e+06	0.0879783	10000	9595	7.08184e+06	1000	0	0.104221
WBGene00015412	IV:3415682-3419234	133	40	40	8.18966e+06	0.487026	10000	2367	8.18966e+06	1000	0	0.422476
WBGene00015413	IV:3399671-3403907	133	80	80	2.22862e+07	0.259465	10000	4094	2.22862e+07	1000	0	0.24426
WBGene00015414	IV:3394365-3394527	133	1	1	18447.1	0.836672	10000	1157	18447.1	999	1	0.863872
WBGene00001119	IV:3396580-3398613,IV:3396580-3399123,IV:3396580-3398890	133	24	24	1.445e+07	0.0696152	10000	10000	1.445e+07	918	0	0.0918
WBGene00015416	IV:3419812-3422607	133	62	62	4.55071e+06	0.844386	10000	1227	4.55071e+06	1000	0	0.814996
WBGene00015417	IV:3432774-3433487	133	11	11	558945	0.754699	10000	1344	558945	1000	0	0.744048
WBGene00195067	IV:3428087-3428534	133	8	8	1.17324e+06	0.691252	10000	1565	1.17324e+06	1000	0	0.638978
WBGene00015418	III:8495067-8518882,III:8495017-8518881,III:8493877-8518881,III:8507634-8518881,III:8513202-8518881,III:8495067-8518881,III:8500270-8518881	133	169	169	3.48187e+07	0.516916	10000	1943	3.48187e+07	1000	0	0.514668
WBGene00197048	III:8510339-8510479	133	1	1	0.00689607	0.835981	10000	1185	0.00689607	1000	0	0.843882
WBGene00197927	III:8506545-8506695	133	2	2	244209	0.717618	10000	1549	244209	1000	0	0.645578
WBGene00201689	III:8506842-8506992	133	9	9	2.85011e+06	0.405829	10000	2629	2.85011e+06	1000	0	0.380373
WBGene00015439	V:3377535-3382850	133	24	24	9.23796e+06	0.307843	10000	3860	9.23796e+06	1000	0	0.259067
WBGene00015440	V:3385694-3388156	133	43	43	1.61124e+07	0.272973	10000	5887	1.61124e+07	1000	0	0.169866
WBGene00015441	V:3389329-3390952	133	64	64	2.86266e+07	0.291246	10000	4437	2.86266e+07	1000	0	0.225378
WBGene00015433	V:3369080-3369877	133	5	5	289610	1	10000	1263	289610	1000	0	0.791766
WBGene00015434	V:3362783-3368321	133	25	25	7.82324e+06	0.409188	10000	2978	7.82324e+06	1000	0	0.335796
WBGene00015435	V:3358598-3361093	133	15	15	1.41741e+07	0.0212048	10000	10000	1.41741e+07	644	0	0.0644
WBGene00015436	V:3354668-3355513	133	4	4	6.81275e+06	0.00918967	10000	10000	6.81275e+06	333	1	0.03335
WBGene00015437	V:3355979-3357193	133	1	1	199107	0.426613	10000	3658	199107	971	29	0.26941
WBGene00006012	V:3370941-3372773	133	11	11	5.55832e+06	0.181635	10000	7366	5.55832e+06	1000	0	0.135759
WBGene00015438	V:3374361-3377073	133	39	39	7.59667e+06	0.274404	10000	4236	7.59667e+06	1000	0	0.236072
WBGene00005093	V:5904916-5906352	133	13	13	2.74777e+06	0.44573	10000	2389	2.74777e+06	1000	0	0.418585
WBGene00015425	V:5914094-5917848	133	15	15	4.16143e+06	0.483035	10000	2231	4.16143e+06	1000	0	0.448229
WBGene00015427	V:5912756-5913757	133	7	7	4.55282e+06	0.0549676	10000	10000	4.55282e+06	946	0	0.0946
WBGene00202161	V:5892770-5892911	133	1	1	36676.5	0.771295	10000	1293	36676.5	1000	0	0.773395
WBGene00015419	V:5922544-5924297	133	16	16	4.68602e+06	0.421609	10000	2522	4.68602e+06	1000	0	0.396511
WBGene00015420	V:5920120-5920395	133	2	2	240174	0.675612	10000	1475	240174	1000	0	0.677966
WBGene00015421	V:5907407-5909620	133	26	26	5.76771e+06	0.50715	10000	2145	5.76771e+06	1000	0	0.4662
WBGene00015422	V:5902132-5904846	133	21	21	4.74287e+06	0.502729	10000	2101	4.74287e+06	1000	0	0.475964
WBGene00001698	V:5895387-5898602	133	32	32	7.26043e+06	0.538088	10000	1947	7.26043e+06	1000	0	0.513611
WBGene00015423	V:5893316-5895209	133	15	15	6.55831e+06	0.0852085	10000	8638	6.55831e+06	1000	0	0.115768
WBGene00015424	V:5882664-5883837	133	11	11	3.73522e+06	0.291593	10000	3677	3.73522e+06	1000	0	0.271961
WBGene00005094	V:5898537-5900040	133	7	7	1.58873e+06	0.486391	10000	2409	1.58873e+06	1000	0	0.41511
WBGene00015428	X:358091-360198	133	19	19	4.28916e+06	0.485069	10000	2402	4.28916e+06	1000	0	0.41632
WBGene00015429	X:353619-357934	133	21	21	1.03875e+07	0.142616	10000	5982	1.03875e+07	1000	0	0.167168
WBGene00015430	X:344126-346289	133	15	15	4.07177e+06	0.535171	10000	2318	4.07177e+06	1000	0	0.431406
WBGene00015431	X:334579-341232	133	90	90	2.26948e+07	0.516419	10000	2367	2.26948e+07	1000	0	0.422476
WBGene00045270	X:360778-362966	133	16	16	2.75805e+06	0.700825	10000	1715	2.75805e+06	1000	0	0.58309
WBGene00196039	X:353235-353341	133	1	1	12577.1	0.84163	10000	1381	12577.1	986	14	0.719044
WBGene00015442	I:5726377-5729307	133	21	21	5.52972e+06	0.527188	10000	1939	5.52972e+06	1000	0	0.51573
WBGene00002989	I:5716675-5725356	133	37	37	6.23942e+06	0.518269	10000	2009	6.23942e+06	1000	0	0.49776
WBGene00007297	I:9673666-9678553	133	25	25	4.3045e+06	0.508467	10000	2182	4.3045e+06	1000	0	0.458295
WBGene00001405	I:9711066-9712719,I:9711066-9712766	133	10	10	2.78424e+06	0.402644	10000	3248	2.78424e+06	1000	0	0.307882
WBGene00077685	I:9694621-9695212	133	1	1	360042	0.0565	10000	10000	360042	473	0	0.0473
WBGene00219286	I:9704951-9705293	133	1	1	240166	0.456974	10000	2328	240166	998	2	0.429124
WBGene00002069	I:9685481-9688648	133	11	11	3.84513e+06	0.327348	10000	3071	3.84513e+06	1000	0	0.325627
WBGene00004426	I:9689196-9690127,I:9689184-9690127	133	4	4	3.1853e+06	0.0395344	10000	10000	3.1853e+06	846	0	0.0846
WBGene00007299	I:9690097-9690557	133	2	2	2.53079e+06	0.0313266	10000	10000	2.53079e+06	403	0	0.0403
WBGene00007301	I:9695707-9696762	133	1	1	1.86e+06	0.0151049	10000	10000	1.86e+06	485	84	0.0527
WBGene00007302	I:9697593-9699555	133	5	5	1.97039e+06	0.220962	10000	5385	1.97039e+06	1000	0	0.185701
WBGene00007303	I:9710087-9710767	133	4	4	4.37105e+06	0.00146701	10000	10000	4.37105e+06	112	0	0.0112
WBGene00005300	V:7497739-7499055	133	94	94	9.86893e+06	0.745516	10000	1496	9.86893e+06	1000	0	0.668449
WBGene00005437	V:7502649-7504371	133	70	70	4.09478e+06	0.795541	10000	1420	4.09478e+06	1000	0	0.704225
WBGene00004795	V:5119969-5126916	133	106	106	6.89496e+07	0.032784	10000	10000	6.89496e+07	598	0	0.0598
WBGene00015444	V:5093714-5096277	133	34	34	1.6209e+07	0.0385063	10000	10000	1.6209e+07	797	0	0.0797
WBGene00006782	V:5097108-5098907	133	14	14	1.82656e+07	0.00038425	10000	10000	1.82656e+07	26	0	0.0026
WBGene00015446	V:5100079-5102117	133	24	24	1.53272e+07	0.0107704	10000	10000	1.53272e+07	317	0	0.0317
WBGene00015447	V:5103041-5105034	133	36	36	1.29016e+07	0.203789	10000	6836	1.29016e+07	1000	0	0.146284
WBGene00015448	V:5105763-5107916	133	34	34	4.27926e+07	0.0246653	10000	10000	4.27926e+07	413	0	0.0413
WBGene00015449	V:5108014-5110789	133	54	54	5.49249e+07	0.0382803	10000	10000	5.49249e+07	558	0	0.0558
WBGene00015450	V:5111496-5113754	133	20	20	1.21431e+07	0.0221978	10000	10000	1.21431e+07	721	0	0.0721
WBGene00015451	V:5114744-5119209	133	59	59	3.62207e+07	0.0498387	10000	10000	3.62207e+07	742	0	0.0742
WBGene00006929	X:3403470-3408605	133	34	34	1.25605e+07	0.337452	10000	3485	1.25605e+07	1000	0	0.286944
WBGene00000503	X:3397607-3400017	133	6	6	1.85717e+06	0.458413	10000	2602	1.85717e+06	1000	0	0.38432
WBGene00006810	X:3408663-3411615,X:3408663-3411683,X:3408693-3411615,X:3408693-3411683	133	12	12	4.08543e+06	0.408168	10000	2752	4.08543e+06	1000	0	0.363372
WBGene00000990	X:3412882-3414706	133	6	6	2.38166e+06	0.308995	10000	3645	2.38166e+06	1000	0	0.274348
WBGene00195081	X:3416887-3419213	133	3	3	1.65817e+06	0.196847	10000	4491	1.65817e+06	1000	0	0.222668
WBGene00007309	IV:10115390-10118084,IV:10116254-10118084,IV:10116767-10118084	133	21	21	6.18994e+06	0.337722	10000	2775	6.18994e+06	1000	0	0.36036
WBGene00007310	IV:10119459-10122305	133	14	14	2.21354e+06	0.650988	10000	1732	2.21354e+06	1000	0	0.577367
WBGene00255426	IV:10114524-10115129	133	4	4	1.25535e+06	0.43051	10000	2516	1.25535e+06	1000	0	0.397456
WBGene00007304	IV:10088366-10089889,IV:10088370-10088608	133	7	7	3.57211e+06	0.172997	10000	5589	3.57211e+06	1000	0	0.178923
WBGene00007305	IV:10090733-10092379	133	4	4	752698	0.669014	10000	1616	752698	1000	0	0.618812
WBGene00003432	IV:10095399-10095851	133	1	1	1.44846e+06	0.0320121	10000	10000	1.44846e+06	747	70	0.0782
WBGene00007306	IV:10094199-10095225	133	7	7	3.20772e+06	0.202367	10000	4885	3.20772e+06	1000	0	0.204708
WBGene00001001	IV:10097207-10106556	133	45	45	1.09237e+07	0.521333	10000	1974	1.09237e+07	1000	0	0.506586
WBGene00001204	IV:10107034-10110412	133	25	25	4.5099e+06	0.781769	10000	1382	4.5099e+06	1000	0	0.723589
WBGene00007307	IV:10110346-10111577,IV:10110815-10111577	133	6	6	1.42767e+06	0.598351	10000	1814	1.42767e+06	1000	0	0.551268
WBGene00007308	IV:10112890-10114231	133	5	5	1.04945e+06	0.590526	10000	2400	1.04945e+06	1000	0	0.416667
WBGene00015458	II:5101984-5102647	133	4	4	252958	0.710812	10000	1506	252958	1000	0	0.664011
WBGene00015459	II:5103340-5103834	133	4	4	722291	0.568607	10000	1838	722291	1000	0	0.54407
WBGene00077489	II:5094244-5095370	133	10	10	1.40018e+06	0.717229	10000	1516	1.40018e+06	1000	0	0.659631
WBGene00199205	II:5091153-5091299	133	1	1	240166	0.456974	10000	2223	240166	998	2	0.449393
WBGene00003402	II:5104429-5108901,II:5104429-5107047,II:5104117-5108901,II:5104429-5108901	133	32	32	6.01576e+06	0.632073	10000	1717	6.01576e+06	1000	0	0.582411
WBGene00015453	II:5093235-5094214	133	2	2	405113	0.575812	10000	2087	405113	1000	0	0.479157
WBGene00004040	II:5083847-5091636	133	45	45	1.10861e+07	0.337807	10000	3134	1.10861e+07	1000	0	0.319081
WBGene00015454	II:5081494-5083441	133	19	19	3.27519e+06	0.601356	10000	1735	3.27519e+06	1000	0	0.576369
WBGene00015455	II:5085784-5086121	133	1	1	2912.42	0.0808225	10000	10000	2912.42	822	0	0.0822
WBGene00015456	II:5099437-5100242	133	4	4	918521	0.238717	10000	5226	918521	1000	0	0.191351
WBGene00015457	II:5100411-5101783	133	9	9	1.21437e+06	0.628446	10000	1672	1.21437e+06	1000	0	0.598086
WBGene00007311	II:7958843-7960237	133	14	14	1.40614e+06	0.681394	10000	1694	1.40614e+06	1000	0	0.590319
WBGene00197085	II:7966313-7966428	133	1	1	392232	0.264498	10000	5951	392232	943	57	0.16325
WBGene00007312	II:14534297-14535266	133	18	18	6.51941e+06	0.0201005	10000	10000	6.51941e+06	611	0	0.0611
WBGene00007313	II:14535446-14537579,II:14535922-14537579	133	37	37	4.57958e+06	0.730348	10000	1429	4.57958e+06	1000	0	0.69979
WBGene00007314	II:14540818-14548791	133	117	117	2.12639e+07	0.504298	10000	2058	2.12639e+07	1000	0	0.485909
WBGene00003392	II:14552504-14561596,II:14552526-14556073	133	111	111	2.77784e+07	0.318348	10000	3168	2.77784e+07	1000	0	0.315657
WBGene00007315	II:14537945-14539162,II:14537990-14539162	133	15	15	2.83863e+06	0.617702	10000	1697	2.83863e+06	1000	0	0.589275
WBGene00007316	II:14550912-14552485,II:14552295-14552485	133	29	29	2.60822e+06	0.91739	10000	1141	2.60822e+06	1000	0	0.876424
WBGene00004083	V:10702548-10704906	133	6	6	679646	0.812392	10000	1314	679646	1000	0	0.761035
WBGene00202226	X:10849649-10849866	133	2	2	2.23262e+06	0.0545708	10000	10000	2.23262e+06	757	0	0.0757
WBGene00219799	X:10840283-10840374	133	1	1	1794.05	0.939845	10000	1063	1794.05	993	7	0.937441
WBGene00003999	X:10854319-10859293,X:10854319-10858712	133	35	35	2.24375e+07	0.0222255	10000	10000	2.24375e+07	318	0	0.0318
WBGene00007317	X:10842681-10844674	133	14	14	8.1875e+06	0.0595622	10000	10000	8.1875e+06	967	0	0.0967
WBGene00196216	X:10846323-10846518	133	2	2	267452	0.434334	10000	3042	267452	1000	0	0.328731
WBGene00197473	X:10846438-10846573	133	2	2	267452	0.434334	10000	3049	267452	1000	0	0.327976
WBGene00198700	X:10843929-10844060	133	3	3	975461	0.383747	10000	3928	975461	999	1	0.254455
WBGene00199056	X:10843932-10844063	133	3	3	975461	0.383747	10000	3586	975461	999	1	0.278723
WBGene00201921	X:10849580-10849862	133	2	2	2.23262e+06	0.0545708	10000	10000	2.23262e+06	749	0	0.0749
WBGene00199265	IV:6839306-6839449	133	1	1	357392	0.349602	10000	2842	357392	1000	0	0.351865
WBGene00199353	IV:6840690-6840824	133	1	1	193915	0.226329	10000	4413	193915	1000	0	0.226603
WBGene00200701	IV:6841554-6841698	133	1	1	9180.57	0.864452	10000	1226	9180.57	915	85	0.780995
WBGene00201550	IV:6839306-6839449	133	1	1	357392	0.349602	10000	2886	357392	1000	0	0.3465
WBGene00003043	IV:6842963-6844966,IV:6842963-6845901	133	8	8	1.60751e+06	0.631693	10000	1725	1.60751e+06	1000	0	0.57971
WBGene00202097	IV:6841484-6841609	133	2	2	249346	0.62782	10000	1760	249346	1000	0	0.568182
WBGene00202332	IV:6839063-6839199	133	2	2	519907	0.406455	10000	2732	519907	1000	0	0.366032
WBGene00007319	III:9987767-9988460	133	3	3	1.61663e+06	0.241132	10000	4504	1.61663e+06	1000	0	0.222025
WBGene00045242	III:10004512-10004965,III:10004465-10004965	133	4	4	1.96055e+06	0.218854	10000	4867	1.96055e+06	1000	0	0.205465
WBGene00194886	III:9987378-9987728	133	3	3	2.35418e+06	0.165788	10000	6920	2.35418e+06	1000	0	0.144509
WBGene00198659	III:9995802-9995952	133	3	3	715273	0.375619	10000	2753	715273	999	1	0.363058
WBGene00199190	III:9989479-9989628	133	4	4	732993	0.669595	10000	1633	732993	1000	0	0.61237
WBGene00219280	III:10012435-10013205	133	4	4	2.50239e+06	0.0980836	10000	7379	2.50239e+06	1000	0	0.13552
WBGene00219314	III:9998541-9999335	133	5	5	1.2081e+06	0.565699	10000	1972	1.2081e+06	1000	0	0.507099
WBGene00007320	III:9999818-10000516	133	5	5	3.75988e+06	0.10997	10000	8418	3.75988e+06	1000	0	0.118793
WBGene00004100	III:9996210-9997920	133	13	13	2.79636e+06	0.492484	10000	2146	2.79636e+06	1000	0	0.465983
WBGene00007321	III:9993884-9996235	133	19	19	7.03861e+06	0.294099	10000	3640	7.03861e+06	1000	0	0.274725
WBGene00007322	III:10001374-10003782	133	18	18	5.40407e+06	0.44055	10000	2309	5.40407e+06	1000	0	0.433088
WBGene00007323	III:10007972-10010177	133	19	19	2.13663e+06	0.70362	10000	1465	2.13663e+06	1000	0	0.682594
WBGene00004344	III:10015110-10016534,III:10014592-10016534	133	27	27	4.34017e+06	0.698522	10000	1499	4.34017e+06	1000	0	0.667111
WBGene00007324	III:10005456-10006784	133	16	16	3.50673e+06	0.57036	10000	1837	3.50673e+06	1000	0	0.544366
WBGene00007328	II:9918124-9920568	133	17	17	9.3504e+06	0.0845939	10000	10000	9.3504e+06	879	0	0.0879
WBGene00007329	II:9922247-9930830,II:9922247-9930830,II:9922247-9930770	133	65	65	1.32803e+07	0.564456	10000	1989	1.32803e+07	1000	0	0.502765
WBGene00007330	II:9934403-9936893	133	19	19	2.13372e+06	0.818265	10000	1333	2.13372e+06	1000	0	0.750188
WBGene00007331	II:9931844-9934427,II:9931844-9934431,II:9931844-9934443	133	12	12	3.7849e+06	0.471984	10000	2360	3.7849e+06	1000	0	0.423729
WBGene00007332	II:9939153-9940337,II:9939218-9940337,II:9939465-9940337,II:9939229-9940337,II:9939230-9940337	133	4	4	635839	0.631892	10000	1682	635839	1000	0	0.59453
WBGene00007333	II:9940760-9944047,II:9940760-9944047,II:9943014-9944047	133	13	13	2.22098e+06	0.742947	10000	1548	2.22098e+06	1000	0	0.645995
WBGene00007334	II:9938105-9938963	133	11	11	3.91063e+06	0.184164	10000	4768	3.91063e+06	1000	0	0.209732
WBGene00086567	II:9917121-9917943	133	7	7	7.32739e+06	0.00578417	10000	10000	7.32739e+06	246	0	0.0246
WBGene00007335	IV:11253984-11255720	133	6	6	1.08739e+06	0.581323	10000	2254	1.08739e+06	1000	0	0.443656
WBGene00001795	IV:11248901-11259465	133	38	38	1.45019e+07	0.186971	10000	5088	1.45019e+07	1000	0	0.196541
WBGene00007336	IV:11246447-11248052	133	7	7	1.14228e+06	0.655672	10000	1773	1.14228e+06	1000	0	0.564016
WBGene00007337	IV:11260330-11261170	133	3	3	297720	0.652343	10000	2102	297720	1000	0	0.475737
WBGene00007338	IV:11231669-11233123	133	7	7	993660	0.680237	10000	1692	993660	1000	0	0.591017
WBGene00235138	IV:11238948-11241453	133	5	5	1.75065e+06	0.283558	10000	4283	1.75065e+06	1000	0	0.233481
WBGene00197520	V:7225131-7225333	133	2	2	886962	0.261433	10000	4210	886962	1000	0	0.23753
WBGene00015460	V:7239770-7241366,V:7239770-7241360	133	9	9	7.88943e+06	0.0139619	10000	10000	7.88943e+06	449	0	0.0449
WBGene00015461	V:7231189-7232749	133	11	11	1.16041e+07	0.00676971	10000	10000	1.16041e+07	310	0	0.031
WBGene00001428	V:7225368-7226314	133	3	3	922473	0.555245	10000	1968	922473	1000	0	0.50813
WBGene00001563	V:7226374-7230848	133	27	27	1.39369e+07	0.125189	10000	6395	1.39369e+07	1000	0	0.156372
WBGene00015462	V:7232433-7234826	133	14	14	4.32767e+06	0.397957	10000	2762	4.32767e+06	1000	0	0.362056
WBGene00015463	V:7234923-7237130	133	8	8	2.02324e+06	0.504059	10000	2098	2.02324e+06	1000	0	0.476644
WBGene00015464	V:7242906-7247050,V:7242906-7247287,V:7242906-7247157,V:7242906-7247297	133	34	34	1.54729e+07	0.218712	10000	4107	1.54729e+07	1000	0	0.243487
WBGene00015465	V:7252324-7255157	133	41	41	5.39483e+07	0.0116329	10000	10000	5.39483e+07	399	0	0.0399
WBGene00015466	V:7237392-7239662,V:7237442-7239662,V:7237392-7238151,V:7237442-7238151	133	31	31	1.68905e+07	0.0921708	10000	7584	1.68905e+07	1000	0	0.131857
WBGene00007325	X:11160980-11163686	133	21	21	1.33907e+07	0.0360775	10000	10000	1.33907e+07	516	0	0.0516
WBGene00199199	X:11137624-11137760	133	6	6	3.24102e+06	0.0838097	10000	8674	3.24102e+06	1000	0	0.115287
WBGene00199716	X:11135782-11135925	133	1	1	110038	0.291725	10000	3332	110038	1000	0	0.30012
WBGene00200163	X:11140315-11140454	133	1	1	22005.5	0.801659	10000	1182	22005.5	1000	0	0.846024
WBGene00201115	X:11134950-11135078	133	1	1	136310	0.563495	10000	1606	136310	1000	0	0.622665
WBGene00202329	X:11134953-11135081	133	1	1	136310	0.563495	10000	1634	136310	1000	0	0.611995
WBGene00007326	X:11153064-11157643	133	32	32	1.38947e+07	0.178126	10000	5689	1.38947e+07	1000	0	0.175778
WBGene00007327	X:11142970-11152820	133	83	83	3.60866e+07	0.114609	10000	8427	3.60866e+07	1000	0	0.118666
WBGene00196504	X:11133895-11134039	133	1	1	136310	0.563495	10000	1632	136310	1000	0	0.612745
WBGene00000310	X:11163357-11163439	133	1	1	1.59248e+06	0.0245547	10000	10000	1.59248e+06	485	70	0.052
WBGene00015477	III:6080562-6084737,III:6082170-6084737,III:6082790-6084737,III:6082164-6084737	133	14	14	2.09844e+06	0.68418	10000	1609	2.09844e+06	1000	0	0.621504
WBGene00015478	III:6067856-6072076,III:6067856-6069902,III:6067890-6068827,III:6067856-6072068	133	23	23	3.18114e+06	0.678061	10000	1532	3.18114e+06	1000	0	0.652742
WBGene00015479	III:6084672-6087455	133	10	10	1.59577e+06	0.638733	10000	1640	1.59577e+06	1000	0	0.609756
WBGene00015480	III:6088684-6102862,III:6088684-6102741,III:6088684-6091058	133	99	99	2.8318e+07	0.349874	10000	3001	2.8318e+07	1000	0	0.333222
WBGene00015481	III:6436607-6439958	133	14	14	5.59567e+06	0.288007	10000	3679	5.59567e+06	1000	0	0.271813
WBGene00015487	III:6431036-6431792	133	2	2	480331	0.456974	10000	2254	480331	998	2	0.443212
WBGene00003214	III:6440144-6441867,III:6440144-6443000,III:6440144-6442837,III:6440144-6442822,III:6440144-6443000,III:6440144-6442837	133	14	14	2.82355e+06	0.657231	10000	1614	2.82355e+06	1000	0	0.619579
WBGene00002855	III:6444691-6446907,III:6444691-6446943	133	11	11	1.69038e+06	0.501563	10000	2062	1.69038e+06	1000	0	0.484966
WBGene00015488	III:6443074-6443971	133	6	6	920879	0.802189	10000	1520	920879	1000	0	0.657895
WBGene00006516	III:6433238-6436500	133	9	9	1.11571e+06	0.74015	10000	1648	1.11571e+06	1000	0	0.606796
WBGene00006515	III:6432180-6433153	133	6	6	907893	0.510974	10000	2013	907893	1000	0	0.496771
WBGene00002881	III:6407128-6410018	133	14	14	2.35206e+06	0.637525	10000	1652	2.35206e+06	1000	0	0.605327
WBGene00015483	III:6410035-6411559	133	8	8	4.0811e+06	0.172688	10000	6030	4.0811e+06	1000	0	0.165837
WBGene00003523	III:6412247-6414993,III:6411579-6414993,III:6411579-6414993	133	19	19	2.26713e+06	0.715711	10000	1608	2.26713e+06	1000	0	0.621891
WBGene00015484	III:6415778-6419457,III:6415778-6421712,III:6415771-6419457,III:6415771-6421712	133	28	28	5.27833e+06	0.446411	10000	2281	5.27833e+06	1000	0	0.438404
WBGene00015485	III:6422458-6427305	133	18	18	2.01671e+06	0.687612	10000	1605	2.01671e+06	1000	0	0.623053
WBGene00015486	III:6427530-6430934	133	27	27	4.26967e+06	0.628536	10000	1589	4.26967e+06	1000	0	0.629327
WBGene00007339	II:11411881-11415729,II:11411881-11415772	133	51	51	1.42103e+07	0.325834	10000	3222	1.42103e+07	1000	0	0.310366
WBGene00199308	II:11402676-11402825	133	1	1	431803	0.318574	10000	3558	431803	975	25	0.277544
WBGene00202088	II:11396416-11396566	133	4	4	675665	0.531663	10000	2141	675665	1000	0	0.467071
WBGene00007340	II:11418313-11423381	133	41	41	1.16163e+07	0.3003	10000	3428	1.16163e+07	1000	0	0.291715
WBGene00014666	II:11425268-11430344,II:11424829-11430344,II:11425268-11430599,II:11424829-11430599	133	36	36	5.57853e+06	0.66511	10000	1691	5.57853e+06	1000	0	0.591366
WBGene00007341	II:11431867-11432766	133	9	9	1.52685e+06	0.643136	10000	1679	1.52685e+06	1000	0	0.595593
WBGene00007342	II:11434220-11434958	133	5	5	681975	0.716133	10000	1537	681975	1000	0	0.650618
WBGene00044029	II:11410113-11411975	133	51	51	1.43844e+07	0.404807	10000	2485	1.43844e+07	1000	0	0.402414
WBGene00197698	II:11396421-11396571	133	4	4	675665	0.531663	10000	2049	675665	1000	0	0.488043
WBGene00015470	III:5597955-5600058,III:5597955-5600058	133	5	5	1.06995e+06	0.510335	10000	1991	1.06995e+06	1000	0	0.50226
WBGene00022910	III:5626943-5628206	133	12	12	1.81193e+06	0.632216	10000	1607	1.81193e+06	1000	0	0.622278
WBGene00197335	III:5603595-5603756	133	1	1	6.92584	0.994974	10000	1006	6.92584	1000	0	0.994036
WBGene00197666	III:5602040-5602188	133	1	1	4631.32	0.828752	10000	1207	4631.32	1000	0	0.8285
WBGene00198368	III:5602333-5602474	133	1	1	4.40294	0.641275	10000	1537	4.40294	1000	0	0.650618
WBGene00200205	III:5602198-5602344	133	1	1	1.59248e+06	0.0245547	10000	10000	1.59248e+06	557	82	0.0598
WBGene00000900	III:5625141-5632318,III:5626485-5632318,III:5625013-5632319,III:5625141-5630098	133	43	43	8.10829e+06	0.617448	10000	1681	8.10829e+06	1000	0	0.594884
WBGene00015467	III:5614971-5617272	133	11	11	1.57326e+06	0.648627	10000	1704	1.57326e+06	1000	0	0.586854
WBGene00000239	III:5612273-5614679,III:5612273-5614679	133	9	9	972002	0.735082	10000	1428	972002	1000	0	0.70028
WBGene00001514	III:5604459-5607553	133	9	9	1.77044e+06	0.608911	10000	1924	1.77044e+06	1000	0	0.519751
WBGene00015468	III:5600381-5603656,III:5600381-5603656	133	21	21	4.18386e+06	0.595876	10000	1683	4.18386e+06	1000	0	0.594177
WBGene00015469	III:5607507-5610346	133	17	17	2.60167e+06	0.634721	10000	1614	2.60167e+06	1000	0	0.619579
WBGene00004927	X:1128985-1132709,X:1128985-1132925	133	33	33	7.8668e+06	0.512665	10000	2207	7.8668e+06	1000	0	0.453104
WBGene00219800	X:1107078-1107207	133	3	3	249397	0.684921	10000	1581	249397	1000	0	0.632511
WBGene00015471	X:1125669-1128288,X:1125742-1128288,X:1125169-1128288	133	38	38	5.74329e+06	0.749595	10000	1486	5.74329e+06	1000	0	0.672948
WBGene00015472	X:1111902-1116794	133	23	23	2.29551e+06	0.890259	10000	1233	2.29551e+06	1000	0	0.81103
WBGene00015473	X:1107968-1110110	133	25	25	4.30753e+06	0.698787	10000	1731	4.30753e+06	1000	0	0.577701
WBGene00002062	X:1104211-1106247	133	12	12	2.22793e+06	0.618821	10000	1787	2.22793e+06	1000	0	0.559597
WBGene00015474	X:1117196-1119407	133	11	11	2.66298e+06	0.541976	10000	2356	2.66298e+06	1000	0	0.424448
WBGene00015476	X:1122487-1124224,X:1122420-1124234	133	23	23	4.26841e+06	0.666986	10000	1819	4.26841e+06	1000	0	0.549753
WBGene00015492	X:4588767-4590447	133	8	8	1.64475e+06	0.677874	10000	1623	1.64475e+06	1000	0	0.616143
WBGene00195517	X:4558740-4558884	133	3	3	2.4359e+06	0.00753885	10000	10000	2.4359e+06	346	0	0.0346
WBGene00196162	X:4555498-4555642	133	1	1	39516.4	0.388759	10000	2520	39516.4	1000	0	0.396825
WBGene00197377	X:4584742-4584867	133	2	2	490144	0.173789	10000	6083	490144	1000	0	0.164393
WBGene00200447	X:4571840-4572061	133	3	3	55406	0.665782	10000	1476	55406	1000	0	0.677507
WBGene00200780	X:4573945-4574283	133	1	1	2.18942e+06	0.00838245	10000	10000	2.18942e+06	277	52	0.0303
WBGene00201960	X:4556742-4556881	133	1	1	240299	0.382459	10000	3880	240299	961	39	0.252706
WBGene00202481	X:4584728-4584846	133	2	2	490144	0.173789	10000	5967	490144	1000	0	0.167588
WBGene00015493	X:4586916-4587993	133	12	12	8.77679e+06	0.0632922	10000	10000	8.77679e+06	758	0	0.0758
WBGene00015494	X:4579506-4581641,X:4578248-4581641	133	36	36	2.28033e+07	0.0165023	10000	10000	2.28033e+07	539	0	0.0539
WBGene00000133	X:4571447-4573914	133	51	51	8.68512e+06	0.446709	10000	2302	8.68512e+06	1000	0	0.434405
WBGene00000136	X:4565301-4569393	133	92	92	1.78625e+07	0.260644	10000	3794	1.78625e+07	1000	0	0.263574
WBGene00015495	X:4562194-4562837	133	4	4	2.68008e+06	0.0105382	10000	10000	2.68008e+06	351	0	0.0351
WBGene00015496	X:4581597-4585665	133	32	32	8.50565e+06	0.255569	10000	3708	8.50565e+06	1000	0	0.269687
WBGene00001455	X:4591280-4592504,X:4592150-4592504	133	10	10	4.21148e+06	0.193688	10000	5229	4.21148e+06	1000	0	0.191241
WBGene00195372	X:4576405-4576536	133	1	1	490563	0.28774	10000	4065	490563	1000	0	0.246002
WBGene00005643	V:762816-764657,V:762733-764657,V:762816-764593	133	29	29	3.43957e+06	0.781608	10000	1405	3.43957e+06	1000	0	0.711744
WBGene00005613	V:734419-736271	133	121	121	7.5088e+06	0.951293	10000	1055	7.5088e+06	1000	0	0.947867
WBGene00005612	V:736802-738870	133	99	99	1.37847e+07	0.763126	10000	1347	1.37847e+07	1000	0	0.74239
WBGene00015491	V:761625-761978	133	5	5	393463	0.699335	10000	1449	393463	1000	0	0.690131
WBGene00006288	V:751325-752779	133	49	49	1.78474e+06	0.995663	10000	1004	1.78474e+06	1000	0	0.996016
WBGene00005228	V:728311-734279,V:728308-734279,V:728311-734279	133	360	360	3.64334e+07	0.814439	10000	1194	3.64334e+07	1000	0	0.837521
WBGene00206359	V:760189-761414	133	30	30	5.00606e+06	0.824167	10000	1296	5.00606e+06	1000	0	0.771605
WBGene00219801	V:728230-728328	133	3	3	398693	0.716337	10000	1331	398693	1000	0	0.751315
WBGene00006087	V:756468-757892	133	18	18	3.38104e+06	0.669391	10000	1893	3.38104e+06	1000	0	0.528262
WBGene00005642	V:753333-755048	133	30	30	4.74015e+06	0.892961	10000	1153	4.74015e+06	1000	0	0.867303
WBGene00005516	V:748343-750467	133	121	121	7.68061e+06	0.921543	10000	1105	7.68061e+06	1000	0	0.904977
WBGene00006182	V:743647-745475	133	112	112	7.09091e+06	0.963575	10000	1036	7.09091e+06	1000	0	0.965251
WBGene00015489	V:742119-743273	133	86	86	7.26706e+06	0.932901	10000	1076	7.26706e+06	1000	0	0.929368
WBGene00001564	V:724206-728103,V:724359-728103	133	153	153	1.27643e+07	0.791448	10000	1276	1.27643e+07	1000	0	0.783699
WBGene00007343	X:12941440-12943547	133	20	20	2.46405e+06	0.770223	10000	1467	2.46405e+06	1000	0	0.681663
WBGene00007344	X:12938696-12940711	133	14	14	3.26188e+06	0.485085	10000	2405	3.26188e+06	1000	0	0.4158
WBGene00007345	X:12945615-12946562	133	5	5	532858	0.597648	10000	2043	532858	1000	0	0.489476
WBGene00007346	X:12965484-12968731	133	30	30	4.80358e+06	0.635544	10000	1606	4.80358e+06	1000	0	0.622665
WBGene00007347	X:14734445-14740088	133	113	113	2.74616e+07	0.365582	10000	3103	2.74616e+07	1000	0	0.322269
WBGene00007348	X:14747319-14750390	133	31	31	6.7565e+06	0.316629	10000	3178	6.7565e+06	1000	0	0.314663
WBGene00007349	X:14750856-14752011	133	18	18	5.10358e+06	0.205882	10000	5070	5.10358e+06	1000	0	0.197239
WBGene00007350	X:14754025-14756459	133	24	24	1.5321e+06	0.704373	10000	1693	1.5321e+06	1000	0	0.590667
WBGene00007351	X:14756074-14760963,X:14756074-14760069,X:14756074-14758530	133	89	89	8.41945e+06	0.443394	10000	2227	8.41945e+06	1000	0	0.449035
WBGene00050939	X:14743669-14743780	133	3	3	1.62163e+06	0.0888517	10000	7187	1.62163e+06	1000	0	0.13914
WBGene00197186	X:14761104-14761253	133	1	1	12028.2	0.86974	10000	1099	12028.2	1000	0	0.909918
WBGene00015497	IV:627536-633965	133	98	98	2.67357e+07	0.25027	10000	4136	2.67357e+07	1000	0	0.241779
WBGene00200054	IV:624063-624270	133	2	2	473.226	0.330942	10000	3042	473.226	1000	0	0.328731
WBGene00000518	III:5651542-5654558,III:5635478-5654558	133	128	128	2.90788e+07	0.534969	10000	1931	2.90788e+07	1000	0	0.517866
WBGene00007352	II:10560017-10563407	133	9	9	1.66479e+06	0.645149	10000	1875	1.66479e+06	1000	0	0.533333
WBGene00198115	II:10566615-10566723	133	1	1	240166	0.456974	10000	2324	240166	997	3	0.429647
WBGene00219803	II:10574650-10574840	133	2	2	246123	0.715719	10000	1587	246123	1000	0	0.63012
WBGene00007353	II:10570601-10572050,II:10570601-10571415	133	7	7	595768	0.735425	10000	1676	595768	1000	0	0.596659
WBGene00007354	II:10572262-10574070	133	11	11	966202	0.787154	10000	1529	966202	1000	0	0.654022
WBGene00007355	II:10579365-10579963	133	1	1	74590.5	0.626547	10000	1819	74590.5	980	20	0.544255
WBGene00007356	II:10564174-10564678	133	1	1	312329	0.396292	10000	2678	312329	999	1	0.373226
WBGene00044235	II:10564905-10565401	133	5	5	3.49329e+06	0.0717304	10000	10000	3.49329e+06	945	0	0.0945
WBGene00200156	IV:17406916-17407044	133	4	4	691369	0.334788	10000	4390	691369	1000	0	0.22779
WBGene00007357	IV:17427727-17429603,IV:17428427-17429603,IV:17427716-17429603,IV:17427716-17429603	133	28	28	5.28446e+06	0.0427385	10000	10000	5.28446e+06	999	0	0.0999
WBGene00001550	IV:17432976-17440091,IV:17432976-17440091	133	137	137	2.24627e+07	0.169584	10000	5541	2.24627e+07	1000	0	0.180473
WBGene00007358	IV:17429755-17431968	133	34	34	3.67558e+06	0.52565	10000	2070	3.67558e+06	1000	0	0.483092
WBGene00007359	IV:17437337-17438155	133	27	27	2.28707e+06	0.350173	10000	3314	2.28707e+06	1000	0	0.30175
WBGene00015499	I:6012057-6021983	133	45	45	1.01935e+07	0.50618	10000	1986	1.01935e+07	1000	0	0.503525
WBGene00004803	I:5990738-5992668	133	9	9	3.52043e+06	0.334223	10000	3055	3.52043e+06	1000	0	0.327332
WBGene00044414	I:6004652-6007595	133	19	19	2.97694e+06	0.739078	10000	1460	2.97694e+06	1000	0	0.684932
WBGene00015500	I:6006332-6007324	133	2	2	480331	0.456974	10000	2245	480331	997	3	0.444766
WBGene00015501	I:5986491-5990581,I:5986491-5990581	133	24	24	6.8124e+06	0.440824	10000	2411	6.8124e+06	1000	0	0.414766
WBGene00015502	I:5980790-5981588	133	6	6	120198	1	10000	1041	120198	1000	0	0.960615
WBGene00015504	I:5978689-5985869	133	19	19	1.98826e+06	0.833187	10000	1345	1.98826e+06	1000	0	0.743494
WBGene00006823	I:5992669-6001099,I:5992669-5999240	133	56	56	1.16239e+07	0.699041	10000	1489	1.16239e+07	1000	0	0.671592
WBGene00015505	I:6008077-6009606,I:6008077-6009429,I:6008077-6009490	133	8	8	4.57437e+06	0.194109	10000	5572	4.57437e+06	1000	0	0.179469
WBGene00004380	I:6009780-6011523	133	7	7	1.00807e+06	0.711889	10000	1462	1.00807e+06	1000	0	0.683995
WBGene00198222	IV:7851255-7851362	133	1	1	805094	0.128655	10000	9863	805094	1000	0	0.101389
WBGene00199496	IV:7851255-7851362	133	1	1	805094	0.128655	10000	9299	805094	1000	0	0.107538
WBGene00015507	IV:7846641-7854562,IV:7846641-7854562,IV:7850277-7854562,IV:7850277-7854562,IV:7852362-7854562,IV:7852439-7854562	133	30	30	1.32901e+07	0.259861	10000	4125	1.32901e+07	1000	0	0.242424
WBGene00015508	IV:7830561-7832440	133	4	4	1.66892e+06	0.372028	10000	3012	1.66892e+06	1000	0	0.332005
WBGene00015509	IV:7826327-7829291,IV:7826327-7829301,IV:7826327-7829291,IV:7826327-7829301	133	14	14	2.90976e+06	0.652076	10000	1726	2.90976e+06	1000	0	0.579374
WBGene00015510	IV:7832342-7834675	133	6	6	1.20168e+06	0.486477	10000	2136	1.20168e+06	1000	0	0.468165
WBGene00015511	IV:7837372-7838520	133	6	6	1.05606e+06	0.5915	10000	1846	1.05606e+06	1000	0	0.541712
WBGene00199057	II:7794452-7794602	133	3	3	1.14161e+06	0.232046	10000	4883	1.14161e+06	1000	0	0.204792
WBGene00015512	II:7773879-7777823,II:7773879-7777827	133	21	21	4.68957e+06	0.370138	10000	2844	4.68957e+06	1000	0	0.351617
WBGene00015513	II:7779341-7781254	133	9	9	2.14627e+06	0.343949	10000	3019	2.14627e+06	1000	0	0.331236
WBGene00015514	II:7790559-7791378	133	6	6	4.52076e+06	0.0608929	10000	9237	4.52076e+06	1000	0	0.10826
WBGene00004823	II:7783816-7784647	133	5	5	698194	0.504215	10000	2364	698194	1000	0	0.423012
WBGene00015515	II:7781578-7783348	133	4	4	2.43744e+06	0.0536888	10000	10000	2.43744e+06	766	0	0.0766
WBGene00015516	II:7772566-7773912	133	6	6	1.72783e+06	0.137627	10000	6909	1.72783e+06	1000	0	0.144739
WBGene00005262	II:7763936-7765516	133	10	10	3.13891e+06	0.188023	10000	5804	3.13891e+06	1000	0	0.172295
WBGene00015517	II:7765544-7772017,II:7766795-7767784,II:7766788-7769429	133	48	48	9.51495e+06	0.387539	10000	2572	9.51495e+06	1000	0	0.388802
WBGene00001615	II:7785073-7794319,II:7785425-7794319	133	42	42	2.4514e+07	0.0352011	10000	10000	2.4514e+07	456	0	0.0456
WBGene00007360	V:13902794-13903886	133	16	16	3.87233e+06	0.633764	10000	1635	3.87233e+06	1000	0	0.611621
WBGene00006277	V:13918640-13920032	133	9	9	1.48827e+06	0.625507	10000	1646	1.48827e+06	1000	0	0.607533
WBGene00005933	V:13921029-13922404	133	17	17	3.27496e+06	0.638546	10000	1642	3.27496e+06	1000	0	0.609013
WBGene00044114	V:13924150-13925807	133	16	16	2.57648e+06	0.721072	10000	1427	2.57648e+06	1000	0	0.700771
WBGene00044115	V:13926697-13929320	133	23	23	4.27568e+06	0.540976	10000	1934	4.27568e+06	1000	0	0.517063
WBGene00044116	V:13929802-13931252	133	7	7	4.7577e+06	0.0374263	10000	10000	4.7577e+06	478	0	0.0478
WBGene00189947	V:13931524-13932198	133	7	7	1.25853e+06	0.566527	10000	2023	1.25853e+06	1000	0	0.494315
WBGene00007361	V:13899512-13902653	133	33	33	1.30093e+07	0.311932	10000	3370	1.30093e+07	1000	0	0.296736
WBGene00007362	V:13896656-13898488	133	11	11	1.51908e+06	0.763174	10000	1452	1.51908e+06	1000	0	0.688705
WBGene00007363	V:13906489-13908037	133	17	17	8.9856e+06	0.0580975	10000	10000	8.9856e+06	991	0	0.0991
WBGene00007364	V:13904610-13905996	133	9	9	1.44463e+06	0.645231	10000	1661	1.44463e+06	1000	0	0.602047
WBGene00007365	V:13908127-13908967,V:13908127-13909513	133	2	2	383598	0.425506	10000	2398	383598	1000	0	0.417014
WBGene00007366	V:13909747-13911524	133	17	17	6.45592e+06	0.175179	10000	4971	6.45592e+06	1000	0	0.201167
WBGene00001552	V:13912079-13915436	133	24	24	2.53052e+06	0.948267	10000	1094	2.53052e+06	1000	0	0.914077
WBGene00006278	V:13916495-13918051	133	11	11	3.78602e+06	0.320014	10000	3151	3.78602e+06	1000	0	0.31736
WBGene00007367	V:15479543-15481677	133	24	24	8.90869e+06	0.0807014	10000	7355	8.90869e+06	1000	0	0.135962
WBGene00005428	V:15493979-15495761	133	11	11	4.50014e+06	0.0695088	10000	8437	4.50014e+06	1000	0	0.118526
WBGene00007373	V:15486387-15487118	133	9	9	3.32796e+06	0.142207	10000	6010	3.32796e+06	1000	0	0.166389
WBGene00007368	V:15476230-15478566,V:15476230-15478564,V:15476438-15478566,V:15476438-15478564,V:15476063-15478566,V:15476063-15478564,V:15476119-15478566,V:15476119-15478564	133	23	23	4.01246e+06	0.43259	10000	2510	4.01246e+06	1000	0	0.398406
WBGene00007369	V:15484053-15484637	133	4	4	4.76536e+06	0.0187816	10000	10000	4.76536e+06	586	0	0.0586
WBGene00007370	V:15491067-15492770	133	23	23	6.54367e+06	0.314004	10000	3455	6.54367e+06	1000	0	0.289436
WBGene00005429	V:15496268-15497567	133	14	14	1.06017e+07	0.000972807	10000	10000	1.06017e+07	78	0	0.0078
WBGene00007372	V:15498742-15511421	133	80	80	3.63999e+07	0.0748949	10000	10000	3.63999e+07	967	0	0.0967
WBGene00004452	V:15512178-15512737,V:15512178-15512735,V:15512178-15512736,V:15512178-15512773,V:15512178-15512734,V:15512165-15512736	133	2	2	240166	0.456974	10000	2336	240166	1000	0	0.428082
WBGene00005768	V:15488063-15489401	133	13	13	2.68492e+06	0.224131	10000	3836	2.68492e+06	1000	0	0.260688
WBGene00010777	V:15480693-15480777	133	2	2	23161.3	0.963943	10000	1098	23161.3	1000	0	0.910747
WBGene00044169	II:9375858-9377209	133	15	15	5.04258e+06	0.114737	10000	6637	5.04258e+06	1000	0	0.15067
WBGene00175031	II:9375106-9375848	133	12	12	4.29334e+06	0.256625	10000	4379	4.29334e+06	1000	0	0.228363
WBGene00189982	II:9381179-9381198	133	1	1	392232	0.264498	10000	5804	392232	952	48	0.16816
WBGene00206526	II:9376070-9376310	133	2	2	146795	0.496253	10000	2451	146795	1000	0	0.407997
WBGene00003196	II:9358530-9369087,II:9358530-9369082,II:9358530-9369082,II:9358530-9369082	133	94	94	3.73677e+07	0.143816	10000	6684	3.73677e+07	1000	0	0.149611
WBGene00007374	II:9369177-9372371	133	28	28	7.39522e+06	0.287959	10000	3696	7.39522e+06	1000	0	0.270563
WBGene00007375	II:9373290-9374854	133	19	19	2.79071e+06	0.708365	10000	1592	2.79071e+06	1000	0	0.628141
WBGene00005271	II:9383377-9384995,II:9381227-9384995	133	18	18	6.69187e+06	0.0785409	10000	8664	6.69187e+06	1000	0	0.11542
WBGene00007377	II:9385538-9386537	133	14	14	8.81369e+06	0.0219757	10000	10000	8.81369e+06	516	0	0.0516
WBGene00007378	II:9386583-9390900,II:9386583-9388339	133	50	50	9.41377e+06	0.448159	10000	2417	9.41377e+06	1000	0	0.413736
WBGene00014668	II:9376454-9378282	133	20	20	5.91113e+06	0.176633	10000	5026	5.91113e+06	1000	0	0.198965
WBGene00007379	V:16010709-16012112	133	89	89	2.06455e+07	0.00140049	10000	10000	2.06455e+07	110	0	0.011
WBGene00006264	V:16008331-16009664	133	98	98	4.10716e+06	0.613148	10000	1660	4.10716e+06	1000	0	0.60241
WBGene00006262	V:16006303-16007605	133	75	75	3.81426e+06	0.281238	10000	3422	3.81426e+06	1000	0	0.292227
WBGene00003653	V:16002594-16004728	133	84	84	8.51033e+06	0.098408	10000	8523	8.51033e+06	1000	0	0.11733
WBGene00003640	V:15997778-16000653,V:15998756-15999678,V:15998964-16000653	133	244	244	6.74892e+07	0.228666	10000	4784	6.74892e+07	1000	0	0.20903
WBGene00007380	V:15988753-15991607	133	157	157	2.50508e+07	0.0324235	10000	10000	2.50508e+07	646	0	0.0646
WBGene00007381	V:15992205-15995607	133	201	201	2.75658e+07	0.209588	10000	5032	2.75658e+07	1000	0	0.198728
WBGene00007382	V:15997135-15997768	133	37	37	1.8237e+07	0.00732262	10000	10000	1.8237e+07	166	0	0.0166
WBGene00007383	V:15996213-15996745	133	11	11	2.51247e+07	0.00924001	10000	10000	2.51247e+07	167	0	0.0167
WBGene00015518	III:8605831-8606504	133	4	4	7.33909e+06	0.00237451	10000	10000	7.33909e+06	94	0	0.0094
WBGene00015525	III:8609876-8614569	133	25	25	2.90995e+06	0.882893	10000	1180	2.90995e+06	1000	0	0.847458
WBGene00015526	III:8614761-8616324	133	14	14	1.96805e+06	0.710426	10000	1534	1.96805e+06	1000	0	0.65189
WBGene00195577	III:8588914-8589062	133	2	2	9606.88	1	10000	1010	9606.88	1000	0	0.990099
WBGene00015519	III:8581101-8583910	133	14	14	4.02195e+06	0.303809	10000	3501	4.02195e+06	1000	0	0.285633
WBGene00001612	III:8584185-8588615	133	23	23	2.28306e+06	0.84775	10000	1255	2.28306e+06	1000	0	0.796813
WBGene00015520	III:8589296-8589542	133	7	7	7.81264e+06	0.0457669	10000	10000	7.81264e+06	485	0	0.0485
WBGene00015521	III:8590832-8590982	133	2	2	240166	0.456974	10000	2246	240166	1000	0	0.445236
WBGene00015522	III:8591238-8593092	133	11	11	799544	0.927716	10000	1068	799544	1000	0	0.93633
WBGene00015523	III:8595367-8597870	133	23	23	8.5353e+06	0.244081	10000	4305	8.5353e+06	1000	0	0.232288
WBGene00015524	III:8606507-8609783	133	22	22	3.58941e+06	0.717445	10000	1472	3.58941e+06	1000	0	0.679348
WBGene00015527	X:8872933-8874848	133	18	18	1.1122e+07	0.0223773	10000	10000	1.1122e+07	519	0	0.0519
WBGene00197211	X:8882380-8882472	133	2	2	884982	0.304979	10000	4024	884982	1000	0	0.248509
WBGene00197244	X:8889084-8889189	133	2	2	1.91894e+06	0.047568	10000	10000	1.91894e+06	938	2	0.0939
WBGene00197960	X:8886389-8886452	133	2	2	1.74481e+06	0.15628	10000	7917	1.74481e+06	1000	0	0.12631
WBGene00198057	X:8876081-8876164	133	1	1	0.0974357	0.823058	10000	1183	0.0974357	1000	0	0.845309
WBGene00015528	X:8879648-8880406	133	10	10	4.43208e+06	0.0843897	10000	8397	4.43208e+06	1000	0	0.11909
WBGene00006716	X:8869624-8871835	133	22	22	1.5051e+07	0.0065498	10000	10000	1.5051e+07	262	0	0.0262
WBGene00015529	X:8857120-8857954,X:8857050-8857954	133	7	7	5.82277e+06	0.0121676	10000	10000	5.82277e+06	425	0	0.0425
WBGene00006717	X:8867610-8869256	133	20	20	1.35094e+07	0.00678965	10000	10000	1.35094e+07	271	0	0.0271
WBGene00002092	X:8866237-8866640	133	1	1	5.01614e-08	0.571988	10000	1722	5.01614e-08	1000	0	0.58072
WBGene00044579	X:8861257-8861650	133	6	6	2.23049e+06	0.0326563	10000	10000	2.23049e+06	614	0	0.0614
WBGene00015530	IV:7283256-7283871	133	3	3	12768.7	1	10000	1028	12768.7	1000	0	0.972763
WBGene00197939	IV:7275873-7276076	133	1	1	240166	0.456974	10000	2277	240166	998	2	0.438735
WBGene00201402	IV:7280961-7281103	133	1	1	240166	0.456974	10000	2245	240166	997	3	0.444766
WBGene00015531	IV:7282291-7283086,IV:7276882-7283086	133	29	29	8.19107e+06	0.382253	10000	2724	8.19107e+06	1000	0	0.367107
WBGene00015532	IV:7260884-7262028	133	4	4	7.43534e+06	0.00589781	10000	10000	7.43534e+06	165	0	0.0165
WBGene00015534	IV:7254989-7255909	133	5	5	2.71901e+06	0.143879	10000	6962	2.71901e+06	1000	0	0.143637
WBGene00015535	IV:7257216-7258248	133	2	2	400325	0.579561	10000	1966	400325	1000	0	0.508647
WBGene00015536	IV:7262236-7263236	133	1	1	279741	0.205524	10000	5146	279741	1000	0	0.194326
WBGene00015537	IV:7284218-7285873	133	7	7	1.19884e+06	0.662735	10000	1791	1.19884e+06	1000	0	0.558347
WBGene00015538	IV:5848656-5850849	133	8	8	2.08821e+06	0.496613	10000	2232	2.08821e+06	1000	0	0.448029
WBGene00015539	IV:5839477-5844003,IV:5839398-5844003,IV:5842404-5844003	133	71	71	2.727e+07	0.338279	10000	3110	2.727e+07	1000	0	0.321543
WBGene00015540	IV:5843981-5846369	133	12	12	2.94057e+06	0.367262	10000	2845	2.94057e+06	1000	0	0.351494
WBGene00015541	IV:5850838-5859976,IV:5850838-5853208	133	75	75	1.66486e+07	0.495501	10000	2086	1.66486e+07	1000	0	0.479386
WBGene00004973	IV:5864528-5865902	133	14	14	5.62959e+06	0.169949	10000	5553	5.62959e+06	1000	0	0.180083
WBGene00005728	IV:5867688-5870172	133	15	15	4.10715e+06	0.411024	10000	2548	4.10715e+06	1000	0	0.392465
WBGene00189995	IV:5865857-5867372	133	16	16	2.71274e+06	0.813866	10000	1353	2.71274e+06	1000	0	0.739098
WBGene00196795	IV:5862948-5863087	133	2	2	305694	0.695442	10000	1426	305694	1000	0	0.701262
WBGene00199949	IV:5836277-5836499	133	7	7	3.07463e+06	0.274909	10000	3983	3.07463e+06	1000	0	0.251067
WBGene00200982	IV:5834275-5834425	133	3	3	2.66975e+06	0.109301	10000	8787	2.66975e+06	1000	0	0.113804
WBGene00201030	IV:5858331-5858616	133	3	3	138881	0.937025	10000	1099	138881	1000	0	0.909918
WBGene00201872	IV:5839697-5839754	133	2	2	480331	0.456974	10000	2284	480331	998	2	0.437391
WBGene00004182	III:6990244-7002311,III:6996481-6997358,III:6990244-7002286,III:6990170-7002311	133	80	80	1.25243e+07	0.695175	10000	1507	1.25243e+07	1000	0	0.66357
WBGene00015543	III:6998125-6999787	133	1	1	1698.74	0.355524	10000	2786	1698.74	1000	0	0.358938
WBGene00015544	III:7002300-7005363	133	11	11	3.93724e+06	0.25566	10000	4063	3.93724e+06	1000	0	0.246124
WBGene00197812	III:6994708-6994920	133	3	3	0.159387	0.471073	10000	2155	0.159387	1000	0	0.464037
WBGene00202059	X:16621630-16621771	133	1	1	2.86863e+06	0.00254788	10000	10000	2.86863e+06	138	75	0.01755
WBGene00015545	X:16633362-16637633,X:16633362-16637633	133	29	29	5.99258e+06	0.497329	10000	2030	5.99258e+06	1000	0	0.492611
WBGene00015546	X:16621813-16622739	133	7	7	7.74787e+06	0.00732147	10000	10000	7.74787e+06	194	0	0.0194
WBGene00015547	X:16613450-16617605	133	16	16	2.81961e+06	0.611214	10000	1741	2.81961e+06	1000	0	0.574383
WBGene00015548	X:16638277-16643061,X:16638277-16643560	133	28	28	5.27223e+06	0.63438	10000	1685	5.27223e+06	1000	0	0.593472
WBGene00077591	X:16652104-16654483	133	6	6	756000	0.563776	10000	1880	756000	1000	0	0.531915
WBGene00195401	X:16647193-16647336	133	1	1	0.00212885	0.90842	10000	1094	0.00212885	1000	0	0.914077
WBGene00196579	X:16646333-16646531	133	1	1	17057.2	0.504967	10000	1959	17057.2	1000	0	0.510465
WBGene00197103	X:16626869-16627004	133	1	1	17057.2	0.504967	10000	1921	17057.2	1000	0	0.520562
WBGene00022916	X:16617891-16617963	133	2	2	271473	0.691095	10000	1690	271473	1000	0	0.591716
WBGene00000585	IV:7036959-7039580	133	5	5	411911	0.926666	10000	1086	411911	1000	0	0.92081
WBGene00006572	IV:7043934-7044604,IV:7044056-7044602	133	4	4	1.79096e+06	0.334679	10000	3484	1.79096e+06	1000	0	0.287026
WBGene00003695	IV:7050155-7053435,IV:7050101-7053435,IV:7050155-7053435,IV:7050101-7053435	133	13	13	4.40303e+06	0.329571	10000	3448	4.40303e+06	1000	0	0.290023
WBGene00002228	IV:7040210-7043694	133	9	9	8.19447e+06	0.0147676	10000	10000	8.19447e+06	515	0	0.0515
WBGene00015549	IV:7036122-7036469	133	2	2	126171	0.810327	10000	1299	126171	1000	0	0.769823
WBGene00015551	IV:7024210-7028146,IV:7026471-7028146	133	15	15	2.16342e+06	0.776707	10000	1378	2.16342e+06	1000	0	0.725689
WBGene00015552	IV:7017625-7020202	133	11	11	9.6186e+06	0.00441696	10000	10000	9.6186e+06	116	0	0.0116
WBGene00015553	IV:7012002-7016580,IV:7013194-7016580	133	19	19	5.68676e+06	0.410603	10000	2518	5.68676e+06	1000	0	0.397141
WBGene00015554	IV:7031290-7032559,IV:7031290-7031951	133	6	6	3.22272e+06	0.207344	10000	4624	3.22272e+06	1000	0	0.216263
WBGene00015555	IV:7032698-7036859,IV:7032698-7036982	133	18	18	3.99977e+06	0.530461	10000	1950	3.99977e+06	1000	0	0.512821
WBGene00015557	III:7987128-7990549	133	13	13	4.46568e+06	0.397369	10000	2684	4.46568e+06	1000	0	0.372578
WBGene00000542	III:7981073-7986337,III:7981073-7986337,III:7981073-7986314,III:7981168-7981604,III:7981168-7986337	133	43	43	7.48875e+06	0.716265	10000	1437	7.48875e+06	1000	0	0.695894
WBGene00015558	III:7977215-7977801,III:7977215-7979760	133	16	16	2.84499e+06	0.645905	10000	1646	2.84499e+06	1000	0	0.607533
WBGene00015559	III:7990788-7996448	133	22	22	3.96027e+06	0.626765	10000	1638	3.96027e+06	1000	0	0.610501
WBGene00044446	III:8004396-8005835	133	8	8	4.44235e+06	0.12489	10000	7283	4.44235e+06	1000	0	0.137306
WBGene00199731	III:7978470-7978545	133	1	1	156417	0.554277	10000	1721	156417	1000	0	0.581058
WBGene00022917	III:7978470-7978543	133	1	1	156417	0.554277	10000	1699	156417	1000	0	0.588582
WBGene00007384	IV:10778985-10780711	133	9	9	1.58427e+06	0.767643	10000	1461	1.58427e+06	1000	0	0.684463
WBGene00003876	IV:10790597-10794564	133	14	14	2.85978e+06	0.61707	10000	1869	2.85978e+06	1000	0	0.535045
WBGene00014669	IV:10799675-10802246,IV:10799653-10802246	133	7	7	1.27006e+06	0.670817	10000	1614	1.27006e+06	1000	0	0.619579
WBGene00005085	IV:10785089-10786831	133	6	6	1.17008e+06	0.483554	10000	2244	1.17008e+06	1000	0	0.445633
WBGene00007385	V:11122760-11123867	133	2	2	105033	0.876498	10000	1163	105033	1000	0	0.859845
WBGene00201058	V:11137344-11137546	133	3	3	1.69042e+06	0.189496	10000	4806	1.69042e+06	1000	0	0.208073
WBGene00007386	V:11125221-11127278	133	16	16	8.70262e+06	0.0983856	10000	7672	8.70262e+06	1000	0	0.130344
WBGene00007387	V:11127496-11130085	133	18	18	9.0341e+06	0.0580904	10000	10000	9.0341e+06	965	0	0.0965
WBGene00007388	V:11141497-11143063	133	3	3	143996	0.921014	10000	1097	143996	1000	0	0.911577
WBGene00007389	V:11138953-11140323,V:11134608-11140323	133	30	30	1.71346e+07	0.069305	10000	10000	1.71346e+07	965	0	0.0965
WBGene00007390	V:11124302-11125058,V:11124723-11124858	133	3	3	704595	0.572194	10000	2341	704595	1000	0	0.427168
WBGene00007391	V:11143058-11144435,V:11143058-11144758	133	8	8	5.48826e+06	0.0616273	10000	10000	5.48826e+06	851	0	0.0851
WBGene00198771	V:11133874-11134086	133	1	1	211841	0.4122	10000	3521	211841	977	23	0.280744
WBGene00007392	V:17895306-17896786,V:17895306-17896804	133	25	25	577420	0.873747	10000	1151	577420	1000	0	0.86881
WBGene00235139	V:17893022-17893315	133	14	14	3.02819e+06	0.358177	10000	2855	3.02819e+06	1000	0	0.350263
WBGene00219445	V:17894784-17894985	133	9	9	9.02374e+06	0.0241202	10000	10000	9.02374e+06	387	0	0.0387
WBGene00219446	V:17897545-17897746	133	2	2	1.59106e+06	0.0974494	10000	10000	1.59106e+06	925	0	0.0925
WBGene00219447	V:17904128-17904329	133	1	1	226165	0.470398	10000	2296	226165	999	1	0.435322
WBGene00007393	V:17899827-17901913	133	59	59	9.35951e+06	0.345525	10000	3226	9.35951e+06	1000	0	0.309981
WBGene00007394	V:17879843-17888984,V:17879843-17887528	133	257	257	5.32709e+07	0.470243	10000	2256	5.32709e+07	1000	0	0.443262
WBGene00007395	V:17910318-17917244	133	148	148	2.83691e+07	0.612924	10000	1744	2.83691e+07	1000	0	0.573394
WBGene00044795	V:17919036-17921753,V:17920681-17921753	133	43	43	9.8635e+06	0.480985	10000	2266	9.8635e+06	1000	0	0.441306
WBGene00197482	X:4550088-4550290	133	1	1	39516.4	0.388759	10000	2551	39516.4	1000	0	0.392003
WBGene00199374	X:4553077-4553209	133	1	1	1794.05	0.939845	10000	1054	1794.05	998	2	0.947818
WBGene00201370	X:4554288-4554572	133	1	1	176708	0.453888	10000	3240	176708	980	20	0.305556
WBGene00201382	X:4549096-4549369	133	1	1	240166	0.456974	10000	2334	240166	998	2	0.428021
WBGene00202464	X:4549243-4549459	133	1	1	240166	0.456974	10000	2335	240166	998	2	0.427837
WBGene00206364	X:4545706-4547835,X:4545702-4549948	133	21	21	8.06022e+06	0.229713	10000	4391	8.06022e+06	1000	0	0.227739
WBGene00219805	X:4524045-4524172	133	2	2	1.44846e+06	0.0320125	10000	10000	1.44846e+06	836	1	0.08365
WBGene00001821	X:4554691-4559386,X:4554690-4558855,X:4557134-4558855	133	29	29	1.08621e+07	0.243516	10000	4500	1.08621e+07	1000	0	0.222222
WBGene00015560	X:4544875-4545418	133	4	4	4.99337e+06	0.00846669	10000	10000	4.99337e+06	298	0	0.0298
WBGene00003628	X:4532690-4537534,X:4532851-4537534	133	27	27	5.63901e+06	0.336688	10000	3117	5.63901e+06	1000	0	0.320821
WBGene00003963	X:4524186-4526536,X:4524186-4526532,X:4524186-4526536,X:4524186-4526532,X:4524186-4526536,X:4524186-4526532	133	10	10	2.53267e+06	0.559455	10000	1915	2.53267e+06	1000	0	0.522193
WBGene00005008	X:4514098-4516894,X:4514098-4516894	133	17	17	6.16236e+06	0.114333	10000	7745	6.16236e+06	1000	0	0.129116
WBGene00015561	X:4517742-4521049,X:4517742-4521069,X:4517747-4521049,X:4517747-4521069,X:4517747-4518686	133	21	21	3.934e+06	0.264113	10000	3606	3.934e+06	1000	0	0.277316
WBGene00196494	X:4551041-4551228	133	2	2	639372	0.30448	10000	4385	639372	1000	0	0.22805
WBGene00007396	X:10167095-10171668	133	32	32	1.255e+07	0.0361191	10000	10000	1.255e+07	485	0	0.0485
WBGene00007397	X:10172325-10174157	133	7	7	1.7603e+06	0.222771	10000	4697	1.7603e+06	1000	0	0.212902
WBGene00007398	X:10174984-10175927	133	4	4	1.48274e+06	0.0311934	10000	10000	1.48274e+06	788	0	0.0788
WBGene00196157	X:10176609-10176752	133	2	2	914326	0.00385813	10000	10000	914326	51	0	0.0051
WBGene00197967	X:10176605-10176744	133	1	1	890580	0.00270437	10000	10000	890580	56	0	0.0056
WBGene00198896	X:10166784-10167063	133	5	5	778863	0.571165	10000	1937	778863	1000	0	0.516262
WBGene00007399	III:9723281-9725214	133	12	12	4.04347e+06	0.33124	10000	3229	4.04347e+06	1000	0	0.309693
WBGene00007406	III:9685169-9686726	133	10	10	3.07137e+06	0.351716	10000	2946	3.07137e+06	1000	0	0.339443
WBGene00003572	III:9715882-9720291	133	34	34	6.45182e+06	0.616002	10000	1568	6.45182e+06	1000	0	0.637755
WBGene00043994	III:9725284-9727539	133	13	13	1.80729e+06	0.768284	10000	1316	1.80729e+06	1000	0	0.759878
WBGene00044227	III:9679697-9681269	133	8	8	3.10155e+06	0.342229	10000	2907	3.10155e+06	1000	0	0.343997
WBGene00199493	III:9699493-9699643	133	1	1	107.291	0.982604	10000	1010	107.291	1000	0	0.990099
WBGene00200150	III:9708844-9709069	133	2	2	240201	0.457013	10000	2253	240201	1000	0	0.443853
WBGene00007400	III:9694667-9696517,III:9694667-9695352	133	8	8	1.62399e+06	0.640322	10000	1681	1.62399e+06	1000	0	0.594884
WBGene00006579	III:9699880-9709924,III:9699880-9710268,III:9704885-9710252,III:9705621-9710268	133	57	57	1.52832e+07	0.382763	10000	2840	1.52832e+07	1000	0	0.352113
WBGene00003571	III:9710248-9713928	133	15	15	1.07371e+06	0.974261	10000	1047	1.07371e+06	1000	0	0.95511
WBGene00007401	III:9681523-9682829	133	6	6	1.03479e+06	0.676663	10000	1488	1.03479e+06	1000	0	0.672043
WBGene00007402	III:9676328-9679040	133	14	14	8.08739e+06	0.122337	10000	8000	8.08739e+06	1000	0	0.125
WBGene00007403	III:9691037-9694572,III:9691037-9694572	133	25	25	4.8275e+06	0.569179	10000	1803	4.8275e+06	1000	0	0.554631
WBGene00007404	III:9686932-9690253	133	19	19	3.89564e+06	0.496485	10000	2074	3.89564e+06	1000	0	0.48216
WBGene00007405	III:9663293-9667529	133	24	24	6.8603e+06	0.351891	10000	3091	6.8603e+06	1000	0	0.32352
WBGene00007407	X:9516506-9517187	133	8	8	2.65979e+06	0.0997065	10000	7916	2.65979e+06	1000	0	0.126326
WBGene00007408	X:9522489-9523227	133	8	8	8.60675e+06	0.00634559	10000	10000	8.60675e+06	192	0	0.0192
WBGene00007409	X:9529659-9536634,X:9531628-9535218,X:9529532-9535218	133	72	72	3.06151e+07	0.0576395	10000	10000	3.06151e+07	729	0	0.0729
WBGene00003828	X:9539904-9542430	133	8	8	1.78893e+06	0.307322	10000	3381	1.78893e+06	1000	0	0.29577
WBGene00007410	X:9519021-9521486	133	19	19	3.78943e+06	0.41306	10000	2579	3.78943e+06	1000	0	0.387747
WBGene00195209	X:9536660-9536975	133	2	2	71418.8	0.6414	10000	1718	71418.8	1000	0	0.582072
WBGene00197817	X:9509832-9510036	133	3	3	357478	0.14317	10000	7518	357478	1000	0	0.133014
WBGene00007411	IV:9185063-9186023,IV:9185063-9185760	133	4	4	504147	0.698262	10000	1728	504147	1000	0	0.578704
WBGene00235302	IV:9166050-9166152	133	1	1	248357	0.232931	10000	4302	248357	1000	0	0.23245
WBGene00015566	II:7399009-7400547	133	13	13	5.84086e+06	0.123339	10000	6874	5.84086e+06	1000	0	0.145476
WBGene00015567	II:7394954-7397351,II:7394764-7397351,II:7394954-7397351,II:7394764-7397351	133	10	10	4.87243e+06	0.175546	10000	5455	4.87243e+06	1000	0	0.183318
WBGene00015568	II:7387161-7389142	133	12	12	3.44235e+06	0.333721	10000	3096	3.44235e+06	1000	0	0.322997
WBGene00003526	II:7400543-7402707	133	10	10	3.12952e+06	0.330386	10000	3378	3.12952e+06	1000	0	0.296033
WBGene00015569	II:7381560-7383490,II:7381437-7383490	133	14	14	2.07109e+06	0.826266	10000	1284	2.07109e+06	1000	0	0.778816
WBGene00044673	II:7379176-7379612	133	2	2	564797	0.467679	10000	2810	564797	1000	0	0.355872
WBGene00015564	X:7344046-7344551	133	3	3	6170.88	0.850856	10000	1171	6170.88	1000	0	0.853971
WBGene00015565	X:7341508-7342783	133	5	5	720497	0.456974	10000	2323	720497	999	1	0.430263
WBGene00007420	II:10346396-10347008	133	3	3	6.91543e+06	0.00034805	10000	10000	6.91543e+06	49	0	0.0049
WBGene00196173	II:10358138-10358286	133	1	1	240166	0.456974	10000	2364	240166	997	3	0.422377
WBGene00200273	II:10382581-10382651	133	1	1	74590.5	0.626547	10000	1833	74590.5	982	18	0.540644
WBGene00007412	II:10346980-10350007,II:10349471-10350005	133	12	12	971732	0.727356	10000	1665	971732	1000	0	0.600601
WBGene00007413	II:10339691-10345112	133	62	62	7.36517e+06	0.753497	10000	1462	7.36517e+06	1000	0	0.683995
WBGene00007414	II:10353632-10357518,II:10353632-10357518	133	14	14	3.68647e+06	0.505166	10000	2096	3.68647e+06	1000	0	0.477099
WBGene00007415	II:10360870-10362997	133	22	22	3.37805e+06	0.207903	10000	4131	3.37805e+06	1000	0	0.242072
WBGene00007416	II:10363583-10365709	133	23	23	7.12642e+06	0.24964	10000	3958	7.12642e+06	1000	0	0.252653
WBGene00007417	II:10367741-10369597	133	15	15	8.21363e+06	0.0563823	10000	10000	8.21363e+06	879	0	0.0879
WBGene00007418	II:10352104-10353463	133	15	15	5.15286e+06	0.0941191	10000	7844	5.15286e+06	1000	0	0.127486
WBGene00007419	II:10350759-10351617	133	4	4	468157	0.308467	10000	3192	468157	1000	0	0.313283
WBGene00006593	I:443998-461607	133	202	202	1.27881e+08	0.0389769	10000	10000	1.27881e+08	567	0	0.0567
WBGene00015570	I:420921-423718	133	25	25	3.64885e+06	0.642388	10000	1721	3.64885e+06	1000	0	0.581058
WBGene00006620	IV:8206613-8213723	133	37	37	9.32772e+06	0.520379	10000	2005	9.32772e+06	1000	0	0.498753
WBGene00199304	IV:8193173-8193373	133	2	2	629566	0.349926	10000	3651	629566	1000	0	0.273898
WBGene00201991	IV:8205116-8205400	133	3	3	728688	0.420517	10000	2460	728688	1000	0	0.406504
WBGene00235296	IV:8169973-8170120	133	1	1	248357	0.232931	10000	4238	248357	1000	0	0.23596
WBGene00003961	IV:8176484-8188879,IV:8184694-8188879,IV:8178620-8188879	133	66	66	1.65777e+07	0.408035	10000	2553	1.65777e+07	1000	0	0.391696
WBGene00006957	IV:8188901-8198951,IV:8188901-8193191	133	59	59	1.99115e+07	0.318044	10000	3244	1.99115e+07	1000	0	0.308261
WBGene00004101	IV:8201378-8205065,IV:8201378-8206048	133	28	28	1.07253e+07	0.315197	10000	3474	1.07253e+07	1000	0	0.287853
WBGene00015572	IV:8209156-8210395	133	10	10	2.28808e+06	0.576653	10000	1885	2.28808e+06	1000	0	0.530504
WBGene00015573	IV:8210905-8211828	133	11	11	2.60826e+06	0.553195	10000	1795	2.60826e+06	1000	0	0.557103
WBGene00044608	IV:8200601-8201235	133	6	6	2.03437e+06	0.208945	10000	4872	2.03437e+06	1000	0	0.205255
WBGene00000465	III:4489358-4491396,III:4489358-4491392	133	10	10	1.16227e+06	0.706482	10000	1617	1.16227e+06	1000	0	0.618429
WBGene00000223	III:4491626-4499043,III:4491626-4499043,III:4491626-4494450,III:4491626-4494476,III:4491959-4494450,III:4491959-4494476	133	49	49	1.66819e+07	0.34867	10000	3151	1.66819e+07	1000	0	0.31736
WBGene00000380	III:4499190-4508114,III:4499272-4508114,III:4499190-4501509,III:4499272-4501509,III:4499190-4508114,III:4499190-4501580,III:4499190-4501411	133	44	44	1.51224e+07	0.34498	10000	3099	1.51224e+07	1000	0	0.322685
WBGene00200598	III:4497828-4497976	133	1	1	392232	0.264498	10000	6286	392232	958	42	0.155743
WBGene00015578	V:3502306-3503077	133	6	6	1.95372e+06	0.332888	10000	2933	1.95372e+06	1000	0	0.340948
WBGene00196310	V:3518826-3518897	133	4	4	1309	0.55838	10000	1833	1309	1000	0	0.545554
WBGene00015574	V:3523586-3524575	133	12	12	3.67938e+06	0.28987	10000	3505	3.67938e+06	1000	0	0.285307
WBGene00006258	V:3518188-3519801	133	103	103	1.11734e+07	0.486581	10000	2382	1.11734e+07	1000	0	0.419815
WBGene00006257	V:3512680-3514343	133	127	127	2.98063e+07	0.00246054	10000	10000	2.98063e+07	107	0	0.0107
WBGene00006259	V:3510177-3512038	133	41	41	1.80104e+07	0.0272477	10000	10000	1.80104e+07	562	0	0.0562
WBGene00006256	V:3507821-3509251	133	30	30	6.27301e+06	0.0876974	10000	8523	6.27301e+06	1000	0	0.11733
WBGene00015576	V:3493636-3500943,V:3493636-3500942,V:3493636-3501763	133	127	127	7.13929e+07	0.0555229	10000	10000	7.13929e+07	800	0	0.08
WBGene00015577	V:3503129-3505696,V:3503129-3506352	133	35	35	1.62882e+07	0.0740125	10000	10000	1.62882e+07	990	0	0.099
WBGene00007421	II:9091108-9093696,II:9091108-9093652	133	14	14	1.84695e+06	0.745078	10000	1348	1.84695e+06	1000	0	0.74184
WBGene00000532	II:9094679-9098846	133	18	18	4.32012e+06	0.33621	10000	3265	4.32012e+06	1000	0	0.306279
WBGene00195984	II:9089466-9089802	133	1	1	11663.5	0.847417	10000	1377	11663.5	993	7	0.723675
WBGene00200843	II:9089723-9089822	133	1	1	11663.5	0.847417	10000	1383	11663.5	994	6	0.720897
WBGene00002986	III:7521462-7524836	133	14	14	1.48838e+06	0.853863	10000	1282	1.48838e+06	1000	0	0.780031
WBGene00195915	III:7527287-7527425	133	1	1	240166	0.456974	10000	2246	240166	998	2	0.444791
WBGene00198521	III:7530858-7530990	133	2	2	0.00013508	0.287764	10000	3633	0.00013508	1000	0	0.275255
WBGene00199514	III:7494872-7495012	133	2	2	3.10879e+06	0.0166486	10000	10000	3.10879e+06	379	0	0.0379
WBGene00201594	III:7532160-7532301	133	1	1	9180.57	0.864452	10000	1232	9180.57	923	77	0.780438
WBGene00219807	III:7491788-7491871	133	1	1	240166	0.456974	10000	2254	240166	997	3	0.44299
WBGene00015579	III:7521003-7521464	133	2	2	240809	0.456543	10000	2274	240809	1000	0	0.439754
WBGene00015580	III:7508175-7515280	133	36	36	5.0809e+06	0.777036	10000	1346	5.0809e+06	1000	0	0.742942
WBGene00015581	III:7499708-7503246	133	16	16	4.09906e+06	0.461388	10000	2242	4.09906e+06	1000	0	0.44603
WBGene00000479	III:7495387-7497832	133	4	4	489512	0.616844	10000	1758	489512	1000	0	0.568828
WBGene00000537	III:7515222-7518524	133	11	11	1.28919e+06	0.510909	10000	2002	1.28919e+06	1000	0	0.4995
WBGene00003024	III:7528667-7536632,III:7528670-7534805	133	54	54	6.46104e+06	0.70406	10000	1475	6.46104e+06	1000	0	0.677966
WBGene00000854	III:7518633-7520805,III:7518627-7520805,III:7518633-7520782	133	6	6	603478	0.722676	10000	1636	603478	1000	0	0.611247
WBGene00015582	III:7498330-7499365,III:7498330-7499591	133	7	7	1.63163e+06	0.631779	10000	1747	1.63163e+06	1000	0	0.57241
WBGene00004932	X:17092717-17094223	133	3	3	257322	0.506876	10000	1981	257322	1000	0	0.504796
WBGene00044773	X:17081102-17082044	133	7	7	1.46292e+06	0.529925	10000	2022	1.46292e+06	1000	0	0.49456
WBGene00015583	X:17087881-17093299,X:17087881-17091712	133	34	34	1.29667e+07	0.213411	10000	5147	1.29667e+07	1000	0	0.194288
WBGene00015586	X:17094282-17096537	133	11	11	889722	0.815145	10000	1408	889722	1000	0	0.710227
WBGene00015587	X:17099111-17100752	133	14	14	3.91077e+06	0.260602	10000	3643	3.91077e+06	1000	0	0.274499
WBGene00015588	X:17102844-17104871	133	28	28	7.43632e+06	0.0909131	10000	8735	7.43632e+06	1000	0	0.114482
WBGene00015589	X:17106698-17107770,X:17106698-17108244	133	7	7	1.08308e+06	0.633834	10000	1812	1.08308e+06	1000	0	0.551876
WBGene00006996	II:8017679-8020759	133	9	9	1.01994e+06	0.701551	10000	1750	1.01994e+06	1000	0	0.571429
WBGene00199112	II:8028169-8028555	133	2	2	480331	0.456974	10000	2315	480331	996	4	0.431102
WBGene00200795	II:8017570-8017701	133	1	1	57687.2	0.373991	10000	2663	57687.2	1000	0	0.375516
WBGene00201642	II:8028059-8028245	133	1	1	240166	0.456974	10000	2337	240166	1000	0	0.427899
WBGene00001835	II:8020778-8022561	133	3	3	720497	0.456974	10000	2267	720497	998	2	0.44067
WBGene00007433	II:8022649-8027756	133	32	32	1.00035e+07	0.304184	10000	3265	1.00035e+07	1000	0	0.306279
WBGene00003813	II:8028953-8032708	133	11	11	2.40725e+06	0.623613	10000	1757	2.40725e+06	1000	0	0.569152
WBGene00004723	II:8034344-8035767	133	2	2	300.922	0.916575	10000	1094	300.922	1000	0	0.914077
WBGene00007434	II:8035869-8037346	133	3	3	2.66975e+06	0.109301	10000	8662	2.66975e+06	1000	0	0.115447
WBGene00006724	II:8038270-8039597	133	5	5	955248	0.408499	10000	2697	955248	1000	0	0.370782
WBGene00007435	II:8040005-8041737	133	12	12	1.83884e+06	0.490729	10000	2576	1.83884e+06	1000	0	0.388199
WBGene00007436	II:8037439-8038167	133	1	1	240166	0.456974	10000	2315	240166	997	3	0.431317
WBGene00007430	V:10125051-10127537	133	9	9	1.13338e+06	0.728287	10000	1580	1.13338e+06	1000	0	0.632911
WBGene00007431	V:10107788-10109898	133	1	1	462635	0.225576	10000	8009	462635	942	58	0.121239
WBGene00007432	V:10119573-10120986	133	10	10	1.56852e+06	0.661894	10000	1559	1.56852e+06	1000	0	0.641437
WBGene00044012	V:10121133-10122770	133	10	10	1.49406e+06	0.678039	10000	1586	1.49406e+06	1000	0	0.630517
WBGene00044044	V:10100155-10102016	133	12	12	5.81426e+06	0.142013	10000	6556	5.81426e+06	1000	0	0.152532
WBGene00200490	V:10117111-10117411	133	5	5	585538	0.849181	10000	1230	585538	1000	0	0.813008
WBGene00007422	V:10102590-10104946,V:10102590-10104946	133	18	18	2.54096e+06	0.770973	10000	1441	2.54096e+06	1000	0	0.693963
WBGene00007423	V:10105711-10106691,V:10105711-10106539,V:10105711-10106615,V:10105711-10106694	133	8	8	5.95897e+06	0.0197604	10000	10000	5.95897e+06	459	0	0.0459
WBGene00007424	V:10109397-10112287,V:10109397-10113465,V:10109397-10112249	133	40	40	8.29125e+06	0.571256	10000	1864	8.29125e+06	1000	0	0.536481
WBGene00007425	V:10114812-10117336,V:10114764-10117336	133	15	15	2.09496e+06	0.778351	10000	1277	2.09496e+06	1000	0	0.783085
WBGene00007426	V:10117764-10119688	133	6	6	628892	0.796308	10000	1352	628892	1000	0	0.739645
WBGene00007427	V:10123637-10124754	133	7	7	1.07791e+06	0.591166	10000	1899	1.07791e+06	1000	0	0.526593
WBGene00007428	V:10130467-10134148,V:10130467-10134148	133	24	24	5.02416e+06	0.636945	10000	1694	5.02416e+06	1000	0	0.590319
WBGene00007429	V:10134660-10143090,V:10134642-10143019,V:10134719-10143019,V:10134848-10143058	133	33	33	8.60819e+06	0.578741	10000	1815	8.60819e+06	1000	0	0.550964
WBGene00000142	V:10127493-10130295	133	14	14	4.15503e+06	0.379037	10000	2749	4.15503e+06	1000	0	0.363769
WBGene00001174	III:7814398-7817127,III:7814381-7816451,III:7814470-7816340	133	18	18	1.59149e+06	0.868032	10000	1206	1.59149e+06	1000	0	0.829187
WBGene00015590	III:7774688-7776027	133	9	9	2.53819e+06	0.188378	10000	5006	2.53819e+06	1000	0	0.19976
WBGene00003102	III:7776906-7783454	133	43	43	3.98094e+06	0.897938	10000	1131	3.98094e+06	1000	0	0.884173
WBGene00015591	III:7793442-7795409,III:7793444-7795390	133	10	10	1.58748e+06	0.738521	10000	1605	1.58748e+06	1000	0	0.623053
WBGene00195506	III:7803286-7803435	133	2	2	346933	0.378472	10000	2717	346933	1000	0	0.368053
WBGene00198118	III:7806914-7807079	133	1	1	242434	0.380353	10000	3863	242434	976	24	0.25576
WBGene00015592	V:8345758-8349909	133	23	23	1.03491e+07	0.216697	10000	4850	1.03491e+07	1000	0	0.206186
WBGene00006582	V:8336657-8340672,V:8336657-8340675	133	23	23	1.60306e+07	0.0402171	10000	10000	1.60306e+07	731	0	0.0731
WBGene00199323	V:8343488-8343602	133	3	3	323937	0.775523	10000	1534	323937	1000	0	0.65189
WBGene00200331	V:8348599-8348685	133	1	1	356488	0.371985	10000	2696	356488	1000	0	0.37092
WBGene00235325	V:8344017-8345334	133	13	13	6.84758e+06	0.171053	10000	4969	6.84758e+06	1000	0	0.201248
WBGene00015602	II:1619796-1621261,II:1619796-1621256	133	112	112	4.57758e+07	0.0598389	10000	10000	4.57758e+07	882	0	0.0882
WBGene00015603	II:1621641-1622847	133	65	65	2.17624e+07	0.299125	10000	3382	2.17624e+07	1000	0	0.295683
WBGene00015604	II:1623906-1624672	133	74	74	2.93475e+07	0.0321232	10000	10000	2.93475e+07	609	0	0.0609
WBGene00015605	II:1631994-1633850	133	2	2	1.55775e+06	0.0843855	10000	6654	1.55775e+06	999	1	0.15021
WBGene00044415	II:1625965-1626883	133	123	123	1.69841e+07	0.416907	10000	2769	1.69841e+07	1000	0	0.361141
WBGene00044416	II:1627478-1627883	133	4	4	141733	0.737343	10000	1554	141733	994	6	0.64157
WBGene00015594	II:1611330-1612510	133	103	103	5.97014e+07	0.0781117	10000	10000	5.97014e+07	978	0	0.0978
WBGene00015595	II:1604665-1606143	133	115	115	5.05252e+07	0.191014	10000	4883	5.05252e+07	1000	0	0.204792
WBGene00015598	II:1609254-1610715	133	83	83	2.5348e+07	0.365409	10000	2852	2.5348e+07	1000	0	0.350631
WBGene00015599	II:1612787-1614059	133	136	136	4.67639e+07	0.17808	10000	5833	4.67639e+07	1000	0	0.171438
WBGene00015600	II:1614792-1616463	133	218	218	9.92204e+07	0.00823526	10000	10000	9.92204e+07	329	0	0.0329
WBGene00015601	II:1616911-1619004	133	188	188	1.29129e+08	0.0489833	10000	10000	1.29129e+08	926	0	0.0926
WBGene00007437	V:18361034-18362502,V:18361034-18362543	133	30	30	2.2867e+07	0.00241581	10000	10000	2.2867e+07	136	0	0.0136
WBGene00077692	V:18339119-18339907	133	26	26	1.80873e+07	0.00346065	10000	10000	1.80873e+07	199	0	0.0199
WBGene00119201	V:18351020-18352672	133	58	58	3.61978e+07	0.0182845	10000	10000	3.61978e+07	508	0	0.0508
WBGene00195296	V:18345879-18345933	133	2	2	211006	0.666662	10000	1487	211006	1000	0	0.672495
WBGene00199733	V:18369576-18369634	133	2	2	336792	0.670199	10000	1468	336792	1000	0	0.681199
WBGene00202381	V:18369576-18369634	133	2	2	336792	0.670199	10000	1471	336792	1000	0	0.67981
WBGene00202466	V:18345879-18345933	133	2	2	211006	0.666662	10000	1464	211006	1000	0	0.68306
WBGene00007438	V:18353509-18355842	133	72	72	3.83863e+07	0.0182315	10000	10000	3.83863e+07	492	0	0.0492
WBGene00007439	V:18350147-18350555	133	9	9	4.91634e+06	0.141083	10000	5706	4.91634e+06	1000	0	0.175254
WBGene00007440	V:18371845-18373531	133	38	38	1.25669e+07	0.0735091	10000	8930	1.25669e+07	1000	0	0.111982
WBGene00007441	V:18359817-18359988	133	2	2	1.46605e+06	0.0324245	10000	10000	1.46605e+06	788	0	0.0788
WBGene00007442	V:18368013-18368422	133	15	15	3.11851e+06	0.229142	10000	4734	3.11851e+06	1000	0	0.211238
WBGene00050891	V:18364857-18365224	133	17	17	1.01715e+07	0.0667816	10000	10000	1.01715e+07	993	0	0.0993
WBGene00011470	V:18372880-18372953	133	2	2	62026.5	0.683247	10000	1418	62026.5	1000	0	0.705219
WBGene00015606	II:1797851-1801377	133	259	259	1.05553e+08	0.0249781	10000	10000	1.05553e+08	580	0	0.058
WBGene00015613	II:1785261-1786277	133	140	140	4.53254e+07	0.10015	10000	8172	4.53254e+07	1000	0	0.122369
WBGene00044417	II:1783450-1784442	133	161	161	5.8854e+07	0.118787	10000	7121	5.8854e+07	1000	0	0.14043
WBGene00015607	II:1789180-1790217	133	151	151	5.54146e+07	0.00632615	10000	10000	5.54146e+07	182	0	0.0182
WBGene00015608	II:1776309-1778526,II:1776309-1777561	133	178	178	4.90493e+07	0.0831065	10000	7522	4.90493e+07	1000	0	0.132943
WBGene00015609	II:1778771-1782307,II:1778771-1782307	133	259	259	4.53343e+07	0.325947	10000	3286	4.53343e+07	1000	0	0.304321
WBGene00015610	II:1787214-1788187	133	181	181	4.65188e+07	0.125962	10000	7383	4.65188e+07	1000	0	0.135446
WBGene00015611	II:1804156-1808317	133	294	294	1.5623e+08	0.0330249	10000	10000	1.5623e+08	670	0	0.067
WBGene00015612	II:1809094-1810756	133	1	1	146346	0.495507	10000	2278	146346	869	131	0.410228
WBGene00007450	IV:13623834-13625432	133	20	20	2.37508e+06	0.907333	10000	1126	2.37508e+06	1000	0	0.888099
WBGene00007457	IV:13648036-13649210	133	14	14	2.13245e+06	0.613144	10000	1945	2.13245e+06	1000	0	0.514139
WBGene00007458	IV:13646734-13647455,IV:13646742-13647658	133	6	6	287422	0.84739	10000	1317	287422	1000	0	0.759301
WBGene00007459	IV:13651012-13651511,IV:13650659-13651511	133	11	11	1.82572e+06	0.665365	10000	1746	1.82572e+06	1000	0	0.572738
WBGene00007460	IV:13607439-13609869,IV:13607439-13609883,IV:13609332-13609884,IV:13607930-13609869,IV:13607930-13609883	133	34	34	5.94677e+06	0.814904	10000	1280	5.94677e+06	1000	0	0.78125
WBGene00045069	IV:13649761-13650338	133	5	5	858924	0.255875	10000	5135	858924	1000	0	0.194742
WBGene00007451	IV:13622365-13623134	133	1	1	176708	0.453888	10000	3251	176708	976	24	0.303906
WBGene00007452	IV:13619507-13621513	133	32	32	1.71312e+07	0.0525431	10000	10000	1.71312e+07	771	0	0.0771
WBGene00005684	IV:13626768-13632697	133	70	70	1.65086e+07	0.507827	10000	2110	1.65086e+07	1000	0	0.473934
WBGene00007453	IV:13633438-13635220,IV:13633842-13635220	133	19	19	2.9909e+06	0.832545	10000	1258	2.9909e+06	1000	0	0.794913
WBGene00007454	IV:13637287-13638525	133	8	8	1.86566e+06	0.531614	10000	2107	1.86566e+06	1000	0	0.474608
WBGene00007455	IV:13639265-13644401,IV:13639272-13644401	133	43	43	1.17686e+07	0.376091	10000	2910	1.17686e+07	1000	0	0.343643
WBGene00007456	IV:13644462-13645923	133	33	33	3.19518e+06	0.650117	10000	1721	3.19518e+06	1000	0	0.581058
WBGene00196519	IV:11172409-11172539	133	2	2	1.18383e+06	0.167998	10000	6639	1.18383e+06	1000	0	0.150625
WBGene00198087	IV:11163419-11163520	133	1	1	21692.6	0.793006	10000	1443	21692.6	994	6	0.690922
WBGene00219217	IV:11159569-11160807	133	8	8	2.67491e+06	0.148214	10000	7316	2.67491e+06	1000	0	0.136687
WBGene00007443	IV:11149853-11150932,IV:11150527-11150822	133	7	7	5.96053e+06	0.00288592	10000	10000	5.96053e+06	149	0	0.0149
WBGene00007444	IV:11149188-11154335,IV:11150996-11154335,IV:11152431-11154335,IV:11151944-11154335	133	31	31	1.22728e+07	0.0660192	10000	10000	1.22728e+07	821	0	0.0821
WBGene00007445	IV:11155028-11156695,IV:11155056-11156695	133	10	10	3.66524e+06	0.357497	10000	2964	3.66524e+06	1000	0	0.337382
WBGene00007446	IV:11157148-11159492,IV:11157148-11159492,IV:11157148-11159492	133	14	14	4.51143e+06	0.254951	10000	3757	4.51143e+06	1000	0	0.26617
WBGene00007447	IV:11161786-11162551	133	4	4	665701	0.556458	10000	2348	665701	1000	0	0.425894
WBGene00007448	IV:11162785-11164288	133	10	10	6.31237e+06	0.0708643	10000	10000	6.31237e+06	868	0	0.0868
WBGene00004309	IV:11177285-11178078	133	4	4	733407	0.479529	10000	2113	733407	1000	0	0.473261
WBGene00003657	IV:11169833-11174785	133	34	34	2.06196e+07	0.0539344	10000	10000	2.06196e+07	647	0	0.0647
WBGene00007449	IV:11178077-11178597	133	2	2	480331	0.456974	10000	2338	480331	1000	0	0.427716
WBGene00015614	II:734649-738666	133	80	80	1.76546e+07	0.302509	10000	3316	1.76546e+07	1000	0	0.301568
WBGene00015615	II:739597-740899	133	28	28	8.07483e+06	0.213656	10000	3997	8.07483e+06	1000	0	0.250188
WBGene00015616	II:743098-745128,II:743308-745128,II:743232-745128	133	28	28	7.80341e+06	0.287427	10000	3376	7.80341e+06	1000	0	0.296209
WBGene00004926	II:745461-750164,II:745461-747297	133	63	63	1.7061e+07	0.262648	10000	3633	1.7061e+07	1000	0	0.275255
WBGene00015618	II:770552-772117	133	16	16	7.27239e+06	0.102583	10000	7417	7.27239e+06	1000	0	0.134825
WBGene00044418	II:756193-765317,II:756193-764852,II:756193-764852	133	120	120	2.83347e+07	0.422392	10000	2486	2.83347e+07	1000	0	0.402253
WBGene00201381	II:774111-774233	133	2	2	311730	0.389833	10000	2651	311730	1000	0	0.377216
WBGene00015619	IV:7658733-7664162	133	21	21	7.19639e+06	0.419882	10000	2559	7.19639e+06	1000	0	0.390778
WBGene00200730	IV:7676531-7676681	133	2	2	899755	0.250429	10000	4490	899755	1000	0	0.222717
WBGene00015620	IV:7664176-7672972	133	33	33	7.46866e+06	0.543909	10000	1869	7.46866e+06	1000	0	0.535045
WBGene00195661	IV:7657144-7657500	133	1	1	71246.1	0.617051	10000	1609	71246.1	1000	0	0.621504
WBGene00197690	IV:7661883-7661975	133	1	1	805094	0.128655	10000	9787	805094	1000	0	0.102176
WBGene00200031	IV:7657291-7657500	133	1	1	71246.1	0.617051	10000	1511	71246.1	1000	0	0.661813
WBGene00007462	II:9875178-9878008	133	17	17	3.4987e+06	0.513999	10000	2051	3.4987e+06	1000	0	0.487567
WBGene00007469	II:9853810-9855695	133	16	16	1.645e+06	0.922094	10000	1141	1.645e+06	1000	0	0.876424
WBGene00007470	II:9858109-9859639	133	11	11	1.57274e+06	0.553509	10000	1808	1.57274e+06	1000	0	0.553097
WBGene00007471	II:9855870-9857857	133	10	10	2.04007e+06	0.631843	10000	1842	2.04007e+06	1000	0	0.542888
WBGene00007472	II:9869455-9871172	133	10	10	1.77534e+06	0.629482	10000	1782	1.77534e+06	1000	0	0.561167
WBGene00007473	II:9871607-9872986	133	9	9	2.14681e+06	0.618865	10000	1908	2.14681e+06	1000	0	0.524109
WBGene00007474	II:9881192-9882532	133	3	3	2.66975e+06	0.109301	10000	8411	2.66975e+06	1000	0	0.118892
WBGene00086566	II:9892788-9894370	133	12	12	1.50399e+06	0.823432	10000	1313	1.50399e+06	1000	0	0.761615
WBGene00206395	II:9862038-9862161	133	1	1	90825.3	0.64736	10000	1478	90825.3	1000	0	0.67659
WBGene00007463	II:9886537-9891081,II:9886537-9891081	133	11	11	3.89979e+06	0.311335	10000	3408	3.89979e+06	1000	0	0.293427
WBGene00007464	II:9882727-9886442,II:9885184-9886442	133	29	29	3.45825e+06	0.929563	10000	1113	3.45825e+06	1000	0	0.898473
WBGene00007465	II:9863280-9864485,II:9863280-9866404,II:9862430-9864440,II:9862430-9866404	133	29	29	1.28922e+07	0.146444	10000	6031	1.28922e+07	1000	0	0.16581
WBGene00003862	II:9866647-9868736	133	23	23	2.84802e+06	0.881537	10000	1204	2.84802e+06	1000	0	0.830565
WBGene00007466	II:9873248-9874521	133	13	13	8.68533e+06	0.0337558	10000	10000	8.68533e+06	629	0	0.0629
WBGene00007467	II:9859783-9861473	133	14	14	1.21956e+07	0.0432293	10000	10000	1.21956e+07	523	0	0.0523
WBGene00201784	X:2666072-2666334	133	8	8	1.25792e+06	0.818986	10000	1251	1.25792e+06	1000	0	0.799361
WBGene00202106	X:2676552-2676756	133	3	3	137382	0.749366	10000	1383	137382	1000	0	0.723066
WBGene00004780	X:2673470-2682361,X:2673470-2682358,X:2673470-2682355	133	94	94	1.82556e+07	0.733816	10000	1485	1.82556e+07	1000	0	0.673401
WBGene00015621	X:2668197-2670590,X:2668136-2670592	133	30	30	1.14031e+07	0.295497	10000	3280	1.14031e+07	1000	0	0.304878
WBGene00022918	X:2662688-2663065	133	7	7	1.22603e+06	0.749341	10000	1581	1.22603e+06	1000	0	0.632511
WBGene00022919	X:2672426-2672759	133	10	10	646440	0.913202	10000	1130	646440	1000	0	0.884956
WBGene00198117	X:2654407-2654551	133	1	1	1.44846e+06	0.0320121	10000	10000	1.44846e+06	750	79	0.07895
WBGene00199142	X:2664274-2664574	133	2	2	253666	0.668563	10000	2062	253666	999	1	0.484724
WBGene00200546	X:2674089-2674310	133	2	2	254991	0.710484	10000	1468	254991	1000	0	0.681199
WBGene00002146	X:6031468-6034510	133	27	27	3.63282e+06	0.752737	10000	1402	3.63282e+06	1000	0	0.713267
WBGene00195664	X:6040967-6041092	133	3	3	51191.6	0.939287	10000	1080	51191.6	1000	0	0.925926
WBGene00196687	X:6040586-6040729	133	3	3	1.28498e+06	0.238595	10000	4836	1.28498e+06	1000	0	0.206782
WBGene00197859	X:6010064-6010288	133	3	3	113445	0.617265	10000	1591	113445	1000	0	0.628536
WBGene00198364	X:6040967-6041092	133	3	3	51191.6	0.939287	10000	1091	51191.6	1000	0	0.91659
WBGene00202010	X:6015285-6015461	133	1	1	17852.9	0.820998	10000	1194	17852.9	1000	0	0.837521
WBGene00015622	X:6007202-6011310	133	28	28	1.14693e+07	0.0812825	10000	10000	1.14693e+07	985	0	0.0985
WBGene00015623	X:6018480-6019936	133	9	9	1.31738e+06	0.661961	10000	1828	1.31738e+06	1000	0	0.547046
WBGene00015624	X:6020865-6022493	133	28	28	2.44011e+06	0.512803	10000	2008	2.44011e+06	1000	0	0.498008
WBGene00002023	X:6034091-6039496,X:6034091-6039236,X:6034506-6037696	133	44	44	5.68296e+06	0.73112	10000	1431	5.68296e+06	1000	0	0.698812
WBGene00003911	X:6044308-6048608,X:6044311-6048610,X:6044311-6048358,X:6044311-6046161	133	26	26	9.72835e+06	0.246315	10000	4340	9.72835e+06	1000	0	0.230415
WBGene00015625	X:6015491-6017584	133	26	26	4.5355e+06	0.59981	10000	1815	4.5355e+06	1000	0	0.550964
WBGene00015626	IV:5037814-5040438	133	16	16	4.5156e+06	0.398198	10000	2519	4.5156e+06	1000	0	0.396983
WBGene00015627	IV:5029265-5031043	133	7	7	686740	0.773063	10000	1493	686740	1000	0	0.669792
WBGene00015628	IV:5026530-5029078,IV:5026530-5028964	133	16	16	3.16101e+06	0.696897	10000	1513	3.16101e+06	1000	0	0.660939
WBGene00015629	IV:5031567-5033387	133	11	11	743474	0.781546	10000	1302	743474	1000	0	0.768049
WBGene00003448	IV:5055592-5056049	133	4	4	1.93363e+06	0.309928	10000	3661	1.93363e+06	1000	0	0.273149
WBGene00015630	IV:5056972-5060862	133	26	26	6.95216e+06	0.387551	10000	2753	6.95216e+06	1000	0	0.36324
WBGene00199124	IV:5038916-5039011	133	1	1	164947	0.469313	10000	2779	164947	819	181	0.327276
WBGene00200272	IV:5018887-5019112	133	1	1	153003	0.540532	10000	1728	153003	1000	0	0.578704
WBGene00201945	IV:5046864-5046999	133	2	2	186455	0.74383	10000	1648	186455	1000	0	0.606796
WBGene00220250	IV:5021187-5025746	133	34	34	7.07735e+06	0.65864	10000	1568	7.07735e+06	1000	0	0.637755
WBGene00044484	IV:5040925-5045396,IV:5040925-5045396	133	25	25	3.5775e+06	0.57979	10000	1886	3.5775e+06	1000	0	0.530223
WBGene00022920	IV:5038919-5038992	133	1	1	164947	0.469313	10000	2764	164947	843	157	0.333394
WBGene00006981	X:7925436-7926589	133	13	13	1.81477e+06	0.57245	10000	1777	1.81477e+06	1000	0	0.562746
WBGene00006820	I:4035743-4078795,I:4035743-4090961,I:4081523-4090961,I:4080567-4090961,I:4035743-4078795,I:4035743-4090961,I:4035743-4084507	133	299	299	1.18831e+08	0.155873	10000	6763	1.18831e+08	1000	0	0.147863
WBGene00015631	I:4071798-4073088	133	4	4	493038	0.626326	10000	1738	493038	1000	0	0.575374
WBGene00015632	I:5497777-5505385,I:5498849-5505385	133	38	38	1.07852e+07	0.411957	10000	2511	1.07852e+07	1000	0	0.398248
WBGene00015633	I:5491473-5493531	133	6	6	1.04648e+06	0.574794	10000	1729	1.04648e+06	1000	0	0.578369
WBGene00015634	I:5488339-5490626	133	8	8	661633	0.88183	10000	1254	661633	1000	0	0.797448
WBGene00015635	I:5479549-5484643,I:5479549-5484643,I:5479549-5484643	133	19	19	6.96296e+06	0.306667	10000	3418	6.96296e+06	1000	0	0.292569
WBGene00004431	I:5484766-5485742,I:5484766-5486055,I:5484766-5486354,I:5484766-5485756	133	6	6	4.11694e+06	0.0868013	10000	9059	4.11694e+06	1000	0	0.110387
WBGene00015636	I:5486486-5487150	133	5	5	874852	0.656483	10000	1769	874852	1000	0	0.565291
WBGene00206357	I:5487375-5488215	133	4	4	851989	0.520635	10000	2039	851989	1000	0	0.490436
WBGene00199658	II:10989932-10990078	133	2	2	521436	0.501123	10000	2376	521436	1000	0	0.420875
WBGene00200586	II:10972574-10972629	133	1	1	2.18942e+06	0.00838245	10000	10000	2.18942e+06	301	79	0.03405
WBGene00201194	II:10987920-10988062	133	1	1	240166	0.456974	10000	2351	240166	1000	0	0.425351
WBGene00202196	II:10989264-10989463	133	4	4	578736	0.729892	10000	1684	578736	1000	0	0.593824
WBGene00202212	II:10988741-10988964	133	1	1	2.18942e+06	0.00838245	10000	10000	2.18942e+06	287	65	0.03195
WBGene00004215	II:10975538-11012232,II:10993506-11012232,II:11002979-11012232,II:10968385-11012232,II:10983069-11012232,II:10975538-11012232,II:11006256-11012232,II:11006558-11012232,II:10975568-11012232,II:10975568-11012232,II:10993506-11012249,II:10975538-11012249	133	292	292	6.29195e+07	0.512704	10000	2078	6.29195e+07	1000	0	0.481232
WBGene00195490	II:10978457-10978666	133	2	2	270797	0.417254	10000	2319	270797	1000	0	0.43122
WBGene00195527	II:10986562-10986765	133	3	3	275420	0.387466	10000	3882	275420	1000	0	0.257599
WBGene00196274	II:10998058-10998207	133	2	2	239538	0.683725	10000	1875	239538	1000	0	0.533333
WBGene00196496	II:10986832-10986981	133	2	2	314756	0.651209	10000	1768	314756	1000	0	0.565611
WBGene00197092	II:10972574-10972629	133	1	1	2.18942e+06	0.00838245	10000	10000	2.18942e+06	293	89	0.03375
WBGene00000958	X:984620-991235,X:984620-991235,X:984620-991235,X:984620-991235,X:984620-991235	133	46	46	1.25143e+07	0.463988	10000	2354	1.25143e+07	1000	0	0.424809
WBGene00015637	III:6532559-6533819	133	8	8	3.86075e+06	0.113246	10000	6419	3.86075e+06	1000	0	0.155788
WBGene00044295	III:6518713-6520049	133	9	9	827368	0.583496	10000	1741	827368	1000	0	0.574383
WBGene00004102	III:6528201-6532088	133	15	15	1.84358e+06	0.844014	10000	1281	1.84358e+06	1000	0	0.78064
WBGene00003859	III:6524101-6525660	133	5	5	3.22217e+06	0.0151686	10000	10000	3.22217e+06	368	0	0.0368
WBGene00015638	III:6534466-6536995	133	4	4	2.36797e+06	0.176658	10000	5098	2.36797e+06	1000	0	0.196155
WBGene00015639	III:6538100-6541312	133	20	20	4.16146e+06	0.359573	10000	2776	4.16146e+06	1000	0	0.360231
WBGene00015641	III:6546723-6551278,III:6546723-6551278	133	18	18	7.45875e+06	0.184083	10000	5288	7.45875e+06	1000	0	0.189107
WBGene00015642	III:6553574-6558575,III:6553574-6557810	133	38	38	5.0926e+06	0.824729	10000	1279	5.0926e+06	1000	0	0.781861
WBGene00015644	II:556484-564124,II:556484-563349	133	102	102	2.52497e+07	0.435481	10000	2750	2.52497e+07	1000	0	0.363636
WBGene00015645	II:553094-554786,II:553843-554786	133	19	19	3.93608e+06	0.396609	10000	2727	3.93608e+06	1000	0	0.366703
WBGene00015646	II:546704-552026	133	78	78	2.05256e+07	0.307472	10000	3356	2.05256e+07	1000	0	0.297974
WBGene00007476	IV:1275864-1277091,IV:1276219-1277091,IV:1276251-1277091,IV:1275933-1276318	133	49	49	5.49306e+06	0.773177	10000	1296	5.49306e+06	1000	0	0.771605
WBGene00000522	X:11048228-11049232,X:11047414-11049232	133	10	10	8.94541e+06	0.0148377	10000	10000	8.94541e+06	286	0	0.0286
WBGene00007482	X:11053943-11056970	133	18	18	1.07059e+07	0.104585	10000	8481	1.07059e+07	1000	0	0.117911
WBGene00007483	X:11041031-11042857	133	5	5	1.0361e+07	2.39914e-05	10000	10000	1.0361e+07	5	0	0.0005
WBGene00015647	III:658708-662734	133	106	106	1.26861e+07	0.16422	10000	5882	1.26861e+07	1000	0	0.17001
WBGene00015648	III:647125-654463,III:652896-654463	133	89	89	6.06855e+07	0.00189837	10000	10000	6.06855e+07	54	0	0.0054
WBGene00015649	III:662846-666265	133	30	30	3.18042e+07	0.00291308	10000	10000	3.18042e+07	95	0	0.0095
WBGene00007478	II:14698714-14699331	133	2	2	240166	0.456974	10000	2263	240166	997	3	0.441228
WBGene00007479	II:14705515-14712600	133	42	42	8.34427e+06	0.625381	10000	1730	8.34427e+06	1000	0	0.578035
WBGene00007480	II:14721348-14728049,II:14721348-14728049,II:14720551-14728049,II:14721348-14733524,II:14720585-14733524,II:14720551-14733524	133	107	107	2.73955e+07	0.280757	10000	3279	2.73955e+07	1000	0	0.304971
WBGene00004103	X:15966111-15972300	133	102	102	1.56678e+07	0.64082	10000	1627	1.56678e+07	1000	0	0.614628
WBGene00007484	X:15977761-15982600	133	59	59	9.45143e+06	0.558337	10000	1887	9.45143e+06	1000	0	0.529942
WBGene00007485	X:15986162-15987594	133	23	23	9.0163e+06	0.223081	10000	4743	9.0163e+06	1000	0	0.210837
WBGene00007486	X:15987971-15996936	133	92	92	2.04857e+07	0.500986	10000	2032	2.04857e+07	1000	0	0.492126
WBGene00007487	X:15960046-15962235,X:15959099-15962321	133	32	32	5.22209e+06	0.685175	10000	1479	5.22209e+06	1000	0	0.676133
WBGene00196731	X:15994214-15994438	133	2	2	299608	0.391769	10000	2422	299608	1000	0	0.412882
WBGene00015651	IV:3498217-3503912	133	44	44	1.92382e+06	0.996958	10000	1004	1.92382e+06	1000	0	0.996016
WBGene00023462	IV:3504443-3506115	133	20	20	1.41446e+06	0.956929	10000	1047	1.41446e+06	1000	0	0.95511
WBGene00023463	IV:3482894-3484706	133	23	23	5.71448e+06	0.264589	10000	3686	5.71448e+06	1000	0	0.271297
WBGene00023475	IV:3475645-3477224	133	26	26	1.03546e+07	0.0860712	10000	7294	1.03546e+07	1000	0	0.137099
WBGene00023474	IV:3480010-3481860	133	30	30	1.52818e+06	0.740503	10000	1357	1.52818e+06	1000	0	0.73692
WBGene00044470	IV:3495295-3496440	133	19	19	5.13282e+06	0.131588	10000	5302	5.13282e+06	1000	0	0.188608
WBGene00199025	IV:3508958-3509108	133	4	4	14050.6	0.997789	10000	1016	14050.6	1000	0	0.984252
WBGene00201640	IV:3513760-3513967	133	1	1	94944.5	0.115736	10000	9152	94944.5	1000	0	0.109266
WBGene00015652	IV:3493609-3495179	133	17	17	865158	0.92312	10000	1119	865158	1000	0	0.893655
WBGene00015653	IV:3491776-3493216	133	16	16	1.15614e+06	0.950795	10000	1086	1.15614e+06	1000	0	0.92081
WBGene00015655	IV:3479334-3479730	133	8	8	2.63992e+06	0.467214	10000	2347	2.63992e+06	1000	0	0.426076
WBGene00015656	IV:3477391-3479011	133	28	28	1.0985e+07	0.213129	10000	4290	1.0985e+07	1000	0	0.2331
WBGene00000424	IV:3507057-3509529,IV:3506403-3509527	133	38	38	8.50401e+06	0.31289	10000	3231	8.50401e+06	1000	0	0.309502
WBGene00015658	IV:3510473-3514562	133	53	53	7.94473e+06	0.6853	10000	1514	7.94473e+06	1000	0	0.660502
WBGene00002043	IV:8540601-8544379,IV:8540553-8544379,IV:8539122-8544379,IV:8540553-8544379	133	32	32	8.76572e+06	0.425861	10000	2323	8.76572e+06	1000	0	0.430478
WBGene00015650	IV:8522603-8538173,IV:8535855-8538173,IV:8529194-8538173,IV:8535637-8538173,IV:8520893-8538173	133	88	88	3.32786e+07	0.310353	10000	3526	3.32786e+07	1000	0	0.283607
WBGene00001051	IV:8513918-8514724	133	4	4	2.14496e+06	0.22392	10000	4241	2.14496e+06	1000	0	0.235793
WBGene00044001	IV:8513204-8513920	133	8	8	1.94445e+06	0.543116	10000	2014	1.94445e+06	1000	0	0.496524
WBGene00003224	IV:8511283-8513476	133	14	14	3.01861e+06	0.584666	10000	1776	3.01861e+06	1000	0	0.563063
WBGene00001586	II:10695053-10702524	133	67	67	1.11803e+07	0.583708	10000	1912	1.11803e+07	1000	0	0.523013
WBGene00199309	II:10717244-10717329	133	1	1	73097.1	0.630021	10000	1782	73097.1	986	14	0.557239
WBGene00200683	II:10718474-10718613	133	3	3	1.56133e+06	0.175039	10000	4219	1.56133e+06	999	1	0.236904
WBGene00202129	II:10717244-10717329	133	1	1	73097.1	0.630021	10000	1761	73097.1	989	11	0.564736
WBGene00206538	II:10717335-10719627	133	19	19	4.53e+06	0.531563	10000	2194	4.53e+06	1000	0	0.455789
WBGene00007488	II:10702232-10714299,II:10702232-10703494	133	75	75	1.1236e+07	0.681028	10000	1527	1.1236e+07	1000	0	0.654879
WBGene00000655	II:10703617-10704574	133	3	3	239538	0.683725	10000	1971	239538	1000	0	0.507357
WBGene00000616	II:10704902-10706020	133	5	5	820426	0.618013	10000	1824	820426	1000	0	0.548246
WBGene00000656	II:10707202-10708286	133	7	7	715745	0.567755	10000	2241	715745	1000	0	0.446229
WBGene00000251	II:10708959-10712125	133	18	18	3.79077e+06	0.450967	10000	2319	3.79077e+06	1000	0	0.43122
WBGene00007489	II:10714912-10716454	133	8	8	5.30418e+06	0.0228668	10000	10000	5.30418e+06	614	0	0.0614
WBGene00007490	II:10720230-10729252,II:10720500-10729252	133	64	64	9.19766e+06	0.694612	10000	1673	9.19766e+06	1000	0	0.597729
WBGene00007492	IV:8862608-8865483,IV:8862424-8865483,IV:8862485-8865483	133	15	15	6.73234e+06	0.185693	10000	4594	6.73234e+06	1000	0	0.217675
WBGene00007493	IV:8868036-8869681,IV:8868036-8869607,IV:8868036-8869639	133	6	6	2.24576e+06	0.356183	10000	3026	2.24576e+06	1000	0	0.330469
WBGene00007494	IV:8871087-8873005,IV:8869961-8873057,IV:8871087-8873005	133	20	20	6.2239e+06	0.359136	10000	2893	6.2239e+06	1000	0	0.345662
WBGene00006409	IV:8874146-8876976	133	11	11	2.56986e+06	0.523134	10000	1949	2.56986e+06	1000	0	0.513084
WBGene00007495	IV:8886527-8888602,IV:8887182-8888602,IV:8886557-8888568	133	22	22	8.31686e+06	0.282224	10000	3329	8.31686e+06	1000	0	0.300391
WBGene00003864	IV:8888975-8890987	133	12	12	3.80094e+06	0.3481	10000	2830	3.80094e+06	1000	0	0.353357
WBGene00007496	IV:8877528-8879893,IV:8877552-8879529	133	14	14	5.94117e+06	0.163439	10000	5614	5.94117e+06	1000	0	0.178126
WBGene00007497	IV:8881483-8881963,IV:8881483-8882415,IV:8881480-8881984	133	6	6	2.93235e+06	0.277696	10000	4054	2.93235e+06	1000	0	0.24667
WBGene00004455	II:11092748-11093854	133	10	10	1.01586e+06	0.72913	10000	1704	1.01586e+06	1000	0	0.586854
WBGene00007504	II:11095044-11096475	133	7	7	897189	0.565221	10000	1863	897189	1000	0	0.536769
WBGene00195891	II:11097547-11097693	133	2	2	544488	0.313609	10000	3213	544488	1000	0	0.311236
WBGene00198045	II:11081163-11081309	133	1	1	164947	0.469313	10000	2893	164947	830	170	0.316281
WBGene00198692	II:11097307-11097601	133	3	3	33096.6	1	10000	1043	33096.6	1000	0	0.958773
WBGene00199630	II:11088104-11088300	133	1	1	244485	0.378346	10000	4221	244485	965	35	0.232765
WBGene00200439	II:11072512-11072658	133	1	1	164947	0.469313	10000	2721	164947	821	179	0.33462
WBGene00202358	II:11111230-11111353	133	1	1	11628.5	0.73179	10000	1344	11628.5	1000	0	0.744048
WBGene00004454	II:11096570-11097204	133	2	2	405113	0.575812	10000	2090	405113	1000	0	0.478469
WBGene00219809	II:11106180-11106342	133	5	5	2.65275e+06	0.195757	10000	5709	2.65275e+06	1000	0	0.175162
WBGene00003831	II:11097840-11100145	133	11	11	3.22253e+06	0.317435	10000	3311	3.22253e+06	1000	0	0.302024
WBGene00043120	II:11100140-11100462	133	2	2	79639.5	0.814641	10000	1292	79639.5	1000	0	0.773994
WBGene00007499	II:11100971-11102948,II:11100971-11101981,II:11100971-11103757	133	23	23	2.80936e+06	0.804588	10000	1341	2.80936e+06	1000	0	0.745712
WBGene00007500	II:11106615-11108177	133	7	7	3.08829e+06	0.241828	10000	4071	3.08829e+06	1000	0	0.24564
WBGene00007501	II:11108158-11109583	133	8	8	3.03303e+06	0.177595	10000	4435	3.03303e+06	1000	0	0.225479
WBGene00007502	II:11109583-11111169	133	1	1	58196.7	0.507459	10000	1925	58196.7	1000	0	0.519481
WBGene00007503	II:11104461-11106046	133	5	5	148280	0.718462	10000	1297	148280	1000	0	0.77101
WBGene00015659	V:8082366-8082767	133	4	4	1.25373e+06	0.442346	10000	2646	1.25373e+06	1000	0	0.377929
WBGene00015660	V:8076084-8079914,V:8076084-8079849	133	13	13	6.87693e+06	0.228206	10000	5177	6.87693e+06	1000	0	0.193162
WBGene00006188	V:8065779-8067900	133	14	14	4.53145e+06	0.396353	10000	2744	4.53145e+06	1000	0	0.364431
WBGene00006190	V:8068151-8069737	133	6	6	1.22883e+06	0.720717	10000	1638	1.22883e+06	1000	0	0.610501
WBGene00006191	V:8070642-8072144	133	2	2	365669	0.551523	10000	1884	365669	1000	0	0.530786
WBGene00006180	V:8080366-8081678	133	2	2	146986	0.791922	10000	1391	146986	1000	0	0.718907
WBGene00015661	V:8084119-8085241	133	4	4	162965	0.967075	10000	1081	162965	1000	0	0.925069
WBGene00005009	I:8103600-8109220,I:8103600-8109227	133	10	10	1.70519e+06	0.661424	10000	1626	1.70519e+06	1000	0	0.615006
WBGene00002999	I:8109742-8119314,I:8109742-8119314,I:8109742-8118517	133	38	38	7.25268e+06	0.672735	10000	1510	7.25268e+06	1000	0	0.662252
WBGene00003136	I:8125800-8130086	133	21	21	7.40538e+06	0.392028	10000	2725	7.40538e+06	1000	0	0.366972
WBGene00015662	X:7415838-7418627	133	45	45	3.18066e+06	0.931854	10000	1114	3.18066e+06	1000	0	0.897666
WBGene00050957	X:7398967-7400858	133	21	21	2.19891e+06	0.717265	10000	1579	2.19891e+06	1000	0	0.633312
WBGene00201152	X:7423126-7423259	133	1	1	1.7991e-05	0.869229	10000	1138	1.7991e-05	1000	0	0.878735
WBGene00206485	X:7397645-7398035	133	4	4	341217	0.840674	10000	1174	341217	1000	0	0.851789
WBGene00015663	X:7410234-7412749	133	33	33	4.69311e+06	0.578887	10000	1847	4.69311e+06	1000	0	0.541419
WBGene00015664	X:7407455-7408782	133	7	7	258678	0.762298	10000	1261	258678	1000	0	0.793021
WBGene00015665	X:7402130-7403613	133	16	16	2.88466e+06	0.475769	10000	2302	2.88466e+06	1000	0	0.434405
WBGene00015666	X:7393916-7395987	133	21	21	2.59545e+06	0.616603	10000	1690	2.59545e+06	1000	0	0.591716
WBGene00015667	X:7390573-7392276	133	17	17	3.186e+06	0.208154	10000	4270	3.186e+06	1000	0	0.234192
WBGene00015668	X:7413610-7415520	133	25	25	1.69843e+06	0.94367	10000	1091	1.69843e+06	1000	0	0.91659
WBGene00003380	X:7422672-7424881	133	20	20	1.21138e+06	0.852955	10000	1229	1.21138e+06	1000	0	0.81367
WBGene00045456	X:7420899-7421937,X:7420899-7422659	133	17	17	1.77882e+06	0.766391	10000	1336	1.77882e+06	1000	0	0.748503
WBGene00015670	V:8581260-8583577	133	12	12	3.29728e+06	0.447507	10000	2218	3.29728e+06	1000	0	0.450857
WBGene00015671	V:8583553-8584532	133	5	5	1.07046e+06	0.592382	10000	1947	1.07046e+06	1000	0	0.513611
WBGene00199817	V:8588514-8588654	133	2	2	431079	0.502828	10000	2177	431079	1000	0	0.459348
WBGene00007505	IV:9343357-9366506,IV:9343357-9366506,IV:9343357-9366506,IV:9343357-9366506,IV:9343357-9366506,IV:9343357-9366506,IV:9343357-9366506,IV:9343357-9366506,IV:9343357-9355764,IV:9343357-9355764,IV:9343357-9359587,IV:9343357-9349140	133	109	109	3.57671e+07	0.275872	10000	3650	3.57671e+07	1000	0	0.273973
WBGene00007506	IV:9371507-9373636	133	7	7	3.2867e+06	0.197393	10000	4776	3.2867e+06	1000	0	0.20938
WBGene00007507	IV:9374764-9376492	133	4	4	534912	0.808379	10000	1339	534912	1000	0	0.746826
WBGene00007508	IV:9378602-9380450	133	11	11	4.58276e+06	0.216037	10000	4178	4.58276e+06	1000	0	0.239349
WBGene00007509	IV:9381420-9383115	133	15	15	3.19792e+06	0.540241	10000	2014	3.19792e+06	1000	0	0.496524
WBGene00000911	IV:9386456-9394922,IV:9386456-9394922,IV:9386207-9394922,IV:9386456-9394922,IV:9386456-9394922	133	28	28	7.85712e+06	0.439774	10000	2446	7.85712e+06	1000	0	0.408831
WBGene00007511	IV:9385125-9385619	133	3	3	651734	0.591039	10000	1999	651734	1000	0	0.50025
WBGene00195550	IV:9366883-9367011	133	1	1	9180.57	0.864452	10000	1195	9180.57	937	63	0.81046
WBGene00200561	IV:11474030-11474252	133	5	5	861549	0.639487	10000	1814	861549	1000	0	0.551268
WBGene00219489	IV:11469619-11469748	133	1	1	164947	0.469313	10000	2772	164947	827	173	0.329545
WBGene00002192	IV:11436534-11447065,IV:11439186-11447065,IV:11430276-11447065,IV:11425741-11447065,IV:11432082-11447065,IV:11432947-11447065,IV:11425741-11447065,IV:11425741-11447065,IV:11436534-11447065	133	132	132	5.30283e+07	0.237213	10000	4393	5.30283e+07	1000	0	0.227635
WBGene00007006	IV:11459991-11463195	133	10	10	1.97013e+06	0.604129	10000	1697	1.97013e+06	1000	0	0.589275
WBGene00007512	IV:11463536-11465226,IV:11463536-11465226	133	7	7	2.65279e+06	0.210981	10000	4174	2.65279e+06	1000	0	0.239578
WBGene00007513	IV:11470435-11473417,IV:11470184-11473417	133	15	15	5.30891e+06	0.34799	10000	3119	5.30891e+06	1000	0	0.320616
WBGene00007514	IV:11473366-11479251	133	32	32	1.22808e+07	0.235924	10000	3925	1.22808e+07	1000	0	0.254777
WBGene00007515	IV:11465485-11467239,IV:11465485-11466085	133	10	10	2.36404e+06	0.649701	10000	1798	2.36404e+06	1000	0	0.556174
WBGene00015672	X:16763152-16766656	133	10	10	3.37577e+06	0.14746	10000	5130	3.37577e+06	1000	0	0.194932
WBGene00015673	X:16745752-16748208,X:16745738-16748208	133	12	12	1.02962e+06	0.736346	10000	1457	1.02962e+06	1000	0	0.686342
WBGene00001837	X:16729558-16743799,X:16739834-16744698	133	88	88	1.83091e+07	0.51103	10000	1986	1.83091e+07	1000	0	0.503525
WBGene00015674	X:16749754-16751110	133	9	9	664522	0.756929	10000	1495	664522	1000	0	0.668896
WBGene00015675	X:16751863-16753673	133	10	10	1.5476e+06	0.707173	10000	1535	1.5476e+06	1000	0	0.651466
WBGene00015676	X:16767437-16770498	133	15	15	2.73453e+06	0.587524	10000	1831	2.73453e+06	1000	0	0.54615
WBGene00015677	V:5996356-5999346	133	19	19	4.59688e+06	0.32782	10000	3104	4.59688e+06	1000	0	0.322165
WBGene00195714	V:5973922-5974062	133	2	2	100845	0.674004	10000	1429	100845	1000	0	0.69979
WBGene00196902	V:5973951-5974092	133	2	2	100845	0.674004	10000	1419	100845	1000	0	0.704722
WBGene00198675	V:5972535-5972678	133	3	3	814154	0.451545	10000	2467	814154	1000	0	0.405351
WBGene00199677	V:5972560-5972708	133	3	3	814154	0.451545	10000	2339	814154	1000	0	0.427533
WBGene00202080	V:5991529-5991672	133	3	3	1.00858e+06	0.369927	10000	3331	1.00858e+06	1000	0	0.30021
WBGene00000979	V:5983744-5985511	133	12	12	2.03958e+06	0.586439	10000	1883	2.03958e+06	1000	0	0.531067
WBGene00000069	V:5976028-5981513	133	32	32	5.52849e+06	0.482549	10000	2056	5.52849e+06	1000	0	0.486381
WBGene00015678	V:5964940-5969154,V:5961812-5969154	133	54	54	1.89602e+07	0.247298	10000	4024	1.89602e+07	1000	0	0.248509
WBGene00003954	V:5960583-5963837,V:5960583-5963837	133	20	20	8.90569e+06	0.103906	10000	7709	8.90569e+06	1000	0	0.129719
WBGene00001508	V:5986966-5990252	133	24	24	3.83666e+06	0.499411	10000	2207	3.83666e+06	1000	0	0.453104
WBGene00015679	V:5985439-5986854	133	15	15	1.51405e+06	0.818062	10000	1372	1.51405e+06	1000	0	0.728863
WBGene00195637	V:5975364-5975459	133	1	1	50422.3	0.674004	10000	1457	50422.3	1000	0	0.686342
WBGene00015690	I:6305025-6306380	133	8	8	1.60614e+06	0.505385	10000	1963	1.60614e+06	1000	0	0.509424
WBGene00015685	I:6307753-6308429,I:6307326-6308598	133	6	6	894680	0.720466	10000	1615	894680	1000	0	0.619195
WBGene00005273	I:6302473-6304263	133	8	8	5.27034e+06	0.121678	10000	6765	5.27034e+06	1000	0	0.14782
WBGene00005274	I:6300492-6302298	133	6	6	1.23916e+06	0.51434	10000	1927	1.23916e+06	1000	0	0.518941
WBGene00005272	I:6297766-6299729	133	14	14	4.90885e+06	0.333737	10000	3198	4.90885e+06	1000	0	0.312695
WBGene00004068	I:6295068-6297636,I:6294895-6297636,I:6295068-6297544,I:6294895-6297544,I:6295257-6297636,I:6295066-6297636	133	10	10	2.16555e+06	0.494805	10000	2099	2.16555e+06	1000	0	0.476417
[truncated: 23,154 more rows]
