# Supplementary material for: Natural variation in a glucuronosyltransferase modulates propionate sensitivity in a C. elegans propionic acidemia model
Source: PLoS Genet. 2020 Aug 28;16(8):e1008984. doi: 10.1371/journal.pgen.1008984 (PMC7482840; doi:10.1371/journal.pgen.1008984)
Supplement: S10 Table — (TXT) [file pgen.1008984.s018.txt]

(((JU2007:0.013235,(((NIC1:0.011468,(NIC207:0.005404,NIC255:0.003836):0.001598):0.002243,(((((EG4347:0.001978,PX179:0.003265):0.000716,XZ2018:0.004974):0.001577,(AB1:0.008275,(JU1395:0.001236,CB4852:0.000573):0.004305):0.002223):0.000473,(JU2853:0.009060,((JU1200:0.001521,(ED3012:0.003048,JU1543:0.003190):0.003905):0.000757,(((((((LSJ1:0.000050,N2:0.000051):0.000116,ECA252:0.005579):0.000772,((JU1568:0.003630,(((JU1212:0.016108,JU2257:0.002546):0.002026,JU406:0.006127):0.000562,JU2565:0.003067):0.001577):0.002102,(JU1249:0.001212,(((CB4851:0.000926,JU2825:0.006821):0.001669,JU394:0.001844):0.004655,QG2811:0.010423):0.002425):0.003994):0.000714):0.001630,JU367:0.004971):0.002000,(((NIC1107:0.005383,(((WN2066:0.006037,JU2575:0.001692):0.002783,(MY2453:0.007784,JU311:0.001003):0.007113):0.004570,JU2592:0.008844):0.001375):0.003545,JU440:0.005537):0.002579,JU1586:0.002059):0.002852):0.002038,JU2907:0.002719):0.002111,NIC2:0.001981):0.000624):0.000770):0.002736):0.002433,((((((ED3049:0.000298,ED3046:0.000236):0.014634,((XZ1735:0.009835,(NIC252:0.018930,XZ1734:0.005663):0.002681):0.003634,MY1:0.006144):0.006744):0.001500,(((NIC195:0.032164,WN2002:0.010195):0.008400,((((JU1896:0.006069,JU2234:0.012730):0.003740,JU2800:0.012892):0.005165,JU1652:0.008449):0.005597,JU561:0.006207):0.001171):0.001847,JU2513:0.008762):0.002390):0.003869,(((((JU2578:0.002585,(((NIC268:0.027189,((NIC269:0.009188,((JU258:0.023616,JU3166:0.013299):0.003173,(JU3167:0.025296,JU3169:0.005277):0.004821):0.002919):0.004944,JU2838:0.014403):0.004755):0.002464,(QG2841:0.009890,((NIC274:0.008935,NIC272:0.006385):0.006670,NIC276:0.001738):0.002724):0.002168):0.003643,NIC267:0.003053):0.005997):0.003343,QG2813:0.009525):0.001843,MY679:0.005788):0.002491,((((JU2587:0.013005,(JU2593:0.011066,((JU2829:0.005315,JU2581:0.003954):0.010464,JU751:0.006587):0.002361):0.003674):0.001135,(JU360:0.011401,(EG4349:0.007509,JU3144:0.013076):0.005065):0.003630):0.002445,JU830:0.008169):0.004975,((((WN2033:0.009325,ED3011:0.005540):0.000865,((ECA930:0.002496,((MY2741:0.009753,(JU1808:0.012563,(MY18:0.007477,MY795:0.000953):0.000295):0.002936):0.008477,ED3005:0.000229):0.002232):0.004041,MY518:0.002091):0.002346):0.005087,(CX11292:0.000969,((((ECA640:0.017975,(CX11314:0.000878,((CX11264:0.006794,CX11315:0.011820):0.005055,CX11262:0.008145):0.004251):0.003617):0.004181,(ECA928:0.020967,QX1212:0.002470):0.008409):0.003498,(((JU1172:0.003555,EG4946:0.004986):0.001231,(((CB4853:0.005031,CB4857:0.002673):0.002216,PB306:0.021247):0.002506,(((PS2025:0.003640,ECA348:0.006222):0.012979,QG556:0.008859):0.014166,QG557:0.002270):0.007499):0.002587):0.000037,CB4858:0.000002):0.000968):0.001058,JU2016:0.001210):0.000342):0.002082):0.002253,(XZ1672:0.005744,((((CB4855:0.001370,QX1233:0.006551):0.003484,JU2017:0.015161):0.005480,DL226:0.013155):0.002333,((((ECA592:0.018743,((ECA594:0.010004,(MY16:0.016180,MY23:0.007934):0.009387):0.010514,JU2879:0.011559):0.012428):0.004905,(JU2866:0.004514,ECA349:0.005363):0.002293):0.002225,XZ1756:0.006235):0.007377,(CX11276:0.011916,(NIC523:0.017806,JU2862:0.008771):0.002759):0.001475):0.001990):0.001157):0.000991):0.001777):0.000787):0.001311,((((QG2823:0.001366,QG2825:0.003397):0.003136,QG2824:0.003905):0.001865,CX11271:0.008337):0.001860,(((JU1409:0.009873,((((NIC259:0.011262,NIC236:0.006539):0.001741,JU1491:0.006531):0.003847,(JU2001:0.022715,JU3137:0.010229):0.002908):0.003315,CX11285:0.017746):0.004083):0.000640,(ED3040:0.008054,((NIC275:0.006787,(NIC513:0.006262,((((JU782:0.006822,((NIC262:0.006445,((((JU775:0.006359,((JU2526:0.009978,JU2316:0.007981):0.005459,NIC265:0.010509):0.006485):0.008870,(JU2519:0.014300,NIC258:0.001776):0.004879):0.015088,NIC260:0.010972):0.007226,NIC261:0.008159):0.007968):0.004768,(NIC256:0.000973,NIC271:0.000131):0.000767):0.003139):0.015302,JU778:0.007501):0.004808,JU2522:0.006758):0.001166,(NIC514:0.002007,WN2063:0.005395):0.003043):0.003525):0.002916):0.004991,(ED3052:0.009171,LKC34:0.007396):0.001487):0.001597):0.003304):0.001403,(((MY10:0.018953,JU1400:0.018510):0.006951,((((QG2846:0.011472,QG2838:0.002485):0.014415,((BRC20263:0.003598,JU2811:0.011901):0.004506,(QG2828:0.001178,QG2827:0.001830):0.010696):0.004282):0.001843,((CX11307:0.012800,CX11254:0.008840):0.009134,(((QX1792:0.023946,(((((ECA705:0.018020,QX1794:0.017646):0.005446,(ECA743:0.029887,(ECA710:0.018682,XZ1513:0.020703):0.005710):0.004161):0.001389,(ECA738:0.024361,ECA372:0.017151):0.005431):0.005372,(XZ1515:0.037523,QX1793:0.021273):0.003521):0.004031,((((ECA768:0.003770,(ECA712:0.021281,(ECA807:0.009023,ECA812:0.000389):0.001269):0.020047):0.013066,ECA778:0.005326):0.007325,(ECA760:0.000986,ECA777:0.001217):0.013664):0.013198,ECA189:0.026982):0.003176):0.005381):0.004140,(((((ECA701:0.096960,XZ1516:0.134847):0.042526,(((ECA363:0.023887,((ECA741:0.023984,ECA740:0.018560):0.012818,(ECA742:0.028828,(QX1211:0.015825,(ECA36:0.000414,JU3226:0.000355):0.013876):0.008754):0.003840):0.006960):0.014689,(ECA347:0.027657,(ECA724:0.037300,XZ1514:0.054183):0.007507):0.012650):0.043477,(ECA746:0.038911,((ECA745:0.029286,ECA744:0.029738):0.011969,((ECA722:0.028279,ECA396:0.030528):0.006770,(ECA191:0.019108,(ECA730:0.014855,ECA723:0.028464):0.013561):0.015160):0.006542):0.005649):0.040056):0.010057):0.034487,(ECA369:0.076184,QX1791:0.036388):0.012741):0.004580,(((DL238:0.026049,(ECA732:0.009589,ECA733:0.006787):0.014545):0.009084,ECA706:0.029110):0.005615,(ECA703:0.026796,CB4856:0.022329):0.014124):0.007661):0.003752,(ECA593:0.011288,XZ2019:0.016727):0.021566):0.004147):0.008328,((NIC251:0.043325,NIC199:0.014713):0.013564,WN2001:0.018898):0.011200):0.002235):0.002616):0.003176,((ECA923:0.018717,XZ2020:0.013914):0.003738,(QG2075:0.017381,(((NIC266:0.015356,EG4725:0.018172):0.008523,EG4724:0.014721):0.000665,(JU2586:0.006578,NIC515:0.008219):0.003031):0.003581):0.003777):0.001110):0.002418):0.000372,((((JU3224:0.009333,JU3228:0.013865):0.005352,((QG2836:0.011353,(QG2837:0.003511,QG2832:0.001344):0.009351):0.002053,QG2835:0.006280):0.003208):0.001522,JU774:0.008834):0.006084,(JU3125:0.003874,JU3127:0.007317):0.007114):0.001165):0.002409):0.000611):0.002281):0.000695):0.000704,(((((ED3073:0.006347,JU2619:0.012113):0.001791,(MY2212:0.010105,JU3128:0.008143):0.003366):0.000981,KR314:0.010761):0.001746,((((NIC1119:0.011804,QW947:0.017632):0.007001,JU2464:0.008502):0.002995,JU2878:0.014357):0.002084,((((JU3282:0.003963,JU3280:0.009588):0.001608,JU1088:0.004818):0.002435,QG536:0.008217):0.002867,((((JU3134:0.012383,GXW1:0.007620):0.002616,(MY2693:0.001228,(MY2713:0.000176,JU3135:0.003550):0.002768):0.005303):0.001009,(PB303:0.001724,(RC301:0.000599,MY2585:0.005028):0.001763):0.004858):0.001299,((QG2875:0.015272,JU2841:0.010725):0.007202,JU3225:0.005518):0.002149):0.000465):0.003379):0.000441):0.000687,((NIC231:0.006781,ED3048:0.002979):0.000773,((JU2466:0.001669,BRC20067:0.001919):0.001202,((QG2818:0.004290,QG2843:0.003766):0.000632,(ED3077:0.009112,((QG2850:0.000752,((((QG2855:0.001250,QG2854:0.000636):0.003818,QG2857:0.003712):0.003893,QG2877:0.009218):0.002665,(QG2873:0.001417,QG2874:0.000270):0.002421):0.006856):0.004593,QG2932:0.006070):0.002085):0.002650):0.000571):0.001508):0.002619):0.000733):0.000686,CB4854:0.013589):0.002511):0.001212):0.000468,(((MY2530:0.002332,MY920:0.001877):0.002959,ED3017:0.008821):0.004535,JT11398:0.009481):0.001210):0.001325):0.001250,(MY2535:0.005069,(NIC528:0.010324,((NIC522:0.007581,JU1440:0.002750):0.004776,(NIC526:0.009878,NIC527:0.012803):0.006561):0.000786):0.002757):0.000549):0.002305,(((((((((JU3291:0.003257,JU2610:0.000614):0.000292,JU2600:0.000145):0.001838,(((JU1580:0.000115,JU1793:0.000068):0.005358,(JU2106:0.008832,WN2050:0.009588):0.006033):0.008517,JU1246:0.009479):0.009220):0.003218,JU393:0.006964):0.006794,JU1581:0.010479):0.004844,JU2576:0.015068):0.002121,(((JU2572:0.005197,(JU1792:0.002244,(JU3141:0.001000,(((JU397:0.001679,(((((((JU2131:0.007848,JU1666:0.006743):0.004225,DL200:0.008660):0.001269,(JU1213:0.007804,NIC501:0.014595):0.007539):0.005235,JU3140:0.002187):0.003951,JU2570:0.002488):0.000350,(JU792:0.000136,JU2250:0.000401):0.000460):0.000716,JU1242:0.004952):0.005606):0.004872,(JU1934:0.008296,JU2141:0.003264):0.003560):0.004072,CB4932:0.003298):0.001731):0.001532):0.002177):0.000810,JU2566:0.009271):0.003693,NIC242:0.008272):0.004823):0.004208,((NIC166:0.011837,(MY2147:0.011333,MY772:0.006900):0.003377):0.001900,((((JU3132:0.010192,(JU1530:0.001643,JU310:0.000616):0.001371):0.001246,(NIC3:0.006620,(WN2064:0.002872,(NIC1049:0.001938,MY2573:0.001370):0.000716):0.006719):0.001636):0.002559,NIC277:0.004954):0.002194,((JU2478:0.007855,(JU847:0.012932,JU323:0.005474):0.002807):0.003374,JU2534:0.004691):0.002095):0.001277):0.003345):0.001498,(JU2906:0.007051,(NIC511:0.006125,JU346:0.007957):0.003096):0.003368):0.001731,(NIC529:0.007196,JU642:0.008288):0.004448):0.0;
