# Supplementary material for: Natural variation in a glucuronosyltransferase modulates propionate sensitivity in a C. elegans propionic acidemia model
Source: PLoS Genet. 2020 Aug 28;16(8):e1008984. doi: 10.1371/journal.pgen.1008984 (PMC7482840; doi:10.1371/journal.pgen.1008984)
Supplement: S11 Table — (TXT) [file pgen.1008984.s019.txt]

(((GLCT-6:0.10771903580689359825,Ctg15710:0.04636200032733113485):0.05025889963532168686[80],(Cb08283:0.29536906053207068190,Cb08282:0.10051627689565982571):0.02919243216836544044[73]):0.09595307085063288499[80],((((GLCT-2:0.31069575236030916310,GLCT-3:0.30978538506512587336):0.09299900769927828270[41],GLCT-1:0.34113227177995797401):0.10593086651705468926[40],(GLCT-5:0.14491205064172318906,GLCT-4:0.13153506871615011642):0.30502165239630107951[97]):0.08582842354338381108[31],(Cb01067:0.05554819954192831422,Ctg8818:0.04459117871805977351):1.80223535200620377239[100]):0.07719394644262660143[84],Cb08285:0.39547722604370572075);
