# Supplementary material for: Natural variation in a glucuronosyltransferase modulates propionate sensitivity in a C. elegans propionic acidemia model
Source: PLoS Genet. 2020 Aug 28;16(8):e1008984. doi: 10.1371/journal.pgen.1008984 (PMC7482840; doi:10.1371/journal.pgen.1008984)
Supplement: S12 Table — (TSV) [file pgen.1008984.s020.tsv]

CHROM	startWindow	endWindow	statistic	value	scaled_value	q10	outlier
I	2	10001	theta_Watterson	11.3233030325782	-0.539692578030717	106.043791321001	not
I	1002	11001	theta_Watterson	12.2645101529128	-0.481450601386116	106.043791321001	not
I	2002	12001	theta_Watterson	12.5531193006963	-0.463591442778548	106.043791321001	not
I	3002	13001	theta_Watterson	13.808062127809	-0.385935473919081	106.043791321001	not
I	4002	14001	theta_Watterson	13.0205586660271	-0.434666255101805	106.043791321001	not
I	5002	15001	theta_Watterson	11.6088228161087	-0.522024589545841	106.043791321001	not
I	6002	16001	theta_Watterson	12.23666928227	-0.483173396829022	106.043791321001	not
I	7002	17001	theta_Watterson	13.0210085492154	-0.434638416291855	106.043791321001	not
I	8002	18001	theta_Watterson	13.8053478161608	-0.386103435754688	106.043791321001	not
I	9002	19001	theta_Watterson	14.2911691185372	-0.356040772250402	106.043791321001	not
I	10002	20001	theta_Watterson	15.3893192227402	-0.288087150417916	106.043791321001	not
I	11002	21001	theta_Watterson	15.8599227829075	-0.258966162095616	106.043791321001	not
I	12002	22001	theta_Watterson	14.7618478091839	-0.32691513484765	106.043791321001	not
I	13002	23001	theta_Watterson	14.6051296169616	-0.336612869909355	106.043791321001	not
I	14002	24001	theta_Watterson	16.3388051279842	-0.229332881859105	106.043791321001	not
I	15002	25001	theta_Watterson	17.4368052711245	-0.161388539629935	106.043791321001	not
I	16002	26001	theta_Watterson	17.7500910947143	-0.142002386225018	106.043791321001	not
I	17002	27001	theta_Watterson	16.8088839743798	-0.200244362869619	106.043791321001	not
I	18002	28001	theta_Watterson	16.1814125608234	-0.239072347299352	106.043791321001	not
I	19002	29001	theta_Watterson	15.0685703256458	-0.307935119445938	106.043791321001	not
I	20002	30001	theta_Watterson	13.3428739773031	-0.414721356231022	106.043791321001	not
I	21002	31001	theta_Watterson	13.5005697914498	-0.4049631258415	106.043791321001	not
I	22002	32001	theta_Watterson	12.8730983778934	-0.443791110271233	106.043791321001	not
I	23002	33001	theta_Watterson	13.9712481822004	-0.375837506996335	106.043791321001	not
I	24002	34001	theta_Watterson	13.3544499784824	-0.414005032293649	106.043791321001	not
I	25002	35001	theta_Watterson	13.3544499784824	-0.414005032293649	106.043791321001	not
I	26002	36001	theta_Watterson	12.8838464183151	-0.44312602061595	106.043791321001	not
I	27002	37001	theta_Watterson	13.3544499784824	-0.414005032293649	106.043791321001	not
I	28002	38001	theta_Watterson	12.2563750047587	-0.481954005045683	106.043791321001	not
I	29002	39001	theta_Watterson	12.0986794970486	-0.491712216472888	106.043791321001	not
I	30002	40001	theta_Watterson	15.2361113954137	-0.297567663801354	106.043791321001	not
I	31002	41001	theta_Watterson	15.078415581267	-0.307325894190877	106.043791321001	not
I	32002	42001	theta_Watterson	18.2158474796322	-0.113181341519343	106.043791321001	not
I	33002	43001	theta_Watterson	17.1175480141584	-0.181144205839971	106.043791321001	not
I	34002	44001	theta_Watterson	17.8830849475229	-0.133772715303705	106.043791321001	not
I	35002	45001	theta_Watterson	18.6674242144683	-0.0852377347665374	106.043791321001	not
I	36002	46001	theta_Watterson	19.138102605219	-0.0561121159213727	106.043791321001	not
I	37002	47001	theta_Watterson	18.3537633382735	-0.10464709645854	106.043791321001	not
I	38002	48001	theta_Watterson	19.6087061653862	-0.0269911275990722	106.043791321001	not
I	39002	49001	theta_Watterson	20.0796093477831	0.00214840137227362	106.043791321001	not
I	40002	50001	theta_Watterson	17.7265167163633	-0.143461170762093	106.043791321001	not
I	41002	51001	theta_Watterson	17.4131551625022	-0.162852010362637	106.043791321001	not
I	42002	52001	theta_Watterson	14.1188554107479	-0.366703559141604	106.043791321001	not
I	43002	53001	theta_Watterson	14.1190053718107	-0.366694279538287	106.043791321001	not
I	44002	54001	theta_Watterson	13.1777982514762	-0.424936256182888	106.043791321001	not
I	45002	55001	theta_Watterson	11.9228554243635	-0.502592225042356	106.043791321001	not
I	46002	56001	theta_Watterson	11.4587829944339	-0.531309066470151	106.043791321001	not
I	47002	57001	theta_Watterson	13.9695055440956	-0.375945341590452	106.043791321001	not
I	48002	58001	theta_Watterson	15.2244483712083	-0.298289372730984	106.043791321001	not
I	49002	59001	theta_Watterson	16.1666538226427	-0.239985619273027	106.043791321001	not
I	50002	60001	theta_Watterson	16.63725738281	-0.210864630950727	106.043791321001	not
I	51002	61001	theta_Watterson	16.4800153765039	-0.220594779672483	106.043791321001	not
I	52002	62001	theta_Watterson	19.3037115680909	-0.0458642192158164	106.043791321001	not
I	53002	63001	theta_Watterson	20.0879008739735	0.00266148171803445	106.043791321001	not
I	54002	64001	theta_Watterson	19.3038609293617	-0.045854976727675	106.043791321001	not
I	55002	65001	theta_Watterson	20.8725394632526	0.0512149843466595	106.043791321001	not
I	56002	66001	theta_Watterson	22.7483477431005	0.167290160218491	106.043791321001	not
I	57002	67001	theta_Watterson	22.9063418688112	0.177066850152963	106.043791321001	not
I	58002	68001	theta_Watterson	23.847773480896	0.235322718366157	106.043791321001	not
I	59002	69001	theta_Watterson	23.2190789445936	0.196419046996886	106.043791321001	not
I	60002	70001	theta_Watterson	23.0622110912045	0.186712050889453	106.043791321001	not
I	61002	71001	theta_Watterson	23.2193800749562	0.196437680969334	106.043791321001	not
I	62002	72001	theta_Watterson	21.4937588570928	0.0896560932647011	106.043791321001	not
I	63002	73001	theta_Watterson	21.6506267104819	0.0993630893721348	106.043791321001	not
I	64002	74001	theta_Watterson	22.5919840917752	0.157614364177639	106.043791321001	not
I	65002	75001	theta_Watterson	21.0238357460927	0.0605772111947294	106.043791321001	not
I	66002	76001	theta_Watterson	19.1414215054237	-0.0559067420944719	106.043791321001	not
I	67002	77001	theta_Watterson	17.8846651717199	-0.133674930896013	106.043791321001	not
I	68002	78001	theta_Watterson	16.1621516129686	-0.240264216390523	106.043791321001	not
I	69002	79001	theta_Watterson	14.7503409324668	-0.327627181357424	106.043791321001	not
I	70002	80001	theta_Watterson	15.2238181451987	-0.298328371170051	106.043791321001	not
I	71002	81001	theta_Watterson	16.1650240572962	-0.240086469291265	106.043791321001	not
I	72002	82001	theta_Watterson	16.6368324826641	-0.210890923807889	106.043791321001	not
I	73002	83001	theta_Watterson	16.6371327068433	-0.210872345910149	106.043791321001	not
I	74002	84001	theta_Watterson	15.6954760032164	-0.269142142807111	106.043791321001	not
I	75002	85001	theta_Watterson	16.0086815217862	-0.249760958683669	106.043791321001	not
I	76002	86001	theta_Watterson	15.694945815008	-0.269174950898536	106.043791321001	not
I	77002	87001	theta_Watterson	14.5967211801176	-0.337133184696299	106.043791321001	not
I	78002	88001	theta_Watterson	13.6524067005669	-0.395567444993434	106.043791321001	not
I	79002	89001	theta_Watterson	14.9075746192218	-0.317897547450198	106.043791321001	not
I	80002	90001	theta_Watterson	13.3363971854751	-0.415122140660108	106.043791321001	not
I	81002	91001	theta_Watterson	12.7086258497932	-0.453968684296475	106.043791321001	not
I	82002	92001	theta_Watterson	12.080099532099	-0.492861946283967	106.043791321001	not
I	83002	93001	theta_Watterson	11.2954600409744	-0.541415504718875	106.043791321001	not
I	84002	94001	theta_Watterson	12.0797993079198	-0.492880524181708	106.043791321001	not
I	85002	95001	theta_Watterson	12.8641385748652	-0.44434554364454	106.043791321001	not
I	86002	96001	theta_Watterson	12.8641385748652	-0.44434554364454	106.043791321001	not
I	87002	97001	theta_Watterson	13.3347421350325	-0.41522455532224	106.043791321001	not
I	88002	98001	theta_Watterson	13.650190102866	-0.395704608247662	106.043791321001	not
I	89002	99001	theta_Watterson	12.5518152070169	-0.463672140206329	106.043791321001	not
I	90002	100001	theta_Watterson	13.6495154280315	-0.395746357183793	106.043791321001	not
I	91002	101001	theta_Watterson	12.8651761610861	-0.44428133772096	106.043791321001	not
I	92002	102001	theta_Watterson	13.0221188450586	-0.434569711090662	106.043791321001	not
I	93002	103001	theta_Watterson	12.8653258222529	-0.444272076675231	106.043791321001	not
I	94002	104001	theta_Watterson	12.2380798022924	-0.483086113730089	106.043791321001	not
I	95002	105001	theta_Watterson	10.9852045378766	-0.560614141634048	106.043791321001	not
I	96002	106001	theta_Watterson	11.4561852716099	-0.531469813779411	106.043791321001	not
I	97002	107001	theta_Watterson	11.7705244648824	-0.512018477768955	106.043791321001	not
I	98002	108001	theta_Watterson	12.0823979495424	-0.492719720017115	106.043791321001	not
I	99002	109001	theta_Watterson	12.8667372164879	-0.444184739479948	106.043791321001	not
I	100002	110001	theta_Watterson	12.0823979495424	-0.492719720017115	106.043791321001	not
I	101002	111001	theta_Watterson	13.3373407766552	-0.415063751157648	106.043791321001	not
I	102002	112001	theta_Watterson	13.0233802782308	-0.434491653498696	106.043791321001	not
I	103002	113001	theta_Watterson	12.238966180702	-0.483031264558727	106.043791321001	not
I	104002	114001	theta_Watterson	13.023154884635	-0.434505600873572	106.043791321001	not
I	105002	115001	theta_Watterson	13.4916908821053	-0.40551255350678	106.043791321001	not
I	106002	116001	theta_Watterson	13.8050494153175	-0.386121900824249	106.043791321001	not
I	107002	117001	theta_Watterson	13.8049761170316	-0.386126436528414	106.043791321001	not
I	108002	118001	theta_Watterson	13.1775047034753	-0.424954420958148	106.043791321001	not
I	109002	119001	theta_Watterson	12.8637689966971	-0.444368413173015	106.043791321001	not
I	110002	120001	theta_Watterson	13.3345222180311	-0.415238163804986	106.043791321001	not
I	111002	121001	theta_Watterson	13.3345222180311	-0.415238163804986	106.043791321001	not
I	112002	122001	theta_Watterson	13.650058931992	-0.3957127251125	106.043791321001	not
I	113002	123001	theta_Watterson	15.8462088794392	-0.259814779608432	106.043791321001	not
I	114002	124001	theta_Watterson	16.0030019022449	-0.250112414023863	106.043791321001	not
I	115002	125001	theta_Watterson	16.3167376090231	-0.230698421808996	106.043791321001	not
I	116002	126001	theta_Watterson	16.4736054624122	-0.220991425701563	106.043791321001	not
I	117002	127001	theta_Watterson	16.3162074208147	-0.23073122990042	106.043791321001	not
I	118002	128001	theta_Watterson	16.6299431275928	-0.211317237685554	106.043791321001	not
I	119002	129001	theta_Watterson	16.4730752742038	-0.221024233792987	106.043791321001	not
I	120002	130001	theta_Watterson	17.7278684401496	-0.143377525979248	106.043791321001	not
I	121002	131001	theta_Watterson	17.1003970265933	-0.182205510408982	106.043791321001	not
I	122002	132001	theta_Watterson	17.5692744101613	-0.153191338041436	106.043791321001	not
I	123002	133001	theta_Watterson	15.8441033775399	-0.259945068245011	106.043791321001	not
I	124002	134001	theta_Watterson	14.275424843649	-0.357015029319346	106.043791321001	not
I	125002	135001	theta_Watterson	13.8048212834817	-0.386136017641646	106.043791321001	not
I	126002	136001	theta_Watterson	13.1782514443087	-0.424908212571875	106.043791321001	not
I	127002	137001	theta_Watterson	14.2763264180323	-0.356959239819841	106.043791321001	not
I	128002	138001	theta_Watterson	14.4331942714214	-0.347252243712408	106.043791321001	not
I	129002	139001	theta_Watterson	15.5314189063118	-0.279294009914645	106.043791321001	not
I	130002	140001	theta_Watterson	15.2190635541825	-0.298622585666453	106.043791321001	not
I	131002	141001	theta_Watterson	16.1602706745171	-0.240380609021853	106.043791321001	not
I	132002	142001	theta_Watterson	16.0033279905446	-0.250092235652151	106.043791321001	not
I	133002	143001	theta_Watterson	17.4147633163878	-0.162752497663442	106.043791321001	not
I	134002	144001	theta_Watterson	18.3559704367223	-0.104510521018842	106.043791321001	not
I	135002	145001	theta_Watterson	18.9834418502787	-0.065682536589108	106.043791321001	not
I	136002	146001	theta_Watterson	20.7086886283875	0.0410758807516732	106.043791321001	not
I	137002	147001	theta_Watterson	19.4537458012748	-0.0365800881077943	106.043791321001	not
I	138002	148001	theta_Watterson	18.8262743877185	-0.0754080725375281	106.043791321001	not
I	139002	149001	theta_Watterson	18.8261247265517	-0.0754173335832571	106.043791321001	not
I	140002	150001	theta_Watterson	17.0991979846228	-0.182279707228083	106.043791321001	not
I	141002	151001	theta_Watterson	16.1579908642882	-0.240521683872684	106.043791321001	not
I	142002	152001	theta_Watterson	15.2167837439537	-0.298763660517284	106.043791321001	not
I	143002	153001	theta_Watterson	13.9619157474244	-0.376414998853887	106.043791321001	not
I	144002	154001	theta_Watterson	14.5893871609808	-0.337587014424154	106.043791321001	not
I	145002	155001	theta_Watterson	15.2168585745371	-0.29875902999442	106.043791321001	not
I	146002	156001	theta_Watterson	13.1776516109583	-0.424945330310603	106.043791321001	not
I	147002	157001	theta_Watterson	13.1776516109583	-0.424945330310603	106.043791321001	not
I	148002	158001	theta_Watterson	14.1193831451686	-0.366670902890776	106.043791321001	not
I	149002	159001	theta_Watterson	12.0801758816939	-0.492857221764546	106.043791321001	not
I	150002	160001	theta_Watterson	13.492511877917	-0.405461750216136	106.043791321001	not
I	151002	161001	theta_Watterson	13.9631154380843	-0.376340761893835	106.043791321001	not
I	152002	162001	theta_Watterson	14.4338689593143	-0.347210493968219	106.043791321001	not
I	153002	163001	theta_Watterson	14.9043976888982	-0.318094136168783	106.043791321001	not
I	154002	164001	theta_Watterson	14.7475298355091	-0.327801132276216	106.043791321001	not
I	155002	165001	theta_Watterson	13.6494548617855	-0.39575010502825	106.043791321001	not
I	156002	166001	theta_Watterson	13.3350420593158	-0.415205995982087	106.043791321001	not
I	157002	167001	theta_Watterson	14.746927570401	-0.327838400492322	106.043791321001	not
I	158002	168001	theta_Watterson	13.3351226642319	-0.415201008143024	106.043791321001	not
I	159002	169001	theta_Watterson	15.2174620743175	-0.298721685376688	106.043791321001	not
I	160002	170001	theta_Watterson	14.5894653450398	-0.33758217638793	106.043791321001	not
I	161002	171001	theta_Watterson	15.3738794425687	-0.289042565327899	106.043791321001	not
I	162002	172001	theta_Watterson	16.0012008950622	-0.250223860501482	106.043791321001	not
I	163002	173001	theta_Watterson	16.3149366018404	-0.230809868286615	106.043791321001	not
I	164002	174001	theta_Watterson	15.6874651882841	-0.269637852716348	106.043791321001	not
I	165002	175001	theta_Watterson	15.3737294815059	-0.289051844931215	106.043791321001	not
I	166002	176001	theta_Watterson	16.6286723086186	-0.211395876071748	106.043791321001	not
I	167002	177001	theta_Watterson	14.9030510907552	-0.31817746377638	106.043791321001	not
I	168002	178001	theta_Watterson	16.9424052573302	-0.191982054526275	106.043791321001	not
I	169002	179001	theta_Watterson	16.6289694726776	-0.211377487534509	106.043791321001	not
I	170002	180001	theta_Watterson	16.0014980591212	-0.250205471964243	106.043791321001	not
I	171002	181001	theta_Watterson	14.7464804014251	-0.327866071346575	106.043791321001	not
I	172002	182001	theta_Watterson	15.0602909387867	-0.308447448608843	106.043791321001	not
I	173002	183001	theta_Watterson	14.5896873786194	-0.337568436931144	106.043791321001	not
I	174002	184001	theta_Watterson	14.7465552320085	-0.32786144082371	106.043791321001	not
I	175002	185001	theta_Watterson	14.7470051173545	-0.327833601880241	106.043791321001	not
I	176002	186001	theta_Watterson	12.8645908766855	-0.444317555169442	106.043791321001	not
I	177002	187001	theta_Watterson	11.7665159029619	-0.512266527921476	106.043791321001	not
I	178002	188001	theta_Watterson	9.41289584140026	-0.657908737477873	106.043791321001	not
I	179002	189001	theta_Watterson	8.15772792274542	-0.735578635021109	106.043791321001	not
I	180002	190001	theta_Watterson	8.62840631349609	-0.706453016175944	106.043791321001	not
I	181002	191001	theta_Watterson	9.72648128721971	-0.63850404342391	106.043791321001	not
I	182002	192001	theta_Watterson	9.88364966468397	-0.628778450861148	106.043791321001	not
I	183002	193001	theta_Watterson	10.0412685337817	-0.619024981837798	106.043791321001	not
I	184002	194001	theta_Watterson	9.88462607398846	-0.628718030570355	106.043791321001	not
I	185002	195001	theta_Watterson	11.1397942990348	-0.551048114067587	106.043791321001	not
I	186002	196001	theta_Watterson	11.9252803500098	-0.502442170437149	106.043791321001	not
I	187002	197001	theta_Watterson	13.0233553237334	-0.434493197685115	106.043791321001	not
I	188002	198001	theta_Watterson	13.4939588839007	-0.405372209362815	106.043791321001	not
I	189002	199001	theta_Watterson	13.3370161999282	-0.415083835993113	106.043791321001	not
I	190002	200001	theta_Watterson	12.395884210073	-0.473321163557261	106.043791321001	not
I	191002	201001	theta_Watterson	11.2978092363494	-0.541270136309296	106.043791321001	not
I	192002	202001	theta_Watterson	9.57188749441087	-0.648070320469256	106.043791321001	not
I	193002	203001	theta_Watterson	9.25740077192403	-0.66753078560004	106.043791321001	not
I	194002	204001	theta_Watterson	8.94343967155003	-0.686958725189783	106.043791321001	not
I	195002	205001	theta_Watterson	7.84468941454676	-0.754949484528587	106.043791321001	not
I	196002	206001	theta_Watterson	7.21607121696082	-0.793848432051591	106.043791321001	not
I	197002	207001	theta_Watterson	7.05920336357174	-0.803555428159025	106.043791321001	not
I	198002	208001	theta_Watterson	7.05920336357174	-0.803555428159025	106.043791321001	not
I	199002	209001	theta_Watterson	7.84354263051718	-0.755020447621857	106.043791321001	not
I	200002	210001	theta_Watterson	8.94335096692408	-0.68696421423958	106.043791321001	not
I	201002	211001	theta_Watterson	9.10021882031317	-0.677257218132147	106.043791321001	not
I	202002	212001	theta_Watterson	9.72769023386952	-0.638429233702413	106.043791321001	not
I	203002	213001	theta_Watterson	9.88455808725861	-0.62872223759498	106.043791321001	not
I	204002	214001	theta_Watterson	11.7670471585111	-0.512233653782914	106.043791321001	not
I	205002	215001	theta_Watterson	11.610179305122	-0.521940649890347	106.043791321001	not
I	206002	216001	theta_Watterson	11.4533114517329	-0.531647645997781	106.043791321001	not
I	207002	217001	theta_Watterson	10.5121043313984	-0.589889622642381	106.043791321001	not
I	208002	218001	theta_Watterson	10.3776325139583	-0.598210750140775	106.043791321001	not
I	209002	219001	theta_Watterson	10.9705444969007	-0.561521306216295	106.043791321001	not
I	210002	220001	theta_Watterson	11.2385154032662	-0.544939243742709	106.043791321001	not
I	211002	221001	theta_Watterson	11.3020039665538	-0.541010566047538	106.043791321001	not
I	212002	222001	theta_Watterson	11.615739673332	-0.521596573832671	106.043791321001	not
I	213002	223001	theta_Watterson	11.1451361131647	-0.550717562154971	106.043791321001	not
I	214002	224001	theta_Watterson	8.63517562835589	-0.706034130396771	106.043791321001	not
I	215002	225001	theta_Watterson	7.53710065463228	-0.773983103148805	106.043791321001	not
I	216002	226001	theta_Watterson	9.10979788468204	-0.676664464814417	106.043791321001	not
I	217002	227001	theta_Watterson	11.3197644947119	-0.539911543054797	106.043791321001	not
I	218002	228001	theta_Watterson	14.7504101273468	-0.327622899572361	106.043791321001	not
I	219002	229001	theta_Watterson	14.785568202628	-0.325447314884191	106.043791321001	not
I	220002	230001	theta_Watterson	18.2805424538546	-0.109178011012935	106.043791321001	not
I	221002	231001	theta_Watterson	21.2072708143267	0.0719281888159866	106.043791321001	not
I	222002	232001	theta_Watterson	24.9738985502115	0.305007433418739	106.043791321001	not
I	223002	233001	theta_Watterson	28.4312464706391	0.518948416740494	106.043791321001	not
I	224002	234001	theta_Watterson	30.3145604863381	0.635488048185059	106.043791321001	not
I	225002	235001	theta_Watterson	32.6689273369474	0.781176469111234	106.043791321001	not
I	226002	236001	theta_Watterson	33.7702841669525	0.849328523409052	106.043791321001	not
I	227002	237001	theta_Watterson	34.8651037718922	0.917076053663906	106.043791321001	not
I	228002	238001	theta_Watterson	34.3939794422502	0.887922840082223	106.043791321001	not
I	229002	239001	theta_Watterson	35.9820740227535	0.986194267772034	106.043791321001	not
I	230002	240001	theta_Watterson	31.9035098346372	0.733812368978765	106.043791321001	not
I	231002	241001	theta_Watterson	28.2858214973211	0.509949507024938	106.043791321001	not
I	232002	242001	theta_Watterson	24.6763609371591	0.286595780621077	106.043791321001	not
I	233002	243001	theta_Watterson	21.8511479013727	0.111771357716361	106.043791321001	not
I	234002	244001	theta_Watterson	21.4103423591237	0.0844942732768071	106.043791321001	not
I	235002	245001	theta_Watterson	19.6848047601256	-0.0222821400853365	106.043791321001	not
I	236002	246001	theta_Watterson	17.6532030009441	-0.14799782970668	106.043791321001	not
I	237002	247001	theta_Watterson	15.6035095741501	-0.274833033258371	106.043791321001	not
I	238002	248001	theta_Watterson	12.9354027725697	-0.439935709030431	106.043791321001	not
I	239002	249001	theta_Watterson	10.4055024270646	-0.596486157547759	106.043791321001	not
I	240002	250001	theta_Watterson	10.4055024270646	-0.596486157547759	106.043791321001	not
I	241002	251001	theta_Watterson	10.2493101525133	-0.60615134877926	106.043791321001	not
I	242002	252001	theta_Watterson	8.8372001496779	-0.693532835837619	106.043791321001	not
I	243002	253001	theta_Watterson	7.42072599809121	-0.781184376791825	106.043791321001	not
I	244002	254001	theta_Watterson	6.76394605035502	-0.821825975808944	106.043791321001	not
I	245002	255001	theta_Watterson	8.01775583105911	-0.744240119957594	106.043791321001	not
I	246002	256001	theta_Watterson	9.88657367271531	-0.628597512995517	106.043791321001	not
I	247002	257001	theta_Watterson	9.25895229809619	-0.667434777028568	106.043791321001	not
I	248002	258001	theta_Watterson	10.6706881480146	-0.580076442584531	106.043791321001	not
I	249002	259001	theta_Watterson	11.45502741496	-0.531541462047364	106.043791321001	not
I	250002	260001	theta_Watterson	11.6118952683491	-0.52183446593993	106.043791321001	not
I	251002	261001	theta_Watterson	12.5524268098458	-0.463634294171263	106.043791321001	not
I	252002	262001	theta_Watterson	14.7485767572931	-0.327736348667195	106.043791321001	not
I	253002	263001	theta_Watterson	17.2596770553373	-0.172349248685459	106.043791321001	not
I	254002	264001	theta_Watterson	16.4739485296235	-0.22097019667335	106.043791321001	not
I	255002	265001	theta_Watterson	16.1603633858578	-0.240374872036205	106.043791321001	not
I	256002	266001	theta_Watterson	15.3746396306081	-0.288995524827375	106.043791321001	not
I	257002	267001	theta_Watterson	15.6918788239019	-0.269364736568992	106.043791321001	not
I	258002	268001	theta_Watterson	15.2212752637346	-0.298485724891292	106.043791321001	not
I	259002	269001	theta_Watterson	15.3781431171237	-0.288778728783859	106.043791321001	not
I	260002	270001	theta_Watterson	15.3781431171237	-0.288778728783859	106.043791321001	not
I	261002	271001	theta_Watterson	15.2214997554848	-0.298471833322699	106.043791321001	not
I	262002	272001	theta_Watterson	13.9673839807436	-0.376076624111091	106.043791321001	not
I	263002	273001	theta_Watterson	13.4955657767575	-0.405272774696192	106.043791321001	not
I	264002	274001	theta_Watterson	14.5937907115438	-0.337314522340841	106.043791321001	not
I	265002	275001	theta_Watterson	14.4370776917046	-0.347011937335043	106.043791321001	not
I	266002	276001	theta_Watterson	14.4370776917046	-0.347011937335043	106.043791321001	not
I	267002	277001	theta_Watterson	14.5904420585781	-0.337521737271126	106.043791321001	not
I	268002	278001	theta_Watterson	16.004468914484	-0.250021635181756	106.043791321001	not
I	269002	279001	theta_Watterson	15.3786774894116	-0.28874566178124	106.043791321001	not
I	270002	280001	theta_Watterson	15.8494310106417	-0.259615393855623	106.043791321001	not
I	271002	281001	theta_Watterson	15.2217351053351	-0.29845726985395	106.043791321001	not
I	272002	282001	theta_Watterson	14.2797009326291	-0.356750424569627	106.043791321001	not
I	273002	283001	theta_Watterson	13.34138471251	-0.414813512063063	106.043791321001	not
I	274002	284001	theta_Watterson	13.4997400353082	-0.4050144712221	106.043791321001	not
I	275002	285001	theta_Watterson	14.9110205276016	-0.317684314346623	106.043791321001	not
I	276002	286001	theta_Watterson	13.812945553878	-0.385633287098658	106.043791321001	not
I	277002	287001	theta_Watterson	14.2836239446286	-0.356507668253493	106.043791321001	not
I	278002	288001	theta_Watterson	12.3991431897222	-0.473119497619434	106.043791321001	not
I	279002	289001	theta_Watterson	14.1262843271571	-0.366243857162464	106.043791321001	not
I	280002	290001	theta_Watterson	15.0674163170123	-0.308006529598316	106.043791321001	not
I	281002	291001	theta_Watterson	14.4399449034559	-0.34683451402805	106.043791321001	not
I	282002	292001	theta_Watterson	16.0089230595764	-0.24974601230467	106.043791321001	not
I	283002	293001	theta_Watterson	17.5750109174311	-0.152836362483759	106.043791321001	not
I	284002	294001	theta_Watterson	18.8283911446553	-0.0752770874382732	106.043791321001	not
I	285002	295001	theta_Watterson	16.7893338422433	-0.201454126708727	106.043791321001	not
I	286002	296001	theta_Watterson	17.2599374024106	-0.172333138386427	106.043791321001	not
I	287002	297001	theta_Watterson	17.2600125328899	-0.172328489305975	106.043791321001	not
I	288002	298001	theta_Watterson	17.5735985785013	-0.152923758136837	106.043791321001	not
I	289002	299001	theta_Watterson	15.8447774525824	-0.259903356424056	106.043791321001	not
I	290002	300001	theta_Watterson	15.2172312084427	-0.298735971376654	106.043791321001	not
I	291002	301001	theta_Watterson	16.3153061821663	-0.23078699862462	106.043791321001	not
I	292002	302001	theta_Watterson	15.6884533925285	-0.26957670255367	106.043791321001	not
I	293002	303001	theta_Watterson	14.4332103412365	-0.347251249310878	106.043791321001	not
I	294002	304001	theta_Watterson	12.8644569767623	-0.444325840908077	106.043791321001	not
I	295002	305001	theta_Watterson	12.8642321851161	-0.444339751034258	106.043791321001	not
I	296002	306001	theta_Watterson	13.0212499995679	-0.434623475323508	106.043791321001	not
I	297002	307001	theta_Watterson	12.2367607715597	-0.483167735463992	106.043791321001	not
I	298002	308001	theta_Watterson	12.2367607715597	-0.483167735463992	106.043791321001	not
I	299002	309001	theta_Watterson	12.0798929181706	-0.492874731571425	106.043791321001	not
I	300002	310001	theta_Watterson	10.981817944447	-0.560823704323459	106.043791321001	not
I	301002	311001	theta_Watterson	11.4544473034432	-0.531577359397359	106.043791321001	not
I	302002	312001	theta_Watterson	11.1401705240829	-0.551024833229619	106.043791321001	not
I	303002	313001	theta_Watterson	10.1989634037483	-0.60926680987422	106.043791321001	not
I	304002	314001	theta_Watterson	10.5126991105265	-0.589852817659353	106.043791321001	not
I	305002	315001	theta_Watterson	10.5126991105265	-0.589852817659353	106.043791321001	not
I	306002	316001	theta_Watterson	11.7674919765764	-0.512206128403202	106.043791321001	not
I	307002	317001	theta_Watterson	14.1205097774128	-0.3666011867917	106.043791321001	not
I	308002	318001	theta_Watterson	13.6499062172455	-0.395722175114	106.043791321001	not
I	309002	319001	theta_Watterson	13.9638673176195	-0.376294235524257	106.043791321001	not
I	310002	320001	theta_Watterson	13.4946530162206	-0.405329256395834	106.043791321001	not
I	311002	321001	theta_Watterson	12.8674271802766	-0.444142044462027	106.043791321001	not
I	312002	322001	theta_Watterson	13.0239178600997	-0.434458387886931	106.043791321001	not
I	313002	323001	theta_Watterson	13.0244480483082	-0.434425579795506	106.043791321001	not
I	314002	324001	theta_Watterson	14.7500692661716	-0.327643992090874	106.043791321001	not
I	315002	325001	theta_Watterson	15.5344833637004	-0.279104381030842	106.043791321001	not
I	316002	326001	theta_Watterson	13.9658796603929	-0.376169711582312	106.043791321001	not
I	317002	327001	theta_Watterson	10.8285225926112	-0.570309633730981	106.043791321001	not
I	318002	328001	theta_Watterson	11.4617815897391	-0.531123513137673	106.043791321001	not
I	319002	329001	theta_Watterson	10.9940407876091	-0.560067353749182	106.043791321001	not
I	320002	330001	theta_Watterson	10.6790657831254	-0.579558033811456	106.043791321001	not
I	321002	331001	theta_Watterson	11.1475479279142	-0.550568318853179	106.043791321001	not
I	322002	332001	theta_Watterson	11.1475479279142	-0.550568318853179	106.043791321001	not
I	323002	333001	theta_Watterson	11.6176961304564	-0.521475508099439	106.043791321001	not
I	324002	334001	theta_Watterson	8.7939999388694	-0.696206068556105	106.043791321001	not
I	325002	335001	theta_Watterson	8.16743406818007	-0.734978017916222	106.043791321001	not
I	326002	336001	theta_Watterson	7.53988782404032	-0.77381063286882	106.043791321001	not
I	327002	337001	theta_Watterson	8.32490724025697	-0.725233564636912	106.043791321001	not
I	328002	338001	theta_Watterson	8.16270289472169	-0.735270783332156	106.043791321001	not
I	329002	339001	theta_Watterson	8.3170127846861	-0.725722074218966	106.043791321001	not
I	330002	340001	theta_Watterson	8.15999497023424	-0.735438349929715	106.043791321001	not
I	331002	341001	theta_Watterson	6.59116647528059	-0.832517590607366	106.043791321001	not
I	332002	342001	theta_Watterson	7.53389423266576	-0.77418151681276	106.043791321001	not
I	333002	343001	theta_Watterson	7.37695154869327	-0.783893143443058	106.043791321001	not
I	334002	344001	theta_Watterson	7.37695154869327	-0.783893143443058	106.043791321001	not
I	335002	345001	theta_Watterson	7.54418480038898	-0.773544735606959	106.043791321001	not
I	336002	346001	theta_Watterson	8.48539192072351	-0.715302758962358	106.043791321001	not
I	337002	347001	theta_Watterson	9.26912586898115	-0.666805235597067	106.043791321001	not
I	338002	348001	theta_Watterson	10.0530140445012	-0.618298168635664	106.043791321001	not
I	339002	349001	theta_Watterson	10.6799552698491	-0.579502992297354	106.043791321001	not
I	340002	350001	theta_Watterson	12.2487834649068	-0.482423770177291	106.043791321001	not
I	341002	351001	theta_Watterson	13.8189790435051	-0.385259934247452	106.043791321001	not
I	342002	352001	theta_Watterson	13.0331939700925	-0.43388438141176	106.043791321001	not
I	343002	353001	theta_Watterson	13.1900618234815	-0.424177385304327	106.043791321001	not
I	344002	354001	theta_Watterson	13.6606653836488	-0.395056396982027	106.043791321001	not
I	345002	355001	theta_Watterson	13.3355839051136	-0.415172466518041	106.043791321001	not
I	346002	356001	theta_Watterson	12.5512446381681	-0.463707447055208	106.043791321001	not
I	347002	357001	theta_Watterson	11.6102620095838	-0.521935532131215	106.043791321001	not
I	348002	358001	theta_Watterson	10.3572932389405	-0.599469346208488	106.043791321001	not
I	349002	359001	theta_Watterson	10.2017798986328	-0.609092524931261	106.043791321001	not
I	350002	360001	theta_Watterson	8.94683707152008	-0.686748493790728	106.043791321001	not
I	351002	361001	theta_Watterson	8.47501608887492	-0.715944816319488	106.043791321001	not
I	352002	362001	theta_Watterson	8.16120555151334	-0.735363439057219	106.043791321001	not
I	353002	363001	theta_Watterson	7.53373413795699	-0.774191423486953	106.043791321001	not
I	354002	364001	theta_Watterson	9.25928052523696	-0.667414466305185	106.043791321001	not
I	355002	365001	theta_Watterson	10.0436197921824	-0.618879485768018	106.043791321001	not
I	356002	366001	theta_Watterson	10.6710912057388	-0.580051501338284	106.043791321001	not
I	357002	367001	theta_Watterson	12.2396203783588	-0.482990782752091	106.043791321001	not
I	358002	368001	theta_Watterson	12.5515319897304	-0.463689665716103	106.043791321001	not
I	359002	369001	theta_Watterson	12.864138577023	-0.44434554351102	106.043791321001	not
I	360002	370001	theta_Watterson	13.8051960361907	-0.386112827912149	106.043791321001	not
I	361002	371001	theta_Watterson	14.590067336826	-0.337544925085011	106.043791321001	not
I	362002	372001	theta_Watterson	15.2219384088667	-0.298444689414127	106.043791321001	not
I	363002	373001	theta_Watterson	15.3811910541161	-0.288590122183577	106.043791321001	not
I	364002	374001	theta_Watterson	13.9699814261025	-0.375915893971398	106.043791321001	not
I	365002	375001	theta_Watterson	14.4458082235443	-0.346471691282378	106.043791321001	not
I	366002	376001	theta_Watterson	13.5055979261766	-0.404651984437024	106.043791321001	not
I	367002	377001	theta_Watterson	12.2918315345333	-0.479759951968084	106.043791321001	not
I	368002	378001	theta_Watterson	11.8210780133033	-0.508890219893701	106.043791321001	not
I	369002	379001	theta_Watterson	11.1933812061511	-0.547732151698311	106.043791321001	not
I	370002	380001	theta_Watterson	11.1933812061511	-0.547732151698311	106.043791321001	not
I	371002	381001	theta_Watterson	10.0944745765081	-0.615732587389361	106.043791321001	not
I	372002	382001	theta_Watterson	10.2469427714128	-0.606297842523077	106.043791321001	not
I	373002	383001	theta_Watterson	12.9113114871669	-0.441426479819825	106.043791321001	not
I	374002	384001	theta_Watterson	14.009085030632	-0.373496159597826	106.043791321001	not
I	375002	385001	theta_Watterson	13.3765403408639	-0.412638078790963	106.043791321001	not
I	376002	386001	theta_Watterson	13.8478419686543	-0.383473893984778	106.043791321001	not
I	377002	387001	theta_Watterson	14.1226954133042	-0.366465939456874	106.043791321001	not
I	378002	388001	theta_Watterson	14.128932222845	-0.366080005152125	106.043791321001	not
I	379002	389001	theta_Watterson	14.7570056016135	-0.327214771063873	106.043791321001	not
I	380002	390001	theta_Watterson	13.815798481279	-0.385456747708474	106.043791321001	not
I	381002	391001	theta_Watterson	14.4432698948354	-0.34662876327874	106.043791321001	not
I	382002	392001	theta_Watterson	14.4440270200673	-0.346581912305001	106.043791321001	not
I	383002	393001	theta_Watterson	12.8753484861764	-0.443651873379336	106.043791321001	not
I	384002	394001	theta_Watterson	11.9338417436123	-0.501912390672982	106.043791321001	not
I	385002	395001	theta_Watterson	12.0907095970014	-0.492205394565548	106.043791321001	not
I	386002	396001	theta_Watterson	13.0302966573293	-0.434063667371923	106.043791321001	not
I	387002	397001	theta_Watterson	13.3415882297036	-0.414800918401817	106.043791321001	not
I	388002	398001	theta_Watterson	13.9628228337191	-0.376358868276832	106.043791321001	not
I	389002	399001	theta_Watterson	15.0605206338768	-0.308433235057135	106.043791321001	not
I	390002	400001	theta_Watterson	17.266073741564	-0.17195342119779	106.043791321001	not
I	391002	401001	theta_Watterson	16.4931870734746	-0.21977971394384	106.043791321001	not
I	392002	402001	theta_Watterson	15.0806192677409	-0.30718952988448	106.043791321001	not
I	393002	403001	theta_Watterson	14.7686515145792	-0.326494120979214	106.043791321001	not
I	394002	404001	theta_Watterson	15.8684455319602	-0.258438773659475	106.043791321001	not
I	395002	405001	theta_Watterson	14.6135027048475	-0.336094742518943	106.043791321001	not
I	396002	406001	theta_Watterson	13.3584850471514	-0.413755341901275	106.043791321001	not
I	397002	407001	theta_Watterson	13.0525213645344	-0.432688400600134	106.043791321001	not
I	398002	408001	theta_Watterson	13.3693688756064	-0.413081849670941	106.043791321001	not
I	399002	409001	theta_Watterson	12.4368581181647	-0.470785694640212	106.043791321001	not
I	400002	410001	theta_Watterson	10.859526833455	-0.568391088671026	106.043791321001	not
I	401002	411001	theta_Watterson	12.8877322896032	-0.442885562570196	106.043791321001	not
I	402002	412001	theta_Watterson	13.2014679963814	-0.423471570355329	106.043791321001	not
I	403002	413001	theta_Watterson	13.3599595330914	-0.41366410058592	106.043791321001	not
I	404002	414001	theta_Watterson	11.7896367861265	-0.510835805705095	106.043791321001	not
I	405002	415001	theta_Watterson	11.6326189716747	-0.520552081415845	106.043791321001	not
I	406002	416001	theta_Watterson	12.260090385231	-0.481724096986111	106.043791321001	not
I	407002	417001	theta_Watterson	13.3503933347935	-0.414256057750084	106.043791321001	not
I	408002	418001	theta_Watterson	13.1904136771105	-0.424155612571844	106.043791321001	not
I	409002	419001	theta_Watterson	13.965831789517	-0.376172673836187	106.043791321001	not
I	410002	420001	theta_Watterson	14.435684940263	-0.347098120912685	106.043791321001	not
I	411002	421001	theta_Watterson	13.0591258698729	-0.43227971324815	106.043791321001	not
I	412002	422001	theta_Watterson	14.1572008435965	-0.364330740496116	106.043791321001	not
I	413002	423001	theta_Watterson	13.99694135327	-0.374247611385658	106.043791321001	not
I	414002	424001	theta_Watterson	14.6243379362429	-0.335424257478789	106.043791321001	not
I	415002	425001	theta_Watterson	16.820637544857	-0.199517050928991	106.043791321001	not
I	416002	426001	theta_Watterson	16.6638445220513	-0.20921941651356	106.043791321001	not
I	417002	427001	theta_Watterson	16.1933157924674	-0.238335774312996	106.043791321001	not
I	418002	428001	theta_Watterson	16.0364479390783	-0.24804277042043	106.043791321001	not
I	419002	429001	theta_Watterson	14.1548736926513	-0.364474744794506	106.043791321001	not
I	420002	430001	theta_Watterson	15.2530234969583	-0.296521141519608	106.043791321001	not
I	421002	431001	theta_Watterson	15.0605280725115	-0.308432774753788	106.043791321001	not
I	422002	432001	theta_Watterson	14.9036602191224	-0.318139770861222	106.043791321001	not
I	423002	433001	theta_Watterson	15.5312064632621	-0.279307155908624	106.043791321001	not
I	424002	434001	theta_Watterson	15.6880743166512	-0.26960015980119	106.043791321001	not
I	425002	435001	theta_Watterson	15.8449421700403	-0.259893163693757	106.043791321001	not
I	426002	436001	theta_Watterson	17.7298273719211	-0.143256307114651	106.043791321001	not
I	427002	437001	theta_Watterson	18.3572987854774	-0.104428322684917	106.043791321001	not
I	428002	438001	theta_Watterson	18.8279023456447	-0.0753073343626163	106.043791321001	not
I	429002	439001	theta_Watterson	19.1409480192436	-0.0559360414595578	106.043791321001	not
I	430002	440001	theta_Watterson	19.9258969112161	-0.00736333727387858	106.043791321001	not
I	431002	441001	theta_Watterson	21.1809145689122	0.0702972621084534	106.043791321001	not
I	432002	442001	theta_Watterson	22.4358573960249	0.147953230967921	106.043791321001	not
I	433002	443001	theta_Watterson	21.965328966337	0.118836891726073	106.043791321001	not
I	434002	444001	theta_Watterson	21.0241218460025	0.0605949150814719	106.043791321001	not
I	435002	445001	theta_Watterson	20.7125652576575	0.0413157669005606	106.043791321001	not
I	436002	446001	theta_Watterson	20.2436651737448	0.0123001898337508	106.043791321001	not
I	437002	447001	theta_Watterson	20.558233438288	0.031765700793916	106.043791321001	not
I	438002	448001	theta_Watterson	20.8722702754288	0.0511983269812302	106.043791321001	not
I	439002	449001	theta_Watterson	23.5388738219805	0.216207981204282	106.043791321001	not
I	440002	450001	theta_Watterson	21.3420394189229	0.0802676815288377	106.043791321001	not
I	441002	451001	theta_Watterson	21.1854739085164	0.0705793944308765	106.043791321001	not
I	442002	452001	theta_Watterson	20.0886931418869	0.00271050732388387	106.043791321001	not
I	443002	453001	theta_Watterson	20.5591467409914	0.0318222160428677	106.043791321001	not
I	444002	454001	theta_Watterson	21.8149963545028	0.109534296921803	106.043791321001	not
I	445002	455001	theta_Watterson	21.061887283013	0.0629318435351758	106.043791321001	not
I	446002	456001	theta_Watterson	21.0634802920308	0.0630304190686682	106.043791321001	not
I	447002	457001	theta_Watterson	19.9786909908345	-0.00409643513758878	106.043791321001	not
I	448002	458001	theta_Watterson	18.7234470333592	-0.0817710379695037	106.043791321001	not
I	449002	459001	theta_Watterson	16.8417172483006	-0.198212637087329	106.043791321001	not
I	450002	460001	theta_Watterson	17.1554529550787	-0.178798644872462	106.043791321001	not
I	451002	461001	theta_Watterson	16.0590470833629	-0.246644333450314	106.043791321001	not
I	452002	462001	theta_Watterson	16.8420921432143	-0.198189438558188	106.043791321001	not
I	453002	463001	theta_Watterson	16.6852242898252	-0.207896434665622	106.043791321001	not
I	454002	464001	theta_Watterson	16.9980532102046	-0.188538554470222	106.043791321001	not
I	455002	465001	theta_Watterson	18.0692129021038	-0.1222551016463	106.043791321001	not
I	456002	466001	theta_Watterson	17.1221635047018	-0.180858598892653	106.043791321001	not
I	457002	467001	theta_Watterson	19.4615184328708	-0.0360991170036664	106.043791321001	not
I	458002	468001	theta_Watterson	19.775254139649	-0.0166851247887995	106.043791321001	not
I	459002	469001	theta_Watterson	21.5016558930993	0.0901447625243279	106.043791321001	not
I	460002	470001	theta_Watterson	21.9724848468624	0.119279698221504	106.043791321001	not
I	461002	471001	theta_Watterson	22.7559170766528	0.167758551222389	106.043791321001	not
I	462002	472001	theta_Watterson	22.5990492232637	0.158051555114956	106.043791321001	not
I	463002	473001	theta_Watterson	22.1285204936799	0.12893519731552	106.043791321001	not
I	464002	474001	theta_Watterson	20.8902665198713	0.0523119361176974	106.043791321001	not
I	465002	475001	theta_Watterson	18.3737371724147	-0.103411113903351	106.043791321001	not
I	466002	476001	theta_Watterson	17.2761923868995	-0.171327278563961	106.043791321001	not
I	467002	477001	theta_Watterson	15.0795122512438	-0.307258032159453	106.043791321001	not
I	468002	478001	theta_Watterson	15.2363801046329	-0.29755103605202	106.043791321001	not
I	469002	479001	theta_Watterson	13.1965550117609	-0.423775586261436	106.043791321001	not
I	470002	480001	theta_Watterson	13.8238010317214	-0.384961549206578	106.043791321001	not
I	471002	481001	theta_Watterson	14.2932653534698	-0.355911057054514	106.043791321001	not
I	472002	482001	theta_Watterson	14.4505867322905	-0.346175996754808	106.043791321001	not
I	473002	483001	theta_Watterson	15.5485868754307	-0.278231654525638	106.043791321001	not
I	474002	484001	theta_Watterson	17.7776073074654	-0.140299680640059	106.043791321001	not
I	475002	485001	theta_Watterson	20.601228668469	0.0344262492937426	106.043791321001	not
I	476002	486001	theta_Watterson	21.6988482845676	0.102347044477217	106.043791321001	not
I	477002	487001	theta_Watterson	22.9550865313943	0.180083174018751	106.043791321001	not
I	478002	488001	theta_Watterson	23.2688222381725	0.199497166233618	106.043791321001	not
I	479002	489001	theta_Watterson	23.7394257983398	0.228618154555918	106.043791321001	not
I	480002	490001	theta_Watterson	24.3682594230538	0.267530432727925	106.043791321001	not
I	481002	491001	theta_Watterson	24.682980715805	0.287005413086615	106.043791321001	not
I	482002	492001	theta_Watterson	23.7415454636347	0.228749319624618	106.043791321001	not
I	483002	493001	theta_Watterson	22.9572061966892	0.180214339087451	106.043791321001	not
I	484002	494001	theta_Watterson	19.927157644405	-0.00728532299694063	106.043791321001	not
I	485002	495001	theta_Watterson	19.4567794778335	-0.036392363944365	106.043791321001	not
I	486002	496001	theta_Watterson	19.4567046472501	-0.0363969944672293	106.043791321001	not
I	487002	497001	theta_Watterson	17.8867306936452	-0.13354711622363	106.043791321001	not
I	488002	498001	theta_Watterson	17.2592592800888	-0.172375100653364	106.043791321001	not
I	489002	499001	theta_Watterson	15.8465266072036	-0.259795118587355	106.043791321001	not
I	490002	500001	theta_Watterson	14.2854702616434	-0.356393417999608	106.043791321001	not
I	491002	501001	theta_Watterson	11.774599021445	-0.511766343862367	106.043791321001	not
I	492002	502001	theta_Watterson	10.9900343609037	-0.560315271774411	106.043791321001	not
I	493002	503001	theta_Watterson	10.2056950939583	-0.608850252311578	106.043791321001	not
I	494002	504001	theta_Watterson	10.9901843219665	-0.560305992171094	106.043791321001	not
I	495002	505001	theta_Watterson	9.10754468770164	-0.676803892835172	106.043791321001	not
I	496002	506001	theta_Watterson	8.63694112753437	-0.705924881157472	106.043791321001	not
I	497002	507001	theta_Watterson	8.48014810472869	-0.715627246742041	106.043791321001	not
I	498002	508001	theta_Watterson	9.89195878523048	-0.62826428177514	106.043791321001	not
I	499002	509001	theta_Watterson	11.3039957655115	-0.540887313358656	106.043791321001	not
I	500002	510001	theta_Watterson	11.2950113660232	-0.54144326876301	106.043791321001	not
I	501002	511001	theta_Watterson	11.9226324407463	-0.502606023287547	106.043791321001	not
I	502002	512001	theta_Watterson	13.0207074144699	-0.434657050535513	106.043791321001	not
I	503002	513001	theta_Watterson	12.3932360009136	-0.473485034965247	106.043791321001	not
I	504002	514001	theta_Watterson	12.706821746629	-0.454080322353696	106.043791321001	not
I	505002	515001	theta_Watterson	12.8636896000181	-0.444373326246263	106.043791321001	not
I	506002	516001	theta_Watterson	13.1780324709655	-0.424921762660974	106.043791321001	not
I	507002	517001	theta_Watterson	12.8642219336039	-0.444340385398706	106.043791321001	not
I	508002	518001	theta_Watterson	11.4524860836855	-0.531698719842742	106.043791321001	not
I	509002	519001	theta_Watterson	11.765920660101	-0.512303361600323	106.043791321001	not
I	510002	520001	theta_Watterson	13.1778061711862	-0.424935766110557	106.043791321001	not
I	511002	521001	theta_Watterson	14.4381161554153	-0.346947677112315	106.043791321001	not
I	512002	522001	theta_Watterson	15.0655875689717	-0.308119692682581	106.043791321001	not
I	513002	523001	theta_Watterson	16.9480018096407	-0.19163573939338	106.043791321001	not
I	514002	524001	theta_Watterson	16.1636625426953	-0.240170719930547	106.043791321001	not
I	515002	525001	theta_Watterson	17.4186802003914	-0.162510120548215	106.043791321001	not
I	516002	526001	theta_Watterson	18.5161480099458	-0.0945987191666032	106.043791321001	not
I	517002	527001	theta_Watterson	18.5165230647084	-0.0945755107459982	106.043791321001	not
I	518002	528001	theta_Watterson	19.1439196476814	-0.0557521568391288	106.043791321001	not
I	519002	529001	theta_Watterson	18.6733160875141	-0.084873145161429	106.043791321001	not
I	520002	530001	theta_Watterson	17.5751662832071	-0.152826748436328	106.043791321001	not
I	521002	531001	theta_Watterson	17.5696494649239	-0.153168129620831	106.043791321001	not
I	522002	532001	theta_Watterson	16.9449909604065	-0.191822051000029	106.043791321001	not
I	523002	533001	theta_Watterson	17.4156693511572	-0.162696432154864	106.043791321001	not
I	524002	534001	theta_Watterson	17.8866500848904	-0.133552104300227	106.043791321001	not
I	525002	535001	theta_Watterson	18.2003857916686	-0.11413811208536	106.043791321001	not
I	526002	536001	theta_Watterson	18.3572536450577	-0.104431115977927	106.043791321001	not
I	527002	537001	theta_Watterson	18.200010736906	-0.114161320505965	106.043791321001	not
I	528002	538001	theta_Watterson	18.515141110095	-0.0946610262149988	106.043791321001	not
I	529002	539001	theta_Watterson	17.5739339897604	-0.1529030028596	106.043791321001	not
I	530002	540001	theta_Watterson	17.1034052601766	-0.182019360659035	106.043791321001	not
I	531002	541001	theta_Watterson	16.7898192145652	-0.201424091828173	106.043791321001	not
I	532002	542001	theta_Watterson	16.316402745359	-0.23071914320101	106.043791321001	not
I	533002	543001	theta_Watterson	16.0033490333334	-0.25009093352259	106.043791321001	not
I	534002	544001	theta_Watterson	16.1599145437399	-0.240402646424629	106.043791321001	not
I	535002	545001	theta_Watterson	16.9441789801019	-0.191872296410326	106.043791321001	not
I	536002	546001	theta_Watterson	18.0652416786952	-0.122500841288531	106.043791321001	not
I	537002	547001	theta_Watterson	20.1045237727533	0.00369010810810423	106.043791321001	not
I	538002	548001	theta_Watterson	19.7895433606271	-0.0158009065795455	106.043791321001	not
I	539002	549001	theta_Watterson	20.4170147741835	0.0230270778501881	106.043791321001	not
I	540002	550001	theta_Watterson	20.5739577580519	0.0327387230380736	106.043791321001	not
I	541002	551001	theta_Watterson	22.142486630776	0.129799423066679	106.043791321001	not
I	542002	552001	theta_Watterson	21.9857687384497	0.120101706562562	106.043791321001	not
I	543002	553001	theta_Watterson	21.0438047927792	0.0618128975018104	106.043791321001	not
I	544002	554001	theta_Watterson	20.7299942554176	0.0423942747640791	106.043791321001	not
I	545002	555001	theta_Watterson	18.2201086011922	-0.112917662954856	106.043791321001	not
I	546002	556001	theta_Watterson	16.9421780492098	-0.191996114184085	106.043791321001	not
I	547002	557001	theta_Watterson	16.6295738631296	-0.211340087801941	106.043791321001	not
I	548002	558001	theta_Watterson	15.2178386151608	-0.298698384997283	106.043791321001	not
I	549002	559001	theta_Watterson	13.9628957880481	-0.37635435385675	106.043791321001	not
I	550002	560001	theta_Watterson	13.1784065600399	-0.424898613997234	106.043791321001	not
I	551002	561001	theta_Watterson	10.5116530524254	-0.589917547823603	106.043791321001	not
I	552002	562001	theta_Watterson	10.825463589787	-0.570498925085871	106.043791321001	not
I	553002	563001	theta_Watterson	10.825463589787	-0.570498925085871	106.043791321001	not
I	554002	564001	theta_Watterson	11.4529350033434	-0.531670940656137	106.043791321001	not
I	555002	565001	theta_Watterson	12.7078778304561	-0.45401497179667	106.043791321001	not
I	556002	566001	theta_Watterson	12.3941421236779	-0.473428964011537	106.043791321001	not
I	557002	567001	theta_Watterson	11.6086713360345	-0.522033963145714	106.043791321001	not
I	558002	568001	theta_Watterson	13.4912346359207	-0.405540786059479	106.043791321001	not
I	559002	569001	theta_Watterson	14.2755739028662	-0.357005805522312	106.043791321001	not
I	560002	570001	theta_Watterson	14.7464019547837	-0.327870925631418	106.043791321001	not
I	561002	571001	theta_Watterson	15.5307412217291	-0.279335945094251	106.043791321001	not
I	562002	572001	theta_Watterson	15.0599128699157	-0.308470843542732	106.043791321001	not
I	563002	573001	theta_Watterson	14.5893093097484	-0.337591831865033	106.043791321001	not
I	564002	574001	theta_Watterson	14.90311984711	-0.318173209127301	106.043791321001	not
I	565002	575001	theta_Watterson	16.0011948208336	-0.250224236375267	106.043791321001	not
I	566002	576001	theta_Watterson	17.0992697945572	-0.182275263623233	106.043791321001	not
I	567002	577001	theta_Watterson	17.7267412081136	-0.143447279193499	106.043791321001	not
I	568002	578001	theta_Watterson	16.785159634966	-0.20171242701001	106.043791321001	not
I	569002	579001	theta_Watterson	18.1971199766346	-0.11434020099738	106.043791321001	not
I	570002	580001	theta_Watterson	18.5123053026818	-0.0948365062188762	106.043791321001	not
I	571002	581001	theta_Watterson	17.8848338891254	-0.13366449064861	106.043791321001	not
I	572002	582001	theta_Watterson	17.10049462218	-0.182199471185777	106.043791321001	not
I	573002	583001	theta_Watterson	18.2011237582211	-0.114092446652337	106.043791321001	not
I	574002	584001	theta_Watterson	18.9909014469646	-0.0652209361118311	106.043791321001	not
I	575002	585001	theta_Watterson	17.5802174454467	-0.152514182087401	106.043791321001	not
I	576002	586001	theta_Watterson	16.6390103251122	-0.210756158732001	106.043791321001	not
I	577002	587001	theta_Watterson	15.6978032047776	-0.268998135376602	106.043791321001	not
I	578002	588001	theta_Watterson	15.6978780353611	-0.268993504853737	106.043791321001	not
I	579002	589001	theta_Watterson	13.6584462801361	-0.395193715296101	106.043791321001	not
I	580002	590001	theta_Watterson	12.8726576938176	-0.443818379839318	106.043791321001	not
I	581002	591001	theta_Watterson	12.8726576938176	-0.443818379839318	106.043791321001	not
I	582002	592001	theta_Watterson	14.7550719344867	-0.327334426550116	106.043791321001	not
I	583002	593001	theta_Watterson	14.1250463586129	-0.366320462761256	106.043791321001	not
I	584002	594001	theta_Watterson	12.7077224257296	-0.45402458825436	106.043791321001	not
I	585002	595001	theta_Watterson	11.2947850662439	-0.541457272212593	106.043791321001	not
I	586002	596001	theta_Watterson	11.7653886264112	-0.512336283890293	106.043791321001	not
I	587002	597001	theta_Watterson	12.0791243331894	-0.492922291675426	106.043791321001	not
I	588002	598001	theta_Watterson	11.9221816492169	-0.502633918305724	106.043791321001	not
I	589002	599001	theta_Watterson	11.7653137958278	-0.512340914413157	106.043791321001	not
I	590002	600001	theta_Watterson	10.9807497372362	-0.560889805076505	106.043791321001	not
I	591002	601001	theta_Watterson	10.1964104702907	-0.609424785613672	106.043791321001	not
I	592002	602001	theta_Watterson	9.41207120334529	-0.65795976615084	106.043791321001	not
I	593002	603001	theta_Watterson	9.72603140187368	-0.638531882367379	106.043791321001	not
I	594002	604001	theta_Watterson	11.2967633025958	-0.541334858778916	106.043791321001	not
I	595002	605001	theta_Watterson	13.3367224879626	-0.415102010914522	106.043791321001	not
I	596002	606001	theta_Watterson	13.966145507553	-0.37615326093744	106.043791321001	not
I	597002	607001	theta_Watterson	13.6528633262064	-0.395539188960035	106.043791321001	not
I	598002	608001	theta_Watterson	14.7516202946826	-0.327548014314714	106.043791321001	not
I	599002	609001	theta_Watterson	16.791126880491	-0.201343173349486	106.043791321001	not
I	600002	610001	theta_Watterson	17.2618052712416	-0.172217554504321	106.043791321001	not
I	601002	611001	theta_Watterson	17.2618052712416	-0.172217554504321	106.043791321001	not
I	602002	612001	theta_Watterson	17.4226062629214	-0.162267175464993	106.043791321001	not
I	603002	613001	theta_Watterson	16.7950600187817	-0.201099790417591	106.043791321001	not
I	604002	614001	theta_Watterson	14.9106672418648	-0.317706175698057	106.043791321001	not
I	605002	615001	theta_Watterson	14.1256508836107	-0.366283054702984	106.043791321001	not
I	606002	616001	theta_Watterson	11.3000779165731	-0.541129750184133	106.043791321001	not
I	607002	617001	theta_Watterson	11.3616930987477	-0.537316997471541	106.043791321001	not
I	608002	618001	theta_Watterson	12.8521589571576	-0.445086843407009	106.043791321001	not
I	609002	619001	theta_Watterson	12.8553972217863	-0.444886459316413	106.043791321001	not
I	610002	620001	theta_Watterson	15.862883242032	-0.258782968633242	106.043791321001	not
I	611002	621001	theta_Watterson	16.3348510916004	-0.229577557966781	106.043791321001	not
I	612002	622001	theta_Watterson	18.2240910263233	-0.112671230149087	106.043791321001	not
I	613002	623001	theta_Watterson	19.3295912266569	-0.0442627837429971	106.043791321001	not
I	614002	624001	theta_Watterson	20.7564604278361	0.0440320037639631	106.043791321001	not
I	615002	625001	theta_Watterson	20.6336089009107	0.0364299408307817	106.043791321001	not
I	616002	626001	theta_Watterson	21.7319834968639	0.104397454231861	106.043791321001	not
I	617002	627001	theta_Watterson	20.4159562998801	0.0229615793702873	106.043791321001	not
I	618002	628001	theta_Watterson	18.2979377857534	-0.108101586395772	106.043791321001	not
I	619002	629001	theta_Watterson	16.741052650566	-0.204441770955454	106.043791321001	not
I	620002	630001	theta_Watterson	14.0540658816756	-0.370712740710168	106.043791321001	not
I	621002	631001	theta_Watterson	13.7389658854962	-0.390211155269195	106.043791321001	not
I	622002	632001	theta_Watterson	12.9519235419807	-0.438913402414385	106.043791321001	not
I	623002	633001	theta_Watterson	14.3609912487287	-0.351720172896625	106.043791321001	not
I	624002	634001	theta_Watterson	11.9928400966316	-0.49826156757105	106.043791321001	not
I	625002	635001	theta_Watterson	12.586445144787	-0.461529236712252	106.043791321001	not
I	626002	636001	theta_Watterson	13.6913718137438	-0.393156280476536	106.043791321001	not
I	627002	637001	theta_Watterson	15.4160835244554	-0.286430973151798	106.043791321001	not
I	628002	638001	theta_Watterson	17.2979718431157	-0.169979563961225	106.043791321001	not
I	629002	639001	theta_Watterson	19.3219977820916	-0.0447326667384318	106.043791321001	not
I	630002	640001	theta_Watterson	19.957687675212	-0.00539612209439168	106.043791321001	not
I	631002	641001	theta_Watterson	21.5265916026987	0.0916877863548189	106.043791321001	not
I	632002	642001	theta_Watterson	21.047932286757	0.0620683071801541	106.043791321001	not
I	633002	643001	theta_Watterson	19.7883820373714	-0.0158727693613637	106.043791321001	not
I	634002	644001	theta_Watterson	22.1415497992705	0.129741451853454	106.043791321001	not
I	635002	645001	theta_Watterson	23.0831371467507	0.188006956986163	106.043791321001	not
I	636002	646001	theta_Watterson	22.9191179758989	0.177857436746002	106.043791321001	not
I	637002	647001	theta_Watterson	21.5071576342303	0.0904852107333718	106.043791321001	not
I	638002	648001	theta_Watterson	19.4678007095888	-0.0357103691861276	106.043791321001	not
I	639002	649001	theta_Watterson	18.9971971494215	-0.0648313575084278	106.043791321001	not
I	640002	650001	theta_Watterson	18.198100649981	-0.114279516847311	106.043791321001	not
I	641002	651001	theta_Watterson	16.4723288691053	-0.221070421403955	106.043791321001	not
I	642002	652001	theta_Watterson	15.6879896021598	-0.269605401941122	106.043791321001	not
I	643002	653001	theta_Watterson	14.1190865765187	-0.36668925458405	106.043791321001	not
I	644002	654001	theta_Watterson	12.7121495822379	-0.453750635433147	106.043791321001	not
I	645002	655001	theta_Watterson	10.9860730067495	-0.560560400706339	106.043791321001	not
I	646002	656001	theta_Watterson	10.2030879180836	-0.609011584576412	106.043791321001	not
I	647002	657001	theta_Watterson	11.3063557345196	-0.54074127827575	106.043791321001	not
I	648002	658001	theta_Watterson	10.3712758224064	-0.59860410275457	106.043791321001	not
I	649002	659001	theta_Watterson	10.6923785038811	-0.57873424151901	106.043791321001	not
I	650002	660001	theta_Watterson	12.5846757238168	-0.461638728632359	106.043791321001	not
I	651002	661001	theta_Watterson	13.2129871316151	-0.4227587652875	106.043791321001	not
I	652002	662001	theta_Watterson	14.0008158465368	-0.374007857412831	106.043791321001	not
I	653002	663001	theta_Watterson	14.4787782305052	-0.344431504447932	106.043791321001	not
I	654002	664001	theta_Watterson	15.8855652637233	-0.257379403202152	106.043791321001	not
I	655002	665001	theta_Watterson	16.6699793612521	-0.20883979214212	106.043791321001	not
I	656002	666001	theta_Watterson	16.5122838535419	-0.218598003569325	106.043791321001	not
I	657002	667001	theta_Watterson	16.9776945709969	-0.189798348795652	106.043791321001	not
I	658002	668001	theta_Watterson	17.7580980193926	-0.141506917045035	106.043791321001	not
I	659002	669001	theta_Watterson	15.0839775370816	-0.306981719892096	106.043791321001	not
I	660002	670001	theta_Watterson	13.6621339162503	-0.394965524059764	106.043791321001	not
I	661002	671001	theta_Watterson	13.033822508452	-0.433845487404623	106.043791321001	not
I	662002	672001	theta_Watterson	11.7753902333631	-0.511717383601592	106.043791321001	not
I	663002	673001	theta_Watterson	13.7594907638999	-0.388941074048186	106.043791321001	not
I	664002	674001	theta_Watterson	13.4471104853347	-0.408271192249966	106.043791321001	not
I	665002	675001	theta_Watterson	13.9176392149186	-0.37915483445053	106.043791321001	not
I	666002	676001	theta_Watterson	14.8583946418781	-0.320940808630389	106.043791321001	not
I	667002	677001	theta_Watterson	13.1329979157649	-0.427708504766428	106.043791321001	not
I	668002	678001	theta_Watterson	11.8758636989806	-0.505500077005126	106.043791321001	not
I	669002	679001	theta_Watterson	11.8758636989806	-0.505500077005126	106.043791321001	not
I	670002	680001	theta_Watterson	11.563054058155	-0.524856764180095	106.043791321001	not
I	671002	681001	theta_Watterson	13.4528820512268	-0.407914047261765	106.043791321001	not
I	672002	682001	theta_Watterson	13.923485611394	-0.378793058939465	106.043791321001	not
I	673002	683001	theta_Watterson	11.9324758403484	-0.501996912883108	106.043791321001	not
I	674002	684001	theta_Watterson	10.9899132918008	-0.560322763540795	106.043791321001	not
I	675002	685001	theta_Watterson	9.73596728765493	-0.637917048910308	106.043791321001	not
I	676002	686001	theta_Watterson	8.794685336737	-0.696163656077773	106.043791321001	not
I	677002	687001	theta_Watterson	10.0504579369741	-0.618456340786803	106.043791321001	not
I	678002	688001	theta_Watterson	10.2084015174826	-0.608682778593743	106.043791321001	not
I	679002	689001	theta_Watterson	12.1023573255087	-0.491484632135018	106.043791321001	not
I	680002	690001	theta_Watterson	13.3575728754831	-0.413811787161679	106.043791321001	not
I	681002	691001	theta_Watterson	14.6059308302833	-0.336563290760874	106.043791321001	not
I	682002	692001	theta_Watterson	16.4887222445183	-0.220055997939336	106.043791321001	not
I	683002	693001	theta_Watterson	17.2726119281714	-0.171548837654531	106.043791321001	not
I	684002	694001	theta_Watterson	17.2726119281714	-0.171548837654531	106.043791321001	not
I	685002	695001	theta_Watterson	17.2719922787706	-0.171587181612149	106.043791321001	not
I	686002	696001	theta_Watterson	18.5278348744176	-0.0938755349992621	106.043791321001	not
I	687002	697001	theta_Watterson	19.1551554338769	-0.0550568854338821	106.043791321001	not
I	688002	698001	theta_Watterson	19.1541545373409	-0.0551188209966443	106.043791321001	not
I	689002	699001	theta_Watterson	18.8289520937891	-0.07524237585817	106.043791321001	not
I	690002	700001	theta_Watterson	16.7883215497499	-0.201516767454303	106.043791321001	not
I	691002	701001	theta_Watterson	17.4198067537102	-0.162440409333047	106.043791321001	not
I	692002	702001	theta_Watterson	15.0668637834573	-0.308040720421684	106.043791321001	not
I	693002	703001	theta_Watterson	14.59626022329	-0.337161708743985	106.043791321001	not
I	694002	704001	theta_Watterson	15.0668637834573	-0.308040720421684	106.043791321001	not
I	695002	705001	theta_Watterson	14.9145323532212	-0.317467002278642	106.043791321001	not
I	696002	706001	theta_Watterson	13.5028777145064	-0.404820311366497	106.043791321001	not
I	697002	707001	theta_Watterson	13.0314455741449	-0.433992572301675	106.043791321001	not
I	698002	708001	theta_Watterson	14.4437836847886	-0.346596969912744	106.043791321001	not
I	699002	709001	theta_Watterson	13.0318981737034	-0.43396456540251	106.043791321001	not
I	700002	710001	theta_Watterson	13.1887660270924	-0.424257569295076	106.043791321001	not
I	701002	711001	theta_Watterson	9.57596272864929	-0.647818144628033	106.043791321001	not
I	702002	712001	theta_Watterson	9.26184984830514	-0.667255476375237	106.043791321001	not
I	703002	713001	theta_Watterson	7.85003916780334	-0.754618441342138	106.043791321001	not
I	704002	714001	theta_Watterson	7.53630346102517	-0.774032433557004	106.043791321001	not
I	705002	715001	theta_Watterson	7.21772898811142	-0.793745849031819	106.043791321001	not
I	706002	716001	theta_Watterson	7.53040888456831	-0.774397190449417	106.043791321001	not
I	707002	717001	theta_Watterson	7.84861115404519	-0.754706806954927	106.043791321001	not
I	708002	718001	theta_Watterson	7.69114103993083	-0.764451071007255	106.043791321001	not
I	709002	719001	theta_Watterson	8.78921601365445	-0.696502098255221	106.043791321001	not
I	710002	720001	theta_Watterson	10.9853659611017	-0.560604152751153	106.043791321001	not
I	711002	721001	theta_Watterson	12.7109123483817	-0.453827195569385	106.043791321001	not
I	712002	722001	theta_Watterson	13.3387624567862	-0.414975777470243	106.043791321001	not
I	713002	723001	theta_Watterson	14.4369122610932	-0.347022174195344	106.043791321001	not
I	714002	724001	theta_Watterson	13.1819694339805	-0.424678143054812	106.043791321001	not
I	715002	725001	theta_Watterson	13.9707601644225	-0.375867705577932	106.043791321001	not
I	716002	726001	theta_Watterson	13.0297030051508	-0.434100402619217	106.043791321001	not
I	717002	727001	theta_Watterson	11.4566327391446	-0.53144212445031	106.043791321001	not
I	718002	728001	theta_Watterson	10.0448220586428	-0.618805089417211	106.043791321001	not
I	719002	729001	theta_Watterson	8.78987923153009	-0.696461058276678	106.043791321001	not
I	720002	730001	theta_Watterson	6.43686143069376	-0.84206599988818	106.043791321001	not
I	721002	731001	theta_Watterson	6.59387924514562	-0.83234972417743	106.043791321001	not
I	722002	732001	theta_Watterson	7.85467216466532	-0.754331751102338	106.043791321001	not
I	723002	733001	theta_Watterson	7.38399377391465	-0.783457369947503	106.043791321001	not
I	724002	734001	theta_Watterson	9.73701157475097	-0.637852428336001	106.043791321001	not
I	725002	735001	theta_Watterson	10.2030888408382	-0.609011527476278	106.043791321001	not
I	726002	736001	theta_Watterson	11.3010138534991	-0.54107183432756	106.043791321001	not
I	727002	737001	theta_Watterson	13.4979233870361	-0.405126885571663	106.043791321001	not
I	728002	738001	theta_Watterson	14.2822626539815	-0.356591905034496	106.043791321001	not
I	729002	739001	theta_Watterson	16.6357312463473	-0.210959068404818	106.043791321001	not
I	730002	740001	theta_Watterson	18.2055565642678	-0.113818144237213	106.043791321001	not
I	731002	741001	theta_Watterson	17.578010020232	-0.152650777747399	106.043791321001	not
I	732002	742001	theta_Watterson	19.6111381576184	-0.0268406357129321	106.043791321001	not
I	733002	743001	theta_Watterson	19.9248738643966	-0.00742664349806533	106.043791321001	not
I	734002	744001	theta_Watterson	18.6699310372839	-0.0850826123575328	106.043791321001	not
I	735002	745001	theta_Watterson	18.513287975541	-0.0947756983387853	106.043791321001	not
I	736002	746001	theta_Watterson	18.1995522687628	-0.114189690553652	106.043791321001	not
I	737002	747001	theta_Watterson	16.0025679046424	-0.250139269832413	106.043791321001	not
I	738002	748001	theta_Watterson	16.6300393181988	-0.211311285402679	106.043791321001	not
I	739002	749001	theta_Watterson	15.8457012638733	-0.259846190902822	106.043791321001	not
I	740002	750001	theta_Watterson	15.8506976870755	-0.259537011810182	106.043791321001	not
I	741002	751001	theta_Watterson	15.8506228564921	-0.259541642333046	106.043791321001	not
I	742002	752001	theta_Watterson	11.7719838377924	-0.51192817164918	106.043791321001	not
I	743002	753001	theta_Watterson	11.6151159844033	-0.521635167756614	106.043791321001	not
I	744002	754001	theta_Watterson	10.8422787038069	-0.569458404400398	106.043791321001	not
I	745002	755001	theta_Watterson	10.6851860587716	-0.579179310634012	106.043791321001	not
I	746002	756001	theta_Watterson	11.1563894653477	-0.550021203764926	106.043791321001	not
I	747002	757001	theta_Watterson	12.4113322924604	-0.472365234905459	106.043791321001	not
I	748002	758001	theta_Watterson	12.2544644390713	-0.482072231012892	106.043791321001	not
I	749002	759001	theta_Watterson	12.5677481417001	-0.462686208853226	106.043791321001	not
I	750002	760001	theta_Watterson	12.5616049344683	-0.463066351039137	106.043791321001	not
I	751002	761001	theta_Watterson	13.9734156149701	-0.375703386072236	106.043791321001	not
I	752002	762001	theta_Watterson	16.1694907318339	-0.239810071091032	106.043791321001	not
I	753002	763001	theta_Watterson	15.8557550250557	-0.259224063305899	106.043791321001	not
I	754002	764001	theta_Watterson	16.7855349896246	-0.201689200031817	106.043791321001	not
I	755002	765001	theta_Watterson	15.5306669930953	-0.27934053836842	106.043791321001	not
I	756002	766001	theta_Watterson	14.2751243195738	-0.357033625774674	106.043791321001	not
I	757002	767001	theta_Watterson	15.0613013784915	-0.30838492251398	106.043791321001	not
I	758002	768001	theta_Watterson	13.9632264047679	-0.376333895266015	106.043791321001	not
I	759002	769001	theta_Watterson	13.4926228446007	-0.405454883588315	106.043791321001	not
I	760002	770001	theta_Watterson	12.5520155685172	-0.46365974181965	106.043791321001	not
I	761002	771001	theta_Watterson	12.2388803144353	-0.483036577970611	106.043791321001	not
I	762002	772001	theta_Watterson	13.1812880316131	-0.424720308291252	106.043791321001	not
I	763002	773001	theta_Watterson	14.2805003577144	-0.356700956077371	106.043791321001	not
I	764002	774001	theta_Watterson	15.3788016312172	-0.288737979875754	106.043791321001	not
I	765002	775001	theta_Watterson	16.7912924609902	-0.201332927214112	106.043791321001	not
I	766002	776001	theta_Watterson	18.6737067016593	-0.084848973924911	106.043791321001	not
I	767002	777001	theta_Watterson	18.201715232708	-0.114055846160788	106.043791321001	not
I	768002	778001	theta_Watterson	21.4959401538789	0.0897910720953143	106.043791321001	not
I	769002	779001	theta_Watterson	21.653709885885	0.099553876528264	106.043791321001	not
I	770002	780001	theta_Watterson	23.0675829145832	0.187044459776938	106.043791321001	not
I	771002	781001	theta_Watterson	23.0670572924704	0.187011934235897	106.043791321001	not
I	772002	782001	theta_Watterson	21.5007285090398	0.0900873759198635	106.043791321001	not
I	773002	783001	theta_Watterson	21.8133268634403	0.109430988672884	106.043791321001	not
I	774002	784001	theta_Watterson	22.1267614398559	0.128826346915303	106.043791321001	not
I	775002	785001	theta_Watterson	22.1260064600013	0.128779628697698	106.043791321001	not
I	776002	786001	theta_Watterson	23.8515528472812	0.235556585879466	106.043791321001	not
I	777002	787001	theta_Watterson	25.4201574589298	0.332621972639163	106.043791321001	not
I	778002	788001	theta_Watterson	27.6163074063771	0.468519918143231	106.043791321001	not
I	779002	789001	theta_Watterson	29.0276672996872	0.55585498836038	106.043791321001	not
I	780002	790001	theta_Watterson	30.4368157877415	0.643053216632242	106.043791321001	not
I	781002	791001	theta_Watterson	28.8680624232672	0.545978625035043	106.043791321001	not
I	782002	792001	theta_Watterson	29.6488513429091	0.594293909779151	106.043791321001	not
I	783002	793001	theta_Watterson	29.9630369350333	0.613735740937487	106.043791321001	not
I	784002	794001	theta_Watterson	29.3364055157189	0.574959735422878	106.043791321001	not
I	785002	795001	theta_Watterson	29.3364055157189	0.574959735422878	106.043791321001	not
I	786002	796001	theta_Watterson	26.5129341157781	0.400243085092392	106.043791321001	not
I	787002	797001	theta_Watterson	25.4144831811085	0.332270847845047	106.043791321001	not
I	788002	798001	theta_Watterson	22.7480295956195	0.167270473225311	106.043791321001	not
I	789002	799001	theta_Watterson	22.2769749440268	0.138121571327247	106.043791321001	not
I	790002	800001	theta_Watterson	19.7670892898014	-0.0171903663916882	106.043791321001	not
I	791002	801001	theta_Watterson	19.1396178762451	-0.0560183508214221	106.043791321001	not
I	792002	802001	theta_Watterson	18.041842524751	-0.123948782924411	106.043791321001	not
I	793002	803001	theta_Watterson	18.9006537217401	-0.0708054730232077	106.043791321001	not
I	794002	804001	theta_Watterson	19.2146867866539	-0.0513730802616191	106.043791321001	not
I	795002	805001	theta_Watterson	19.2160012148388	-0.0512917433337596	106.043791321001	not
I	796002	806001	theta_Watterson	19.0591333614497	-0.060998739441193	106.043791321001	not
I	797002	807001	theta_Watterson	17.804190534337	-0.138654708300661	106.043791321001	not
I	798002	808001	theta_Watterson	18.5884546708031	-0.0901243768439453	106.043791321001	not
I	799002	809001	theta_Watterson	18.2914500156693	-0.108503050160285	106.043791321001	not
I	800002	810001	theta_Watterson	19.2326571360038	-0.0502610735156844	106.043791321001	not
I	801002	811001	theta_Watterson	20.9586525067842	0.0565436668032703	106.043791321001	not
I	802002	812001	theta_Watterson	21.7427669820835	0.105064737214257	106.043791321001	not
I	803002	813001	theta_Watterson	19.9429059435831	-0.00631081690459473	106.043791321001	not
I	804002	814001	theta_Watterson	19.3145216693993	-0.0451952892275815	106.043791321001	not
I	805002	815001	theta_Watterson	19.9406786547707	-0.00644864172570738	106.043791321001	not
I	806002	816001	theta_Watterson	20.8868431606489	0.0521000983578969	106.043791321001	not
I	807002	817001	theta_Watterson	21.8280502809834	0.110342075002498	106.043791321001	not
I	808002	818001	theta_Watterson	19.3180897961746	-0.0449744932393021	106.043791321001	not
I	809002	819001	theta_Watterson	17.890529945475	-0.13331201819732	106.043791321001	not
I	810002	820001	theta_Watterson	18.2042656522532	-0.113898025982453	106.043791321001	not
I	811002	821001	theta_Watterson	17.2741105214168	-0.17145610457707	106.043791321001	not
I	812002	822001	theta_Watterson	16.9609764799548	-0.190832865691007	106.043791321001	not
I	813002	823001	theta_Watterson	17.5878407293419	-0.152042452631695	106.043791321001	not
I	814002	824001	theta_Watterson	18.2164473900381	-0.113144219012408	106.043791321001	not
I	815002	825001	theta_Watterson	16.4909758333416	-0.219916545671312	106.043791321001	not
I	816002	826001	theta_Watterson	16.4858684867352	-0.220232588713632	106.043791321001	not
I	817002	827001	theta_Watterson	16.1726577957824	-0.239614092904577	106.043791321001	not
I	818002	828001	theta_Watterson	15.2313007143851	-0.297865349152495	106.043791321001	not
I	819002	829001	theta_Watterson	16.6421295134404	-0.210563143093003	106.043791321001	not
I	820002	830001	theta_Watterson	15.7009223931058	-0.268805119737604	106.043791321001	not
I	821002	831001	theta_Watterson	16.4741378606187	-0.220958480855271	106.043791321001	not
I	822002	832001	theta_Watterson	15.532329074968	-0.279237688600802	106.043791321001	not
I	823002	833001	theta_Watterson	14.7479898080225	-0.327772669137969	106.043791321001	not
I	824002	834001	theta_Watterson	13.1779515352416	-0.42492677097045	106.043791321001	not
I	825002	835001	theta_Watterson	12.86414099788	-0.444345393708181	106.043791321001	not
I	826002	836001	theta_Watterson	11.2954624639891	-0.541415354782515	106.043791321001	not
I	827002	837001	theta_Watterson	11.1380695947746	-0.55115483891387	106.043791321001	not
I	828002	838001	theta_Watterson	12.5867469506996	-0.46151056093672	106.043791321001	not
I	829002	839001	theta_Watterson	11.488671976976	-0.529459533688755	106.043791321001	not
I	830002	840001	theta_Watterson	11.3318041235869	-0.539166529796188	106.043791321001	not
I	831002	841001	theta_Watterson	12.1157662169663	-0.490654888791357	106.043791321001	not
I	832002	842001	theta_Watterson	13.3718687407371	-0.412927157804068	106.043791321001	not
I	833002	843001	theta_Watterson	13.3718687407371	-0.412927157804068	106.043791321001	not
I	834002	844001	theta_Watterson	13.3718687407371	-0.412927157804068	106.043791321001	not
I	835002	845001	theta_Watterson	13.9993401542935	-0.374099173374334	106.043791321001	not
I	836002	846001	theta_Watterson	14.940547274628	-0.315857196729734	106.043791321001	not
I	837002	847001	theta_Watterson	14.4702433366903	-0.344959644402989	106.043791321001	not
I	838002	848001	theta_Watterson	14.5902445146563	-0.337533961305804	106.043791321001	not
I	839002	849001	theta_Watterson	15.0617551256867	-0.308356844598958	106.043791321001	not
I	840002	850001	theta_Watterson	16.1600545911605	-0.240393980278331	106.043791321001	not
I	841002	851001	theta_Watterson	16.1641866180875	-0.240138290100711	106.043791321001	not
I	842002	852001	theta_Watterson	14.9092437909748	-0.317794258960179	106.043791321001	not
I	843002	853001	theta_Watterson	19.3390298819775	-0.0436787189491142	106.043791321001	not
I	844002	854001	theta_Watterson	20.7509902236461	0.0436935070635156	106.043791321001	not
I	845002	855001	theta_Watterson	24.9970805133598	0.306441935269703	106.043791321001	not
I	846002	856001	theta_Watterson	25.6910829409295	0.349386864504244	106.043791321001	not
I	847002	857001	theta_Watterson	25.9122343534744	0.363071732718778	106.043791321001	not
I	848002	858001	theta_Watterson	27.2348462719885	0.4449150707086	106.043791321001	not
I	849002	859001	theta_Watterson	27.7647457358823	0.477705294595899	106.043791321001	not
I	850002	860001	theta_Watterson	26.8294578230796	0.419829599016725	106.043791321001	not
I	851002	861001	theta_Watterson	26.520183025152	0.40069164822088	106.043791321001	not
I	852002	862001	theta_Watterson	27.7746426406278	0.478317715903166	106.043791321001	not
I	853002	863001	theta_Watterson	23.1897237121946	0.194602542719726	106.043791321001	not
I	854002	864001	theta_Watterson	20.9934241035805	0.0586953361699294	106.043791321001	not
I	855002	865001	theta_Watterson	18.1624839812821	-0.116483479335172	106.043791321001	not
I	856002	866001	theta_Watterson	16.999515424017	-0.188448072555166	106.043791321001	not
I	857002	867001	theta_Watterson	17.2605830723382	-0.172293184276398	106.043791321001	not
I	858002	868001	theta_Watterson	15.3191769353125	-0.292427561128695	106.043791321001	not
I	859002	869001	theta_Watterson	15.1080695706003	-0.305490902809219	106.043791321001	not
I	860002	870001	theta_Watterson	14.0048477205615	-0.373758364705319	106.043791321001	not
I	861002	871001	theta_Watterson	13.5362747667621	-0.402753698932894	106.043791321001	not
I	862002	872001	theta_Watterson	14.3286589296318	-0.353720899551812	106.043791321001	not
I	863002	873001	theta_Watterson	15.2730838798037	-0.295279803323242	106.043791321001	not
I	864002	874001	theta_Watterson	17.940743873921	-0.130204776034993	106.043791321001	not
I	865002	875001	theta_Watterson	18.5649506311473	-0.09157880881658	106.043791321001	not
I	866002	876001	theta_Watterson	18.7201810540645	-0.0819731370459929	106.043791321001	not
I	867002	877001	theta_Watterson	17.7670588108015	-0.140952422510642	106.043791321001	not
I	868002	878001	theta_Watterson	18.3865277063054	-0.102619634578515	106.043791321001	not
I	869002	879001	theta_Watterson	19.4786392367624	-0.0350396802029349	106.043791321001	not
I	870002	880001	theta_Watterson	21.8307350452153	0.110508208441477	106.043791321001	not
I	871002	881001	theta_Watterson	25.8988253523529	0.362241982589108	106.043791321001	not
I	872002	882001	theta_Watterson	25.5764433951086	0.342292959660138	106.043791321001	not
I	873002	883001	theta_Watterson	25.8855258783205	0.361419010005022	106.043791321001	not
I	874002	884001	theta_Watterson	25.1002801248723	0.312827936005975	106.043791321001	not
I	875002	885001	theta_Watterson	26.5122407664368	0.400200180576193	106.043791321001	not
I	876002	886001	theta_Watterson	26.3554477436311	0.390497814991624	106.043791321001	not
I	877002	887001	theta_Watterson	28.7092929032754	0.536153953636519	106.043791321001	not
I	878002	888001	theta_Watterson	28.238014666116	0.506991216244568	106.043791321001	not
I	879002	889001	theta_Watterson	26.3556004254469	0.390507262955367	106.043791321001	not
I	880002	890001	theta_Watterson	25.728203842474	0.351683909048498	106.043791321001	not
I	881002	891001	theta_Watterson	23.0670506960943	0.187011526051584	106.043791321001	not
I	882002	892001	theta_Watterson	22.7639019003442	0.168252652791422	106.043791321001	not
I	883002	893001	theta_Watterson	22.2935231318231	0.139145574595303	106.043791321001	not
I	884002	894001	theta_Watterson	20.411108891154	0.0226616213061015	106.043791321001	not
I	885002	895001	theta_Watterson	16.9599412860107	-0.190896923580299	106.043791321001	not
I	886002	896001	theta_Watterson	18.2157844836074	-0.113185239718717	106.043791321001	not
I	887002	897001	theta_Watterson	16.1817199816454	-0.239053324072744	106.043791321001	not
I	888002	898001	theta_Watterson	16.6543542269833	-0.209806676779406	106.043791321001	not
I	889002	899001	theta_Watterson	16.3408433118512	-0.229206758868092	106.043791321001	not
I	890002	900001	theta_Watterson	16.199880467326	-0.237929551674504	106.043791321001	not
I	891002	901001	theta_Watterson	13.9981304585399	-0.374174029450439	106.043791321001	not
I	892002	902001	theta_Watterson	12.4212271215621	-0.471752942039208	106.043791321001	not
I	893002	903001	theta_Watterson	11.9500991475191	-0.500906381136735	106.043791321001	not
I	894002	904001	theta_Watterson	13.8327381798343	-0.384408517721353	106.043791321001	not
I	895002	905001	theta_Watterson	13.9908902576526	-0.374622053697037	106.043791321001	not
I	896002	906001	theta_Watterson	12.5781792066668	-0.462040733666052	106.043791321001	not
I	897002	907001	theta_Watterson	12.2877756889197	-0.480010928039557	106.043791321001	not
I	898002	908001	theta_Watterson	12.6006852736743	-0.460648056325761	106.043791321001	not
I	899002	909001	theta_Watterson	12.9152459162456	-0.441183017013859	106.043791321001	not
I	900002	910001	theta_Watterson	12.5854555394368	-0.461590473575477	106.043791321001	not
I	901002	911001	theta_Watterson	13.6833805520977	-0.393650780426759	106.043791321001	not
I	902002	912001	theta_Watterson	15.407018356868	-0.286991926492989	106.043791321001	not
I	903002	913001	theta_Watterson	15.7207540636462	-0.267577934278122	106.043791321001	not
I	904002	914001	theta_Watterson	14.3087185914982	-0.354954809371204	106.043791321001	not
I	905002	915001	theta_Watterson	15.7190950865081	-0.267680591924502	106.043791321001	not
I	906002	916001	theta_Watterson	15.727548726027	-0.267157479992193	106.043791321001	not
I	907002	917001	theta_Watterson	16.1690744685927	-0.239835829495799	106.043791321001	not
I	908002	918001	theta_Watterson	14.5991913715548	-0.3369803290401	106.043791321001	not
I	909002	919001	theta_Watterson	13.9706702305591	-0.37587327069305	106.043791321001	not
I	910002	920001	theta_Watterson	13.81380237717	-0.385580266800483	106.043791321001	not
I	911002	921001	theta_Watterson	14.3011842001873	-0.355421038146237	106.043791321001	not
I	912002	922001	theta_Watterson	12.8887700331911	-0.442821346908727	106.043791321001	not
I	913002	923001	theta_Watterson	13.8303543270916	-0.38455603073179	106.043791321001	not
I	914002	924001	theta_Watterson	13.8303543270916	-0.38455603073179	106.043791321001	not
I	915002	925001	theta_Watterson	11.4773365262553	-0.530160972343291	106.043791321001	not
I	916002	926001	theta_Watterson	11.9394864469037	-0.5015630959533	106.043791321001	not
I	917002	927001	theta_Watterson	13.0376374529523	-0.433609418314531	106.043791321001	not
I	918002	928001	theta_Watterson	14.4494481334541	-0.34624645334763	106.043791321001	not
I	919002	929001	theta_Watterson	14.9200516936213	-0.317125465025329	106.043791321001	not
I	920002	930001	theta_Watterson	14.6063159868432	-0.336539457240196	106.043791321001	not
I	921002	931001	theta_Watterson	13.0209340206857	-0.434643028123612	106.043791321001	not
I	922002	932001	theta_Watterson	12.8654185288715	-0.444266339981789	106.043791321001	not
I	923002	933001	theta_Watterson	10.3551557010801	-0.599601617233061	106.043791321001	not
I	924002	934001	theta_Watterson	11.3105484739852	-0.540481831201078	106.043791321001	not
I	925002	935001	theta_Watterson	11.3105484739852	-0.540481831201078	106.043791321001	not
I	926002	936001	theta_Watterson	12.5654913010979	-0.462825862341611	106.043791321001	not
I	927002	937001	theta_Watterson	13.6638662034425	-0.394858329981	106.043791321001	not
I	928002	938001	theta_Watterson	12.2521303535242	-0.482216664425036	106.043791321001	not
I	929002	939001	theta_Watterson	12.8800510504769	-0.443360878300528	106.043791321001	not
I	930002	940001	theta_Watterson	13.3564443708829	-0.413881619122306	106.043791321001	not
I	931002	941001	theta_Watterson	13.6704048693072	-0.394453716781259	106.043791321001	not
I	932002	942001	theta_Watterson	13.9827882145105	-0.375123408815648	106.043791321001	not
I	933002	943001	theta_Watterson	14.6107852458419	-0.336262899113298	106.043791321001	not
I	934002	944001	theta_Watterson	13.6553924729368	-0.39538268514528	106.043791321001	not
I	935002	945001	theta_Watterson	14.4397317398823	-0.346847704608113	106.043791321001	not
I	936002	946001	theta_Watterson	13.4984497889644	-0.405094311775578	106.043791321001	not
I	937002	947001	theta_Watterson	12.4000748866197	-0.473061844136189	106.043791321001	not
I	938002	948001	theta_Watterson	12.8737836637197	-0.443748704726031	106.043791321001	not
I	939002	949001	theta_Watterson	12.8752978745511	-0.443655005231014	106.043791321001	not
I	940002	950001	theta_Watterson	13.967583088036	-0.376064303334901	106.043791321001	not
I	941002	951001	theta_Watterson	14.5949048404256	-0.337245579950896	106.043791321001	not
I	942002	952001	theta_Watterson	15.5362619218229	-0.278994323702979	106.043791321001	not
I	943002	953001	theta_Watterson	15.849472010826	-0.259612856760729	106.043791321001	not
I	944002	954001	theta_Watterson	16.6338861083549	-0.211073245700697	106.043791321001	not
I	945002	955001	theta_Watterson	17.7322607043081	-0.143105732299617	106.043791321001	not
I	946002	956001	theta_Watterson	18.046146072253	-0.123682479039022	106.043791321001	not
I	947002	957001	theta_Watterson	17.9048914242335	-0.132423328670475	106.043791321001	not
I	948002	958001	theta_Watterson	18.8445084822432	-0.0742797452177468	106.043791321001	not
I	949002	959001	theta_Watterson	18.3719414278481	-0.103522234729839	106.043791321001	not
I	950002	960001	theta_Watterson	17.1488038632919	-0.179210091237656	106.043791321001	not
I	951002	961001	theta_Watterson	17.933067999758	-0.130679759780941	106.043791321001	not
I	952002	962001	theta_Watterson	17.3054466251388	-0.169517023813991	106.043791321001	not
I	953002	963001	theta_Watterson	16.9917109183607	-0.188931016028858	106.043791321001	not
I	954002	964001	theta_Watterson	17.7760501853061	-0.140396035491691	106.043791321001	not
I	955002	965001	theta_Watterson	16.5208825665472	-0.218065914477339	106.043791321001	not
I	956002	966001	theta_Watterson	16.2085111004507	-0.237395487362813	106.043791321001	not
I	957002	967001	theta_Watterson	15.4081832734772	-0.286919841354153	106.043791321001	not
I	958002	968001	theta_Watterson	14.1521015525985	-0.364646285056707	106.043791321001	not
I	959002	969001	theta_Watterson	14.7802476409893	-0.325776551690843	106.043791321001	not
I	960002	970001	theta_Watterson	16.3181841075392	-0.230608912357812	106.043791321001	not
I	961002	971001	theta_Watterson	14.4356950362868	-0.347097496169878	106.043791321001	not
I	962002	972001	theta_Watterson	13.9650914761195	-0.376218484492178	106.043791321001	not
I	963002	973001	theta_Watterson	15.6979649578088	-0.268988126085279	106.043791321001	not
I	964002	974001	theta_Watterson	16.485600606066	-0.220249165192224	106.043791321001	not
I	965002	975001	theta_Watterson	18.2110721627625	-0.113476838533321	106.043791321001	not
I	966002	976001	theta_Watterson	19.1509898729988	-0.0553146506952482	106.043791321001	not
I	967002	977001	theta_Watterson	18.368174563649	-0.103755328606808	106.043791321001	not
I	968002	978001	theta_Watterson	17.7402520586672	-0.142611226612305	106.043791321001	not
I	969002	979001	theta_Watterson	18.0538432788193	-0.123206175242144	106.043791321001	not
I	970002	980001	theta_Watterson	17.2684408166584	-0.171806946389658	106.043791321001	not
I	971002	981001	theta_Watterson	18.2097227675763	-0.113560339222193	106.043791321001	not
I	972002	982001	theta_Watterson	19.4649658188683	-0.0358857924649851	106.043791321001	not
I	973002	983001	theta_Watterson	18.3595637507353	-0.104288166442151	106.043791321001	not
I	974002	984001	theta_Watterson	17.415434701902	-0.162710952270729	106.043791321001	not
I	975002	985001	theta_Watterson	18.056174755896	-0.123061903242378	106.043791321001	not
I	976002	986001	theta_Watterson	19.468291132856	-0.0356800217526459	106.043791321001	not
I	977002	987001	theta_Watterson	21.6654293243407	0.100279076376497	106.043791321001	not
I	978002	988001	theta_Watterson	24.3321828319552	0.265298010202865	106.043791321001	not
I	979002	989001	theta_Watterson	24.1912621792139	0.256577828227634	106.043791321001	not
I	980002	990001	theta_Watterson	24.504997885992	0.275991820442501	106.043791321001	not
I	981002	991001	theta_Watterson	24.6617909087977	0.28569418602707	106.043791321001	not
I	982002	992001	theta_Watterson	24.3561330696127	0.26678005294579	106.043791321001	not
I	983002	993001	theta_Watterson	26.2386221408651	0.383268636757856	106.043791321001	not
I	984002	994001	theta_Watterson	25.6107014439124	0.344412850633347	106.043791321001	not
I	985002	995001	theta_Watterson	26.539164637581	0.401866232012145	106.043791321001	not
I	986002	996001	theta_Watterson	25.1269734300376	0.314479719999548	106.043791321001	not
I	987002	997001	theta_Watterson	26.2225362021282	0.3822732375009	106.043791321001	not
I	988002	998001	theta_Watterson	26.5362719089064	0.401687229715767	106.043791321001	not
I	989002	999001	theta_Watterson	26.3630014972445	0.390965241907572	106.043791321001	not
I	990002	1000001	theta_Watterson	26.6767372040226	0.410379234122438	106.043791321001	not
I	991002	1001001	theta_Watterson	26.3630014972445	0.390965241907572	106.043791321001	not
I	992002	1002001	theta_Watterson	25.727376783562	0.351632730572692	106.043791321001	not
I	993002	1003001	theta_Watterson	23.2174162987531	0.196316162330892	106.043791321001	not
I	994002	1004001	theta_Watterson	23.6883958198664	0.225460415148504	106.043791321001	not
I	995002	1005001	theta_Watterson	22.2762852172391	0.13807889097497	106.043791321001	not
I	996002	1006001	theta_Watterson	21.4919459502937	0.0895439104378029	106.043791321001	not
I	997002	1007001	theta_Watterson	21.8056816570718	0.10895790265267	106.043791321001	not
I	998002	1008001	theta_Watterson	21.1782102435155	0.0701299182229361	106.043791321001	not
I	999002	1009001	theta_Watterson	21.4932253198596	0.0896230779353368	106.043791321001	not
I	1000002	1010001	theta_Watterson	21.0226217596923	0.0605020896130366	106.043791321001	not
I	1001002	1011001	theta_Watterson	21.9643526941107	0.118776479917689	106.043791321001	not
I	1002002	1012001	theta_Watterson	22.4347314626318	0.147883558113808	106.043791321001	not
I	1003002	1013001	theta_Watterson	21.9645050760305	0.118785909323844	106.043791321001	not
I	1004002	1014001	theta_Watterson	22.1224441268847	0.128559191221513	106.043791321001	not
I	1005002	1015001	theta_Watterson	23.220519702558	0.196508201222242	106.043791321001	not
I	1006002	1016001	theta_Watterson	23.3772378947803	0.206205936283947	106.043791321001	not
I	1007002	1017001	theta_Watterson	22.5930485888976	0.157680235350096	106.043791321001	not
I	1008002	1018001	theta_Watterson	21.0243700550067	0.0606102742757615	106.043791321001	not
I	1009002	1019001	theta_Watterson	22.4348265353592	0.147889441222264	106.043791321001	not
I	1010002	1020001	theta_Watterson	21.3378107699549	0.0800060123711037	106.043791321001	not
I	1011002	1021001	theta_Watterson	19.1414372326031	-0.0559057688952753	106.043791321001	not
I	1012002	1022001	theta_Watterson	20.7214069933702	0.041862894258344	106.043791321001	not
I	1013002	1023001	theta_Watterson	23.5485387010168	0.216806044740927	106.043791321001	not
I	1014002	1024001	theta_Watterson	26.0732843604438	0.3730375208454	106.043791321001	not
I	1015002	1025001	theta_Watterson	27.0471895524938	0.433302856948331	106.043791321001	not
I	1016002	1026001	theta_Watterson	26.9022082122068	0.424331399282458	106.043791321001	not
I	1017002	1027001	theta_Watterson	24.3921725969186	0.269010181960206	106.043791321001	not
I	1018002	1028001	theta_Watterson	23.450965476584	0.210768205315605	106.043791321001	not
I	1019002	1029001	theta_Watterson	20.1586238791592	0.00703782729306303	106.043791321001	not
I	1020002	1030001	theta_Watterson	20.9432636123714	0.0555914007083654	106.043791321001	not
I	1021002	1031001	theta_Watterson	26.1231508276232	0.376123262075007	106.043791321001	not
I	1022002	1032001	theta_Watterson	24.2295953211407	0.258949886309838	106.043791321001	not
I	1023002	1033001	theta_Watterson	25.1669149212663	0.316951302873321	106.043791321001	not
I	1024002	1034001	theta_Watterson	24.0525327839299	0.247993241450202	106.043791321001	not
I	1025002	1035001	theta_Watterson	22.7646664915059	0.168299965757528	106.043791321001	not
I	1026002	1036001	theta_Watterson	22.6005364621991	0.158143585586747	106.043791321001	not
I	1027002	1037001	theta_Watterson	22.9214846440409	0.178003886371882	106.043791321001	not
I	1028002	1038001	theta_Watterson	26.3738644321453	0.391637441242994	106.043791321001	not
I	1029002	1039001	theta_Watterson	30.9265830951665	0.673360059264497	106.043791321001	not
I	1030002	1040001	theta_Watterson	37.200312008957	1.06157893795474	106.043791321001	not
I	1031002	1041001	theta_Watterson	35.0009909574846	0.925484764263926	106.043791321001	not
I	1032002	1042001	theta_Watterson	37.3553651301698	1.07117363828078	106.043791321001	not
I	1033002	1043001	theta_Watterson	34.3760872640263	0.886815670572215	106.043791321001	not
I	1034002	1044001	theta_Watterson	33.121219267497	0.809164332235612	106.043791321001	not
I	1035002	1045001	theta_Watterson	30.6231001684509	0.654580509951774	106.043791321001	not
I	1036002	1046001	theta_Watterson	29.5296981628536	0.586920700864779	106.043791321001	not
I	1037002	1047001	theta_Watterson	29.8396242953906	0.606098956301639	106.043791321001	not
I	1038002	1048001	theta_Watterson	28.4653120722709	0.521056399066337	106.043791321001	not
I	1039002	1049001	theta_Watterson	26.1109133615792	0.375366006635552	106.043791321001	not
I	1040002	1050001	theta_Watterson	19.9972015259174	-0.00295100165256695	106.043791321001	not
I	1041002	1051001	theta_Watterson	17.8007492354876	-0.138867656166107	106.043791321001	not
I	1042002	1052001	theta_Watterson	15.6037774107391	-0.274816459507465	106.043791321001	not
I	1043002	1053001	theta_Watterson	17.8123994336482	-0.138146740913216	106.043791321001	not
I	1044002	1054001	theta_Watterson	17.9691924564539	-0.128444375328647	106.043791321001	not
I	1045002	1055001	theta_Watterson	20.1550190295622	0.00681475889345108	106.043791321001	not
I	1046002	1056001	theta_Watterson	20.463054967344	0.0258760489181225	106.043791321001	not
I	1047002	1057001	theta_Watterson	19.5213553601603	-0.0323964028545816	106.043791321001	not
I	1048002	1058001	theta_Watterson	19.4868857779556	-0.0345293835326328	106.043791321001	not
I	1049002	1059001	theta_Watterson	18.2284167568433	-0.112403553576657	106.043791321001	not
I	1050002	1060001	theta_Watterson	18.237026977691	-0.111870752378405	106.043791321001	not
I	1051002	1061001	theta_Watterson	19.4950231238984	-0.0340258438737107	106.043791321001	not
I	1052002	1062001	theta_Watterson	18.396564824927	-0.101998536824674	106.043791321001	not
I	1053002	1063001	theta_Watterson	17.9144224575105	-0.131833547520794	106.043791321001	not
I	1054002	1064001	theta_Watterson	17.4438188973432	-0.160954535843094	106.043791321001	not
I	1055002	1065001	theta_Watterson	16.3443007427792	-0.228992812748254	106.043791321001	not
I	1056002	1066001	theta_Watterson	17.9168717914763	-0.131681982526701	106.043791321001	not
I	1057002	1067001	theta_Watterson	19.1703369017563	-0.0541174549105071	106.043791321001	not
I	1058002	1068001	theta_Watterson	18.381681746089	-0.102919503008798	106.043791321001	not
I	1059002	1069001	theta_Watterson	18.5390155415808	-0.0931836743644233	106.043791321001	not
I	1060002	1070001	theta_Watterson	18.5258964214075	-0.093995486636371	106.043791321001	not
I	1061002	1071001	theta_Watterson	17.7454119449059	-0.142291932413067	106.043791321001	not
I	1062002	1072001	theta_Watterson	18.0588465213215	-0.122896574170648	106.043791321001	not
I	1063002	1073001	theta_Watterson	16.4880233709687	-0.220099244294018	106.043791321001	not
I	1064002	1074001	theta_Watterson	16.8022126031784	-0.200657187886878	106.043791321001	not
I	1065002	1075001	theta_Watterson	16.3396470105203	-0.229280786096182	106.043791321001	not
I	1066002	1076001	theta_Watterson	19.4808353972712	-0.0349037816038946	106.043791321001	not
I	1067002	1077001	theta_Watterson	19.0120236785656	-0.0639138906241759	106.043791321001	not
I	1068002	1078001	theta_Watterson	20.1124529804266	0.00418076815321094	106.043791321001	not
I	1069002	1079001	theta_Watterson	22.9353805870323	0.178863768505877	106.043791321001	not
I	1070002	1080001	theta_Watterson	28.3131261231446	0.511639119592824	106.043791321001	not
I	1071002	1081001	theta_Watterson	32.1207507536146	0.747255255518802	106.043791321001	not
I	1072002	1082001	theta_Watterson	32.2935944066799	0.757950835468747	106.043791321001	not
I	1073002	1083001	theta_Watterson	35.9302355538541	0.982986498908304	106.043791321001	not
I	1074002	1084001	theta_Watterson	35.3249877068624	0.945533710667438	106.043791321001	not
I	1075002	1085001	theta_Watterson	35.4755118813828	0.95484815938702	106.043791321001	not
I	1076002	1086001	theta_Watterson	31.5424941765659	0.711472689357289	106.043791321001	not
I	1077002	1087001	theta_Watterson	32.0109268567183	0.740459343439663	106.043791321001	not
I	1078002	1088001	theta_Watterson	31.5381189294764	0.711201948695326	106.043791321001	not
I	1079002	1089001	theta_Watterson	28.8710660995282	0.5461644927775	106.043791321001	not
I	1080002	1090001	theta_Watterson	23.964451258212	0.242542749148506	106.043791321001	not
I	1081002	1091001	theta_Watterson	20.4641095826066	0.0259413086002576	106.043791321001	not
I	1082002	1092001	theta_Watterson	21.2326230109387	0.0734969848982297	106.043791321001	not
I	1083002	1093001	theta_Watterson	18.2263462040432	-0.112531679560002	106.043791321001	not
I	1084002	1094001	theta_Watterson	16.7918584315452	-0.201297904908043	106.043791321001	not
I	1085002	1095001	theta_Watterson	17.1099785155009	-0.18161260706059	106.043791321001	not
I	1086002	1096001	theta_Watterson	17.5814824461521	-0.152435903736176	106.043791321001	not
I	1087002	1097001	theta_Watterson	17.5804287875649	-0.152501104219152	106.043791321001	not
I	1088002	1098001	theta_Watterson	16.9528074129458	-0.191338368252203	106.043791321001	not
I	1089002	1099001	theta_Watterson	16.639146536751	-0.210747729944205	106.043791321001	not
I	1090002	1100001	theta_Watterson	16.7956372165742	-0.201064073369108	106.043791321001	not
I	1091002	1101001	theta_Watterson	16.4815967151834	-0.220496926300524	106.043791321001	not
I	1092002	1102001	theta_Watterson	15.8606996222554	-0.258918091210708	106.043791321001	not
I	1093002	1103001	theta_Watterson	17.4379251126524	-0.161319243740954	106.043791321001	not
I	1094002	1104001	theta_Watterson	20.8926145237634	0.0524572307982061	106.043791321001	not
I	1095002	1105001	theta_Watterson	22.1591852557387	0.130832735399388	106.043791321001	not
I	1096002	1106001	theta_Watterson	26.2845979067594	0.386113621061076	106.043791321001	not
I	1097002	1107001	theta_Watterson	27.3990474147811	0.455075851387931	106.043791321001	not
I	1098002	1108001	theta_Watterson	30.5646886044947	0.650965997406965	106.043791321001	not
I	1099002	1109001	theta_Watterson	33.5451778188873	0.8353989234482	106.043791321001	not
I	1100002	1110001	theta_Watterson	36.8436851298038	1.03951083634592	106.043791321001	not
I	1101002	1111001	theta_Watterson	39.3764459969416	1.19623829418514	106.043791321001	not
I	1102002	1112001	theta_Watterson	41.7263248866506	1.34164899970915	106.043791321001	not
I	1103002	1113001	theta_Watterson	44.0916873212059	1.48801782830495	106.043791321001	not
I	1104002	1114001	theta_Watterson	47.2772232551875	1.6851390627911	106.043791321001	not
I	1105002	1115001	theta_Watterson	47.4264507721542	1.69437327423099	106.043791321001	not
I	1106002	1116001	theta_Watterson	55.3335228587924	2.18366356735317	106.043791321001	not
I	1107002	1117001	theta_Watterson	60.2812464086851	2.48982912136467	106.043791321001	not
I	1108002	1118001	theta_Watterson	55.8606623918588	2.21628300648617	106.043791321001	not
I	1109002	1119001	theta_Watterson	51.7820233731591	1.96389647717003	106.043791321001	not
I	1110002	1120001	theta_Watterson	45.8166125935655	1.59475635084263	106.043791321001	not
I	1111002	1121001	theta_Watterson	41.5580799455518	1.33123798844676	106.043791321001	not
I	1112002	1122001	theta_Watterson	37.946533947039	1.10775521494042	106.043791321001	not
I	1113002	1123001	theta_Watterson	32.2755067080843	0.75683156714151	106.043791321001	not
I	1114002	1124001	theta_Watterson	25.6352813629917	0.3459338581162	106.043791321001	not
I	1115002	1125001	theta_Watterson	23.4407186358254	0.210134129938091	106.043791321001	not
I	1116002	1126001	theta_Watterson	13.7852679774299	-0.387345977882908	106.043791321001	not
I	1117002	1127001	theta_Watterson	11.0359701712018	-0.55747275992688	106.043791321001	not
I	1118002	1128001	theta_Watterson	13.5458558254272	-0.402160822207945	106.043791321001	not
I	1119002	1129001	theta_Watterson	14.8009486136027	-0.32449557374516	106.043791321001	not
I	1120002	1130001	theta_Watterson	17.6247196357731	-0.14976038276563	106.043791321001	not
I	1121002	1131001	theta_Watterson	19.6654482502945	-0.023479922559719	106.043791321001	not
I	1122002	1132001	theta_Watterson	22.4890696112981	0.151246007374083	106.043791321001	not
I	1123002	1133001	theta_Watterson	25.9430343435715	0.364977638725152	106.043791321001	not
I	1124002	1134001	theta_Watterson	28.7676487813065	0.539765020331547	106.043791321001	not
I	1125002	1135001	theta_Watterson	27.6579203530438	0.471094930821647	106.043791321001	not
I	1126002	1136001	theta_Watterson	27.1657401876332	0.440638780332061	106.043791321001	not
I	1127002	1137001	theta_Watterson	23.5444712761889	0.216554352146695	106.043791321001	not
I	1128002	1138001	theta_Watterson	22.6108385469607	0.158781079467861	106.043791321001	not
I	1129002	1139001	theta_Watterson	22.1400850257306	0.129650811542244	106.043791321001	not
I	1130002	1140001	theta_Watterson	19.7869175637275	-0.0159633911149865	106.043791321001	not
I	1131002	1141001	theta_Watterson	19.6286031898752	-0.0257598980316956	106.043791321001	not
I	1132002	1142001	theta_Watterson	18.6873960695406	-0.0840018746762962	106.043791321001	not
I	1133002	1143001	theta_Watterson	17.1173007631686	-0.181159505752241	106.043791321001	not
I	1134002	1144001	theta_Watterson	15.403589680191	-0.287204093297333	106.043791321001	not
I	1135002	1145001	theta_Watterson	15.403589680191	-0.287204093297333	106.043791321001	not
I	1136002	1146001	theta_Watterson	11.7923638391576	-0.510667055431627	106.043791321001	not
I	1137002	1147001	theta_Watterson	11.6437563829975	-0.519862897456084	106.043791321001	not
I	1138002	1148001	theta_Watterson	13.047992672393	-0.43296863645495	106.043791321001	not
I	1139002	1149001	theta_Watterson	12.8955571698123	-0.442401358317446	106.043791321001	not
I	1140002	1150001	theta_Watterson	12.8955571698123	-0.442401358317446	106.043791321001	not
I	1141002	1151001	theta_Watterson	13.2147086106542	-0.422652240018169	106.043791321001	not
I	1142002	1152001	theta_Watterson	12.2770700482477	-0.480673393994723	106.043791321001	not
I	1143002	1153001	theta_Watterson	13.21888156126	-0.422394017479826	106.043791321001	not
I	1144002	1154001	theta_Watterson	15.2453352742843	-0.296996889392461	106.043791321001	not
I	1145002	1155001	theta_Watterson	17.7554463221056	-0.14167100429865	106.043791321001	not
I	1146002	1156001	theta_Watterson	18.5397107584676	-0.0931406542843472	106.043791321001	not
I	1147002	1157001	theta_Watterson	20.8792009456381	0.051627197443155	106.043791321001	not
I	1148002	1158001	theta_Watterson	21.1930863135831	0.0710504507037509	106.043791321001	not
I	1149002	1159001	theta_Watterson	21.0366433397777	0.0613697461810853	106.043791321001	not
I	1150002	1160001	theta_Watterson	20.5660397796104	0.0322487578587849	106.043791321001	not
I	1151002	1161001	theta_Watterson	18.3644740980994	-0.103984313729692	106.043791321001	not
I	1152002	1162001	theta_Watterson	17.4196984198369	-0.16244711304234	106.043791321001	not
I	1153002	1163001	theta_Watterson	16.0091676483384	-0.249730877131275	106.043791321001	not
I	1154002	1164001	theta_Watterson	13.0286784339458	-0.43416380317251	106.043791321001	not
I	1155002	1165001	theta_Watterson	10.8323779234861	-0.57007106552859	106.043791321001	not
I	1156002	1166001	theta_Watterson	10.8326024152363	-0.570057173959997	106.043791321001	not
I	1157002	1167001	theta_Watterson	10.2140661689507	-0.60833224947919	106.043791321001	not
I	1158002	1168001	theta_Watterson	8.49212906694977	-0.714885863780964	106.043791321001	not
I	1159002	1169001	theta_Watterson	9.11541792710633	-0.676316696111286	106.043791321001	not
I	1160002	1170001	theta_Watterson	11.4782320277357	-0.530105558635531	106.043791321001	not
I	1161002	1171001	theta_Watterson	14.50017408526	-0.343107527136249	106.043791321001	not
I	1162002	1172001	theta_Watterson	15.7577340835724	-0.265289607500385	106.043791321001	not
I	1163002	1173001	theta_Watterson	14.9759604805976	-0.313665824532872	106.043791321001	not
I	1164002	1174001	theta_Watterson	16.0974320573961	-0.244269067992962	106.043791321001	not
I	1165002	1175001	theta_Watterson	17.5120378181993	-0.156733143219322	106.043791321001	not
I	1166002	1176001	theta_Watterson	21.592040254136	0.0957377544713792	106.043791321001	not
I	1167002	1177001	theta_Watterson	23.4670998472895	0.211766601546895	106.043791321001	not
I	1168002	1178001	theta_Watterson	25.6678794425482	0.347951030051229	106.043791321001	not
I	1169002	1179001	theta_Watterson	27.3969756181119	0.454947648433861	106.043791321001	not
I	1170002	1180001	theta_Watterson	27.8592947508105	0.48355599567991	106.043791321001	not
I	1171002	1181001	theta_Watterson	26.8816128252042	0.423056954983351	106.043791321001	not
I	1172002	1182001	theta_Watterson	26.7221278006154	0.413188008099521	106.043791321001	not
I	1173002	1183001	theta_Watterson	28.2912124241541	0.510283098035793	106.043791321001	not
I	1174002	1184001	theta_Watterson	29.6829864586119	0.596406193641618	106.043791321001	not
I	1175002	1185001	theta_Watterson	30.4645306452559	0.644768214372046	106.043791321001	not
I	1176002	1186001	theta_Watterson	26.2284258194847	0.38263768752376	106.043791321001	not
I	1177002	1187001	theta_Watterson	24.6667588799486	0.286001604504355	106.043791321001	not
I	1178002	1188001	theta_Watterson	22.4622951688275	0.149589202597162	106.043791321001	not
I	1179002	1189001	theta_Watterson	21.3619656666853	0.0815007194348661	106.043791321001	not
I	1180002	1190001	theta_Watterson	22.1484002543561	0.130165358596695	106.043791321001	not
I	1181002	1191001	theta_Watterson	23.8756258786846	0.237046227109825	106.043791321001	not
I	1182002	1192001	theta_Watterson	23.7253935785322	0.227749839600956	106.043791321001	not
I	1183002	1193001	theta_Watterson	21.6813564088997	0.101264645723415	106.043791321001	not
I	1184002	1194001	theta_Watterson	21.246826426382	0.0743758934536959	106.043791321001	not
I	1185002	1195001	theta_Watterson	22.5127037804656	0.152708491771971	106.043791321001	not
I	1186002	1196001	theta_Watterson	23.1424602380667	0.191677874921509	106.043791321001	not
I	1187002	1197001	theta_Watterson	20.0000784371573	-0.00277297814039526	106.043791321001	not
I	1188002	1198001	theta_Watterson	19.234833175959	-0.050126419978211	106.043791321001	not
I	1189002	1199001	theta_Watterson	18.2916561187671	-0.108490296483064	106.043791321001	not
I	1190002	1200001	theta_Watterson	15.3076345419082	-0.293141805414098	106.043791321001	not
I	1191002	1201001	theta_Watterson	11.5361487856617	-0.526521664729952	106.043791321001	not
I	1192002	1202001	theta_Watterson	11.5342382733223	-0.52663988739598	106.043791321001	not
I	1193002	1203001	theta_Watterson	11.5326821083649	-0.526736183015875	106.043791321001	not
I	1194002	1204001	theta_Watterson	10.0819623070583	-0.616506847686931	106.043791321001	not
I	1195002	1205001	theta_Watterson	9.75811520972666	-0.636546533609096	106.043791321001	not
I	1196002	1206001	theta_Watterson	9.92413440397887	-0.626273251750842	106.043791321001	not
I	1197002	1207001	theta_Watterson	10.0854875948433	-0.61628870257901	106.043791321001	not
I	1198002	1208001	theta_Watterson	10.3800544652909	-0.598060879586359	106.043791321001	not
I	1199002	1209001	theta_Watterson	10.5414472173396	-0.588073882365078	106.043791321001	not
I	1200002	1210001	theta_Watterson	9.91390097319987	-0.626906497317676	106.043791321001	not
I	1201002	1211001	theta_Watterson	10.5413723867562	-0.588078512887942	106.043791321001	not
I	1202002	1212001	theta_Watterson	10.6948296274329	-0.578582565785186	106.043791321001	not
I	1203002	1213001	theta_Watterson	12.1490146817901	-0.488597470960683	106.043791321001	not
I	1204002	1214001	theta_Watterson	18.3026620093619	-0.10780925103714	106.043791321001	not
I	1205002	1215001	theta_Watterson	16.7755362244425	-0.202307924471559	106.043791321001	not
I	1206002	1216001	theta_Watterson	17.6142098472015	-0.150410729376173	106.043791321001	not
I	1207002	1217001	theta_Watterson	16.978610884604	-0.189741647231719	106.043791321001	not
I	1208002	1218001	theta_Watterson	21.0729410230914	0.0636158499112195	106.043791321001	not
I	1209002	1219001	theta_Watterson	25.9335357548977	0.364389865250278	106.043791321001	not
I	1210002	1220001	theta_Watterson	30.7966640016056	0.665320654706895	106.043791321001	not
I	1211002	1221001	theta_Watterson	33.1989432700151	0.813973900120917	106.043791321001	not
I	1212002	1222001	theta_Watterson	35.2860827356071	0.943126267737762	106.043791321001	not
I	1213002	1223001	theta_Watterson	36.0303806568503	0.989183486397837	106.043791321001	not
I	1214002	1224001	theta_Watterson	29.0918696484572	0.5598278351619	106.043791321001	not
I	1215002	1225001	theta_Watterson	30.776494433735	0.664072560131884	106.043791321001	not
I	1216002	1226001	theta_Watterson	29.141055203818	0.562871441510264	106.043791321001	not
I	1217002	1227001	theta_Watterson	31.4943732288336	0.708494961019506	106.043791321001	not
I	1218002	1228001	theta_Watterson	28.9711990489509	0.552360728202874	106.043791321001	not
I	1219002	1229001	theta_Watterson	27.5576987170034	0.464893207460827	106.043791321001	not
I	1220002	1230001	theta_Watterson	26.6162668050227	0.406637320690046	106.043791321001	not
I	1221002	1231001	theta_Watterson	27.822098125625	0.48125426535031	106.043791321001	not
I	1222002	1232001	theta_Watterson	27.1532741379689	0.439867380118744	106.043791321001	not
I	1223002	1233001	theta_Watterson	26.5234696962594	0.400895027708499	106.043791321001	not
I	1224002	1234001	theta_Watterson	28.2490909141228	0.507676615413132	106.043791321001	not
I	1225002	1235001	theta_Watterson	26.2084293672613	0.381400305359721	106.043791321001	not
I	1226002	1236001	theta_Watterson	26.3652972206504	0.391107301467155	106.043791321001	not
I	1227002	1237001	theta_Watterson	26.2091129210261	0.381442603724815	106.043791321001	not
I	1228002	1238001	theta_Watterson	26.7080004456889	0.412313806175305	106.043791321001	not
I	1229002	1239001	theta_Watterson	22.4721167108084	0.150196960450143	106.043791321001	not
I	1230002	1240001	theta_Watterson	20.4384947718705	0.0243562619336725	106.043791321001	not
I	1231002	1241001	theta_Watterson	18.8782784581911	-0.0721900562343615	106.043791321001	not
I	1232002	1242001	theta_Watterson	17.3020054903274	-0.169729961528752	106.043791321001	not
I	1233002	1243001	theta_Watterson	17.4588733437165	-0.160022965421319	106.043791321001	not
I	1234002	1244001	theta_Watterson	16.9960511783957	-0.188662440368804	106.043791321001	not
I	1235002	1245001	theta_Watterson	15.427222983338	-0.285741662488868	106.043791321001	not
I	1236002	1246001	theta_Watterson	14.4860158630035	-0.343983639133469	106.043791321001	not
I	1237002	1247001	theta_Watterson	14.016157777624	-0.373058497412504	106.043791321001	not
I	1238002	1248001	theta_Watterson	13.0480375690059	-0.43296585824873	106.043791321001	not
I	1239002	1249001	theta_Watterson	15.0917697099904	-0.306499539569869	106.043791321001	not
I	1240002	1250001	theta_Watterson	13.9903092859019	-0.374658004278374	106.043791321001	not
I	1241002	1251001	theta_Watterson	12.5704862705345	-0.462516773208106	106.043791321001	not
I	1242002	1252001	theta_Watterson	13.198861983565	-0.423632830650017	106.043791321001	not
I	1243002	1253001	theta_Watterson	11.9439191564523	-0.501288799509485	106.043791321001	not
I	1244002	1254001	theta_Watterson	12.4066664911896	-0.472653955084863	106.043791321001	not
I	1245002	1255001	theta_Watterson	13.6619864918683	-0.394974646693059	106.043791321001	not
I	1246002	1256001	theta_Watterson	15.7014930776767	-0.268769805727831	106.043791321001	not
I	1247002	1257001	theta_Watterson	16.3272352385012	-0.230048827604196	106.043791321001	not
I	1248002	1258001	theta_Watterson	15.3821798172409	-0.288528937437332	106.043791321001	not
I	1249002	1259001	theta_Watterson	15.2207870863421	-0.298515933349856	106.043791321001	not
I	1250002	1260001	theta_Watterson	14.7479836520029	-0.327773050072985	106.043791321001	not
I	1251002	1261001	theta_Watterson	16.3234012613043	-0.230286074439173	106.043791321001	not
I	1252002	1262001	theta_Watterson	16.6360078769622	-0.210941950478843	106.043791321001	not
I	1253002	1263001	theta_Watterson	19.3027613845767	-0.0459230166524742	106.043791321001	not
I	1254002	1264001	theta_Watterson	21.3429617247829	0.08032475389389	106.043791321001	not
I	1255002	1265001	theta_Watterson	21.9722721401775	0.119266535913756	106.043791321001	not
I	1256002	1266001	theta_Watterson	23.0701226221509	0.187201617097197	106.043791321001	not
I	1257002	1267001	theta_Watterson	25.5826102178295	0.342674563174517	106.043791321001	not
I	1258002	1268001	theta_Watterson	28.0931720528423	0.498028343018081	106.043791321001	not
I	1259002	1269001	theta_Watterson	30.28977098379	0.633954071659336	106.043791321001	not
I	1260002	1270001	theta_Watterson	33.1139973635854	0.808717440207427	106.043791321001	not
I	1261002	1271001	theta_Watterson	33.5990356586523	0.838731651152814	106.043791321001	not
I	1262002	1272001	theta_Watterson	34.39331765609	0.887881888698352	106.043791321001	not
I	1263002	1273001	theta_Watterson	34.5501855094791	0.897588884805786	106.043791321001	not
I	1264002	1274001	theta_Watterson	32.3536423317092	0.76166660617591	106.043791321001	not
I	1265002	1275001	theta_Watterson	34.233840396974	0.878013422342642	106.043791321001	not
I	1266002	1276001	theta_Watterson	31.5674640629255	0.71301782804861	106.043791321001	not
I	1267002	1277001	theta_Watterson	27.6431657867452	0.470181917004388	106.043791321001	not
I	1268002	1278001	theta_Watterson	26.8581503390123	0.421605094342593	106.043791321001	not
I	1269002	1279001	theta_Watterson	23.8772869717026	0.237149015687035	106.043791321001	not
I	1270002	1280001	theta_Watterson	22.6216642952146	0.159450977690414	106.043791321001	not
I	1271002	1281001	theta_Watterson	22.9158713109401	0.177656532842264	106.043791321001	not
I	1272002	1282001	theta_Watterson	22.7502695965449	0.167409084673062	106.043791321001	not
I	1273002	1283001	theta_Watterson	22.4371331342259	0.148032173756286	106.043791321001	not
I	1274002	1284001	theta_Watterson	23.2214711994298	0.196567079929583	106.043791321001	not
I	1275002	1285001	theta_Watterson	20.5547176918153	0.0315481461032148	106.043791321001	not
I	1276002	1286001	theta_Watterson	22.2804891662546	0.138339031697541	106.043791321001	not
I	1277002	1287001	theta_Watterson	21.33928204592	0.08009705505294	106.043791321001	not
I	1278002	1288001	theta_Watterson	21.6530925832816	0.0995156777906714	106.043791321001	not
I	1279002	1289001	theta_Watterson	21.8098856060873	0.10921804337524	106.043791321001	not
I	1280002	1290001	theta_Watterson	23.5499795885504	0.216895206984037	106.043791321001	not
I	1281002	1291001	theta_Watterson	22.2930162875217	0.13911421102683	106.043791321001	not
I	1282002	1292001	theta_Watterson	22.6080243588967	0.158606937271151	106.043791321001	not
I	1283002	1293001	theta_Watterson	21.1960640172281	0.0712347112585208	106.043791321001	not
I	1284002	1294001	theta_Watterson	20.0980647737758	0.0032904247021138	106.043791321001	not
I	1285002	1295001	theta_Watterson	23.8655316907077	0.236421597899426	106.043791321001	not
I	1286002	1296001	theta_Watterson	26.8481991260258	0.420989312436758	106.043791321001	not
I	1287002	1297001	theta_Watterson	28.7322058891614	0.537571811151613	106.043791321001	not
I	1288002	1298001	theta_Watterson	25.4379061374071	0.333720262372646	106.043791321001	not
I	1289002	1299001	theta_Watterson	25.9098775270148	0.362925892097038	106.043791321001	not
I	1290002	1300001	theta_Watterson	24.0132904438716	0.245564922110305	106.043791321001	not
I	1291002	1301001	theta_Watterson	23.5426120531209	0.216439303265141	106.043791321001	not
I	1292002	1302001	theta_Watterson	21.971452285147	0.119215803214749	106.043791321001	not
I	1293002	1303001	theta_Watterson	21.3440578122567	0.0803925798799769	106.043791321001	not
I	1294002	1304001	theta_Watterson	23.8534187527104	0.235672048266098	106.043791321001	not
I	1295002	1305001	theta_Watterson	21.0273086172799	0.060792112759116	106.043791321001	not
I	1296002	1306001	theta_Watterson	17.8874712920267	-0.133501287932804	106.043791321001	not
I	1297002	1307001	theta_Watterson	18.6884463481771	-0.0839368833449558	106.043791321001	not
I	1298002	1308001	theta_Watterson	19.4727856151226	-0.0354019028077887	106.043791321001	not
I	1299002	1309001	theta_Watterson	18.5306614525392	-0.0937006261047286	106.043791321001	not
I	1300002	1310001	theta_Watterson	19.1581352869526	-0.0548724918721554	106.043791321001	not
I	1301002	1311001	theta_Watterson	19.1606049447667	-0.054719669236609	106.043791321001	not
I	1302002	1312001	theta_Watterson	20.2586799184903	0.013229303515425	106.043791321001	not
I	1303002	1313001	theta_Watterson	22.2990968865851	0.139490479013955	106.043791321001	not
I	1304002	1314001	theta_Watterson	21.8284184958344	0.110364860168791	106.043791321001	not
I	1305002	1315001	theta_Watterson	20.7303435221108	0.0424158874167565	106.043791321001	not
I	1306002	1316001	theta_Watterson	21.3575147114879	0.0812252939487496	106.043791321001	not
I	1307002	1317001	theta_Watterson	20.7118898168434	0.0412739705655452	106.043791321001	not
I	1308002	1318001	theta_Watterson	22.2805683507343	0.13834393163988	106.043791321001	not
I	1309002	1319001	theta_Watterson	21.3389104432081	0.0800740602455268	106.043791321001	not
I	1310002	1320001	theta_Watterson	21.024797562864	0.0606367284983231	106.043791321001	not
I	1311002	1321001	theta_Watterson	22.5911579081366	0.15756323986383	106.043791321001	not
I	1312002	1322001	theta_Watterson	21.6516514258719	0.0994264988476087	106.043791321001	not
I	1313002	1323001	theta_Watterson	20.3950472007641	0.0216677225389219	106.043791321001	not
I	1314002	1324001	theta_Watterson	21.3367042064447	0.0799375381269921	106.043791321001	not
I	1315002	1325001	theta_Watterson	22.5916470335574	0.15759350698646	106.043791321001	not
I	1316002	1326001	theta_Watterson	19.7680256725538	-0.0171324229473423	106.043791321001	not
I	1317002	1327001	theta_Watterson	20.7091579623049	0.041104923174394	106.043791321001	not
I	1318002	1328001	theta_Watterson	19.1404794284141	-0.0559650378999405	106.043791321001	not
I	1319002	1329001	theta_Watterson	20.8668525681695	0.0508630787953156	106.043791321001	not
I	1320002	1330001	theta_Watterson	24.5013145757208	0.275763896889696	106.043791321001	not
I	1321002	1331001	theta_Watterson	26.8636577516672	0.42194589350602	106.043791321001	not
I	1322002	1332001	theta_Watterson	27.0210810326037	0.431687259517319	106.043791321001	not
I	1323002	1333001	theta_Watterson	27.6487769379103	0.470529135515646	106.043791321001	not
I	1324002	1334001	theta_Watterson	26.3935338866183	0.392854588758438	106.043791321001	not
I	1325002	1335001	theta_Watterson	25.2953092517279	0.324896354960675	106.043791321001	not
I	1326002	1336001	theta_Watterson	26.8641374467856	0.421975577080738	106.043791321001	not
I	1327002	1337001	theta_Watterson	26.7072695933965	0.412268580973305	106.043791321001	not
I	1328002	1338001	theta_Watterson	29.0624858548238	0.558009563513126	106.043791321001	not
I	1329002	1339001	theta_Watterson	29.8459983692937	0.606493384536805	106.043791321001	not
I	1330002	1340001	theta_Watterson	27.7802897262167	0.478667158039623	106.043791321001	not
I	1331002	1341001	theta_Watterson	25.1040593742963	0.313061796281714	106.043791321001	not
I	1332002	1342001	theta_Watterson	26.2366310610547	0.38314542856987	106.043791321001	not
I	1333002	1343001	theta_Watterson	25.2965600252647	0.324973752933494	106.043791321001	not
I	1334002	1344001	theta_Watterson	28.5990531861887	0.529332310568633	106.043791321001	not
I	1335002	1345001	theta_Watterson	30.4816170880245	0.645825524903564	106.043791321001	not
I	1336002	1346001	theta_Watterson	31.4246294824468	0.704179212062233	106.043791321001	not
I	1337002	1347001	theta_Watterson	31.6162319639967	0.716035589914015	106.043791321001	not
I	1338002	1348001	theta_Watterson	28.476676435624	0.521759626837026	106.043791321001	not
I	1339002	1349001	theta_Watterson	27.6935368593384	0.473298883259911	106.043791321001	not
I	1340002	1350001	theta_Watterson	26.7813163785866	0.416850602337651	106.043791321001	not
I	1341002	1351001	theta_Watterson	24.7454642008726	0.290871896456065	106.043791321001	not
I	1342002	1352001	theta_Watterson	22.5130916629818	0.152732493975054	106.043791321001	not
I	1343002	1353001	theta_Watterson	22.5208296348551	0.153211320332597	106.043791321001	not
I	1344002	1354001	theta_Watterson	17.8364164270795	-0.136660567317331	106.043791321001	not
I	1345002	1355001	theta_Watterson	16.1142961665218	-0.243225515486176	106.043791321001	not
I	1346002	1356001	theta_Watterson	15.0292336581013	-0.310369275778699	106.043791321001	not
I	1347002	1357001	theta_Watterson	14.867377864039	-0.320384926079155	106.043791321001	not
I	1348002	1358001	theta_Watterson	17.1921233420121	-0.176529478210651	106.043791321001	not
I	1349002	1359001	theta_Watterson	17.9780226981121	-0.127897959223934	106.043791321001	not
I	1350002	1360001	theta_Watterson	16.7561266640289	-0.203508989720502	106.043791321001	not
I	1351002	1361001	theta_Watterson	18.2051918016312	-0.113840715780184	106.043791321001	not
I	1352002	1362001	theta_Watterson	21.5152918241779	0.0909885550990438	106.043791321001	not
I	1353002	1363001	theta_Watterson	20.7224547616566	0.0419277302490081	106.043791321001	not
I	1354002	1364001	theta_Watterson	21.0079728428767	0.0595956133947699	106.043791321001	not
I	1355002	1365001	theta_Watterson	20.7169150345206	0.0415849314627431	106.043791321001	not
I	1356002	1366001	theta_Watterson	21.3297962210852	0.0795100714055042	106.043791321001	not
I	1357002	1367001	theta_Watterson	20.6772373051959	0.0391296701980206	106.043791321001	not
I	1358002	1368001	theta_Watterson	23.217812339674	0.196340669376753	106.043791321001	not
I	1359002	1369001	theta_Watterson	21.9602593939137	0.118523186153413	106.043791321001	not
I	1360002	1370001	theta_Watterson	20.9606426501424	0.0566668170435138	106.043791321001	not
I	1361002	1371001	theta_Watterson	20.2992125614991	0.0157374669116207	106.043791321001	not
I	1362002	1372001	theta_Watterson	17.6184440460348	-0.150148716792297	106.043791321001	not
I	1363002	1373001	theta_Watterson	16.8335040264972	-0.198720871950957	106.043791321001	not
I	1364002	1374001	theta_Watterson	15.2640631997643	-0.295838003771179	106.043791321001	not
I	1365002	1375001	theta_Watterson	15.090800795817	-0.30655949606131	106.043791321001	not
I	1366002	1376001	theta_Watterson	14.6211000335993	-0.335624619169718	106.043791321001	not
I	1367002	1377001	theta_Watterson	12.4202909009975	-0.471810875447363	106.043791321001	not
I	1368002	1378001	theta_Watterson	8.81105245407786	-0.695150857464895	106.043791321001	not
I	1369002	1379001	theta_Watterson	8.36190284041267	-0.722944273753248	106.043791321001	not
I	1370002	1380001	theta_Watterson	9.92915408582427	-0.625962633411385	106.043791321001	not
I	1371002	1381001	theta_Watterson	9.474094209543	-0.654121777253018	106.043791321001	not
I	1372002	1382001	theta_Watterson	8.69193355247137	-0.702521945225929	106.043791321001	not
I	1373002	1383001	theta_Watterson	8.69193355247137	-0.702521945225929	106.043791321001	not
I	1374002	1384001	theta_Watterson	9.63693015681263	-0.644045474988742	106.043791321001	not
I	1375002	1385001	theta_Watterson	10.0991763040951	-0.615441644086453	106.043791321001	not
I	1376002	1386001	theta_Watterson	10.7308213804114	-0.576355393050208	106.043791321001	not
I	1377002	1387001	theta_Watterson	11.8299552625584	-0.508340894954887	106.043791321001	not
I	1378002	1388001	theta_Watterson	11.5184246777024	-0.527618434037692	106.043791321001	not
I	1379002	1389001	theta_Watterson	12.9678037453732	-0.437930734078038	106.043791321001	not
I	1380002	1390001	theta_Watterson	15.4791880112649	-0.282526062141755	106.043791321001	not
I	1381002	1391001	theta_Watterson	18.2957372696734	-0.108237754517934	106.043791321001	not
I	1382002	1392001	theta_Watterson	19.8700034427893	-0.0108220298531897	106.043791321001	not
I	1383002	1393001	theta_Watterson	21.5956246606527	0.0959595578514427	106.043791321001	not
I	1384002	1394001	theta_Watterson	25.3951299949866	0.33107327104207	106.043791321001	not
I	1385002	1395001	theta_Watterson	29.0117461679407	0.554869787374004	106.043791321001	not
I	1386002	1396001	theta_Watterson	29.1854030304193	0.565615688791599	106.043791321001	not
I	1387002	1397001	theta_Watterson	32.9770690954018	0.800244307328128	106.043791321001	not
I	1388002	1398001	theta_Watterson	34.2401470444844	0.878403678226888	106.043791321001	not
I	1389002	1399001	theta_Watterson	33.7393432142532	0.847413894624863	106.043791321001	not
I	1390002	1400001	theta_Watterson	30.7566756123095	0.662846169776727	106.043791321001	not
I	1391002	1401001	theta_Watterson	27.4471037503234	0.458049581517902	106.043791321001	not
I	1392002	1402001	theta_Watterson	27.7568514305132	0.477216794308344	106.043791321001	not
I	1393002	1403001	theta_Watterson	28.6982082120145	0.535468031998674	106.043791321001	not
I	1394002	1404001	theta_Watterson	24.4237741708615	0.270965690043124	106.043791321001	not
I	1395002	1405001	theta_Watterson	22.3761437492887	0.144258145429959	106.043791321001	not
I	1396002	1406001	theta_Watterson	21.2597816901343	0.0751775662763741	106.043791321001	not
I	1397002	1407001	theta_Watterson	18.2559026375793	-0.110702724939372	106.043791321001	not
I	1398002	1408001	theta_Watterson	18.0893802345206	-0.121007145401362	106.043791321001	not
I	1399002	1409001	theta_Watterson	17.6018897834532	-0.151173095968586	106.043791321001	not
I	1400002	1410001	theta_Watterson	17.1361725872699	-0.179991715672032	106.043791321001	not
I	1401002	1411001	theta_Watterson	16.1949654669354	-0.238233692316632	106.043791321001	not
I	1402002	1412001	theta_Watterson	15.561325549134	-0.277443384313607	106.043791321001	not
I	1403002	1413001	theta_Watterson	13.8355546701038	-0.384234233063968	106.043791321001	not
I	1404002	1414001	theta_Watterson	14.3057083470828	-0.355141083551617	106.043791321001	not
I	1405002	1415001	theta_Watterson	12.9057299899201	-0.4417718633441	106.043791321001	not
I	1406002	1416001	theta_Watterson	13.8433575132663	-0.383751392465539	106.043791321001	not
I	1407002	1417001	theta_Watterson	16.0351504679749	-0.248123058042644	106.043791321001	not
I	1408002	1418001	theta_Watterson	17.1320825038098	-0.180244810384357	106.043791321001	not
I	1409002	1419001	theta_Watterson	17.5920311648393	-0.151783148126773	106.043791321001	not
I	1410002	1420001	theta_Watterson	17.5878343955657	-0.15204284456631	106.043791321001	not
I	1411002	1421001	theta_Watterson	19.7841340041797	-0.0161356380165125	106.043791321001	not
I	1412002	1422001	theta_Watterson	22.1418440677471	0.129759661211807	106.043791321001	not
I	1413002	1423001	theta_Watterson	22.457421465936	0.149287617447782	106.043791321001	not
I	1414002	1424001	theta_Watterson	22.9287751356285	0.178455022611292	106.043791321001	not
I	1415002	1425001	theta_Watterson	25.5839129143396	0.34275517414534	106.043791321001	not
I	1416002	1426001	theta_Watterson	24.642858189074	0.284522627720565	106.043791321001	not
I	1417002	1427001	theta_Watterson	21.5064830381703	0.0904434666718153	106.043791321001	not
I	1418002	1428001	theta_Watterson	21.0382818841708	0.0614711394474687	106.043791321001	not
I	1419002	1429001	theta_Watterson	20.0989907714602	0.0033477255175697	106.043791321001	not
I	1420002	1430001	theta_Watterson	19.7874150059611	-0.0159326093472675	106.043791321001	not
I	1421002	1431001	theta_Watterson	17.5911153973471	-0.151839815897065	106.043791321001	not
I	1422002	1432001	theta_Watterson	15.5661178499265	-0.277146836333038	106.043791321001	not
I	1423002	1433001	theta_Watterson	17.3427564376632	-0.167208289442237	106.043791321001	not
I	1424002	1434001	theta_Watterson	18.0073157036909	-0.126085305547702	106.043791321001	not
I	1425002	1435001	theta_Watterson	14.882001561831	-0.319480010416218	106.043791321001	not
I	1426002	1436001	theta_Watterson	17.0812988013084	-0.183387310213684	106.043791321001	not
I	1427002	1437001	theta_Watterson	20.075542343365	0.00189673479303348	106.043791321001	not
I	1428002	1438001	theta_Watterson	18.6610220146518	-0.0856339034356102	106.043791321001	not
I	1429002	1439001	theta_Watterson	20.1430649009955	0.0060750364011881	106.043791321001	not
I	1430002	1440001	theta_Watterson	21.401178256122	0.0839271978037647	106.043791321001	not
I	1431002	1441001	theta_Watterson	22.1858186534301	0.132480812313379	106.043791321001	not
I	1432002	1442001	theta_Watterson	23.299595910601	0.20140144370042	106.043791321001	not
I	1433002	1443001	theta_Watterson	23.5957535385815	0.219727702904487	106.043791321001	not
I	1434002	1444001	theta_Watterson	25.1304115001474	0.31469246807031	106.043791321001	not
I	1435002	1445001	theta_Watterson	26.8434215613303	0.420693676327131	106.043791321001	not
I	1436002	1446001	theta_Watterson	25.5879153175451	0.343002843196054	106.043791321001	not
I	1437002	1447001	theta_Watterson	23.6906151711672	0.225597748795722	106.043791321001	not
I	1438002	1448001	theta_Watterson	24.7883153921818	0.293523531818258	106.043791321001	not
I	1439002	1449001	theta_Watterson	23.1460587100891	0.191900548676259	106.043791321001	not
I	1440002	1450001	theta_Watterson	22.6678435105236	0.162308551460721	106.043791321001	not
I	1441002	1451001	theta_Watterson	22.667542380161	0.162289917488274	106.043791321001	not
I	1442002	1452001	theta_Watterson	22.6330129485119	0.160153233321517	106.043791321001	not
I	1443002	1453001	theta_Watterson	21.0289786015513	0.060895451527841	106.043791321001	not
I	1444002	1454001	theta_Watterson	18.8289364338491	-0.0752433448965916	106.043791321001	not
I	1445002	1455001	theta_Watterson	20.2393646408986	0.0120340724955197	106.043791321001	not
I	1446002	1456001	theta_Watterson	20.8638737841451	0.0506787513865764	106.043791321001	not
I	1447002	1457001	theta_Watterson	22.7507169722461	0.167436768319495	106.043791321001	not
I	1448002	1458001	theta_Watterson	23.536491044257	0.216060534716123	106.043791321001	not
I	1449002	1459001	theta_Watterson	26.0464515290658	0.371377102957922	106.043791321001	not
I	1450002	1460001	theta_Watterson	29.1844084432563	0.565554143653377	106.043791321001	not
I	1451002	1461001	theta_Watterson	32.0229685456098	0.741204484172267	106.043791321001	not
I	1452002	1462001	theta_Watterson	30.7681756795598	0.663557794916116	106.043791321001	not
I	1453002	1463001	theta_Watterson	29.199497145669	0.566487833841782	106.043791321001	not
I	1454002	1464001	theta_Watterson	29.828555770375	0.60541403503243	106.043791321001	not
I	1455002	1465001	theta_Watterson	29.5153487063586	0.586032755276619	106.043791321001	not
I	1456002	1466001	theta_Watterson	28.8885546905475	0.547246688276962	106.043791321001	not
I	1457002	1467001	theta_Watterson	29.9830268586893	0.614972719113224	106.043791321001	not
I	1458002	1468001	theta_Watterson	27.0013282328271	0.430464954587404	106.043791321001	not
I	1459002	1469001	theta_Watterson	26.6889123618763	0.411132633925772	106.043791321001	not
I	1460002	1470001	theta_Watterson	24.9671303004763	0.304588613549569	106.043791321001	not
I	1461002	1471001	theta_Watterson	21.9717023447338	0.119231276923246	106.043791321001	not
I	1462002	1472001	theta_Watterson	22.1282705758933	0.128919732381634	106.043791321001	not
I	1463002	1473001	theta_Watterson	21.9714027225042	0.1192127362742	106.043791321001	not
I	1464002	1474001	theta_Watterson	19.6167977105182	-0.0264904220982161	106.043791321001	not
I	1465002	1475001	theta_Watterson	15.8512909252515	-0.259500302181403	106.043791321001	not
I	1466002	1476001	theta_Watterson	16.6517503047032	-0.209967807711527	106.043791321001	not
I	1467002	1477001	theta_Watterson	12.8860956815149	-0.442986836017875	106.043791321001	not
I	1468002	1478001	theta_Watterson	16.4961740855098	-0.219594877385091	106.043791321001	not
I	1469002	1479001	theta_Watterson	17.436061370017	-0.161434572293725	106.043791321001	not
I	1470002	1480001	theta_Watterson	19.0004505622025	-0.0646300360488772	106.043791321001	not
I	1471002	1481001	theta_Watterson	19.0032398950241	-0.0644574318966784	106.043791321001	not
I	1472002	1482001	theta_Watterson	18.6895041882459	-0.0838714241115452	106.043791321001	not
I	1473002	1483001	theta_Watterson	21.987218257497	0.120191402924471	106.043791321001	not
I	1474002	1484001	theta_Watterson	26.5411351698784	0.401988168718279	106.043791321001	not
I	1475002	1485001	theta_Watterson	30.1494699507445	0.625272231803571	106.043791321001	not
I	1476002	1486001	theta_Watterson	29.8253058996613	0.605212932756305	106.043791321001	not
I	1477002	1487001	theta_Watterson	32.3393822746718	0.760784192633791	106.043791321001	not
I	1478002	1488001	theta_Watterson	30.7686617015018	0.663587869995213	106.043791321001	not
I	1479002	1489001	theta_Watterson	28.415569070082	0.517978297860846	106.043791321001	not
I	1480002	1490001	theta_Watterson	26.2194191226348	0.382080352356778	106.043791321001	not
I	1481002	1491001	theta_Watterson	27.7863619954404	0.47904291057556	106.043791321001	not
I	1482002	1492001	theta_Watterson	28.5713020149781	0.52761506573422	106.043791321001	not
I	1483002	1493001	theta_Watterson	28.4131253379763	0.517827079510336	106.043791321001	not
I	1484002	1494001	theta_Watterson	23.8592084255949	0.236030313716528	106.043791321001	not
I	1485002	1495001	theta_Watterson	21.8200781006285	0.109848755804199	106.043791321001	not
I	1486002	1496001	theta_Watterson	20.7230993173796	0.0419676154119586	106.043791321001	not
I	1487002	1497001	theta_Watterson	18.2130677477878	-0.113353351562256	106.043791321001	not
I	1488002	1498001	theta_Watterson	17.9069036764782	-0.132298810330454	106.043791321001	not
I	1489002	1499001	theta_Watterson	17.2794322629218	-0.171126794760188	106.043791321001	not
I	1490002	1500001	theta_Watterson	16.495018165393	-0.21966640582022	106.043791321001	not
I	1491002	1501001	theta_Watterson	15.396266693499	-0.287657240336564	106.043791321001	not
I	1492002	1502001	theta_Watterson	14.1438523558607	-0.365156746052339	106.043791321001	not
I	1493002	1503001	theta_Watterson	12.8868040348638	-0.442943003052405	106.043791321001	not
I	1494002	1504001	theta_Watterson	13.6711433018093	-0.394408022515238	106.043791321001	not
I	1495002	1505001	theta_Watterson	13.514050656774	-0.404128928748852	106.043791321001	not
I	1496002	1506001	theta_Watterson	11.7808889520101	-0.511377122424117	106.043791321001	not
I	1497002	1507001	theta_Watterson	13.8422482868659	-0.38382003148952	106.043791321001	not
I	1498002	1508001	theta_Watterson	13.6789717569974	-0.39392359704248	106.043791321001	not
I	1499002	1509001	theta_Watterson	13.8668252248419	-0.382299208477592	106.043791321001	not
I	1500002	1510001	theta_Watterson	14.6513889835376	-0.333750336371832	106.043791321001	not
I	1501002	1511001	theta_Watterson	14.0235403964152	-0.372601660333902	106.043791321001	not
I	1502002	1512001	theta_Watterson	16.0601443398322	-0.246576435126689	106.043791321001	not
I	1503002	1513001	theta_Watterson	15.5914914480144	-0.275576715925642	106.043791321001	not
I	1504002	1514001	theta_Watterson	16.0668436774337	-0.246161879546212	106.043791321001	not
I	1505002	1515001	theta_Watterson	18.4200847617831	-0.100543121131931	106.043791321001	not
I	1506002	1516001	theta_Watterson	22.1939704163209	0.132985244094271	106.043791321001	not
I	1507002	1517001	theta_Watterson	20.6069541633316	0.0347805434027267	106.043791321001	not
I	1508002	1518001	theta_Watterson	21.7038646699331	0.102657458830218	106.043791321001	not
I	1509002	1519001	theta_Watterson	21.3592933097622	0.0813353537612128	106.043791321001	not
I	1510002	1520001	theta_Watterson	21.2779024693938	0.0762988816379059	106.043791321001	not
I	1511002	1521001	theta_Watterson	22.2195603812578	0.134568753300683	106.043791321001	not
I	1512002	1522001	theta_Watterson	21.0624571310622	0.0629671057809191	106.043791321001	not
I	1513002	1523001	theta_Watterson	21.7930246853481	0.108174688166081	106.043791321001	not
I	1514002	1524001	theta_Watterson	22.1212753155106	0.128486865074291	106.043791321001	not
I	1515002	1525001	theta_Watterson	21.1796186118838	0.0702170681773283	106.043791321001	not
I	1516002	1526001	theta_Watterson	17.8766376478758	-0.134171674754126	106.043791321001	not
I	1517002	1527001	theta_Watterson	18.4985903526196	-0.0956851884950168	106.043791321001	not
I	1518002	1528001	theta_Watterson	16.3021407829428	-0.231601674648131	106.043791321001	not
I	1519002	1529001	theta_Watterson	16.1454980232535	-0.241294741938275	106.043791321001	not
I	1520002	1530001	theta_Watterson	16.0730374911039	-0.245778605829586	106.043791321001	not
I	1521002	1531001	theta_Watterson	15.760151211666	-0.265140035408409	106.043791321001	not
I	1522002	1532001	theta_Watterson	13.7794463026544	-0.387706223613078	106.043791321001	not
I	1523002	1533001	theta_Watterson	12.5826272358447	-0.461765489242273	106.043791321001	not
I	1524002	1534001	theta_Watterson	14.7635896583333	-0.326807349074158	106.043791321001	not
I	1525002	1535001	theta_Watterson	14.6185112624766	-0.335784812546941	106.043791321001	not
I	1526002	1536001	theta_Watterson	14.3044744253357	-0.355217438734255	106.043791321001	not
I	1527002	1537001	theta_Watterson	13.5202481953365	-0.403745424535576	106.043791321001	not
I	1528002	1538001	theta_Watterson	15.2461699372751	-0.296945240375616	106.043791321001	not
I	1529002	1539001	theta_Watterson	16.0301341494579	-0.248433468259054	106.043791321001	not
I	1530002	1540001	theta_Watterson	17.6203105728467	-0.150033215954453	106.043791321001	not
I	1531002	1541001	theta_Watterson	19.0337762844075	-0.062567837524878	106.043791321001	not
I	1532002	1542001	theta_Watterson	21.5461492138301	0.0928980129947677	106.043791321001	not
I	1533002	1543001	theta_Watterson	22.6379214715607	0.160456973145187	106.043791321001	not
I	1534002	1544001	theta_Watterson	22.1655134948913	0.13122432737629	106.043791321001	not
I	1535002	1545001	theta_Watterson	21.6831204771917	0.101373806419339	106.043791321001	not
I	1536002	1546001	theta_Watterson	25.1344386453475	0.314941668157751	106.043791321001	not
I	1537002	1547001	theta_Watterson	25.2896871296788	0.32454845757018	106.043791321001	not
I	1538002	1548001	theta_Watterson	25.9170828108061	0.363371755670766	106.043791321001	not
I	1539002	1549001	theta_Watterson	26.8584398922034	0.421623011918683	106.043791321001	not
I	1540002	1550001	theta_Watterson	25.1306353652508	0.314706320861945	106.043791321001	not
I	1541002	1551001	theta_Watterson	25.1341090708139	0.31492127405759	106.043791321001	not
I	1542002	1552001	theta_Watterson	23.0923397015587	0.188576411860245	106.043791321001	not
I	1543002	1553001	theta_Watterson	21.5235863370844	0.0915018202630457	106.043791321001	not
I	1544002	1554001	theta_Watterson	19.7957682986288	-0.015415706886644	106.043791321001	not
I	1545002	1555001	theta_Watterson	19.0113542011	-0.0639553179466758	106.043791321001	not
I	1546002	1556001	theta_Watterson	16.815354821003	-0.199843946330308	106.043791321001	not
I	1547002	1557001	theta_Watterson	17.916099164465	-0.131729792751863	106.043791321001	not
I	1548002	1558001	theta_Watterson	17.2883281286791	-0.170576317830642	106.043791321001	not
I	1549002	1559001	theta_Watterson	15.7195744643088	-0.267650927985429	106.043791321001	not
I	1550002	1560001	theta_Watterson	16.6389828569494	-0.210757858464247	106.043791321001	not
I	1551002	1561001	theta_Watterson	15.534478927734	-0.27910465552882	106.043791321001	not
I	1552002	1562001	theta_Watterson	15.8482894650956	-0.259686032791089	106.043791321001	not
I	1553002	1563001	theta_Watterson	16.1631521398528	-0.240202303701842	106.043791321001	not
I	1554002	1564001	theta_Watterson	15.6946574115336	-0.269192797330056	106.043791321001	not
I	1555002	1565001	theta_Watterson	15.5399224481114	-0.278767810024959	106.043791321001	not
I	1556002	1566001	theta_Watterson	15.2343791338513	-0.297674856294145	106.043791321001	not
I	1557002	1567001	theta_Watterson	12.8779326770828	-0.443491963426299	106.043791321001	not
I	1558002	1568001	theta_Watterson	12.5701662994127	-0.462536573048338	106.043791321001	not
I	1559002	1569001	theta_Watterson	13.8397730144923	-0.383973201554487	106.043791321001	not
I	1560002	1570001	theta_Watterson	10.8586018053471	-0.568448329489009	106.043791321001	not
I	1561002	1571001	theta_Watterson	13.0589528472967	-0.432290419899878	106.043791321001	not
I	1562002	1572001	theta_Watterson	13.2164257194777	-0.422545985178156	106.043791321001	not
I	1563002	1573001	theta_Watterson	13.6859023116658	-0.393494733730236	106.043791321001	not
I	1564002	1574001	theta_Watterson	13.3735251530583	-0.412824658868777	106.043791321001	not
I	1565002	1575001	theta_Watterson	13.5293892250876	-0.403179776837244	106.043791321001	not
I	1566002	1576001	theta_Watterson	16.9774766069382	-0.189811836430139	106.043791321001	not
I	1567002	1577001	theta_Watterson	16.8223210146044	-0.199412877677862	106.043791321001	not
I	1568002	1578001	theta_Watterson	16.1899559990594	-0.238543678614796	106.043791321001	not
I	1569002	1579001	theta_Watterson	17.2755456056374	-0.171367301443461	106.043791321001	not
I	1570002	1580001	theta_Watterson	21.8329413345604	0.11064473381377	106.043791321001	not
I	1571002	1581001	theta_Watterson	21.8299466133917	0.110459420213184	106.043791321001	not
I	1572002	1582001	theta_Watterson	23.3985478650691	0.207524599057578	106.043791321001	not
I	1573002	1583001	theta_Watterson	26.2248850274624	0.382418583012317	106.043791321001	not
I	1574002	1584001	theta_Watterson	29.0465951734047	0.557026246795601	106.043791321001	not
I	1575002	1585001	theta_Watterson	27.7905232376848	0.479300408599504	106.043791321001	not
I	1576002	1586001	theta_Watterson	26.5385642574863	0.401829080440828	106.043791321001	not
I	1577002	1587001	theta_Watterson	29.3794213556974	0.57762155925872	106.043791321001	not
I	1578002	1588001	theta_Watterson	28.5947613414871	0.529066730853532	106.043791321001	not
I	1579002	1589001	theta_Watterson	29.0632615113124	0.5580575612026	106.043791321001	not
I	1580002	1590001	theta_Watterson	25.2902050493348	0.324580506482536	106.043791321001	not
I	1581002	1591001	theta_Watterson	22.7791130217757	0.169193918279124	106.043791321001	not
I	1582002	1592001	theta_Watterson	20.8960962139448	0.0526726780827098	106.043791321001	not
I	1583002	1593001	theta_Watterson	18.2267765661075	-0.112505048718867	106.043791321001	not
I	1584002	1594001	theta_Watterson	16.6565418672592	-0.209671305413096	106.043791321001	not
I	1585002	1595001	theta_Watterson	17.9114846943719	-0.132015336553629	106.043791321001	not
I	1586002	1596001	theta_Watterson	17.1194244660497	-0.181028090837367	106.043791321001	not
I	1587002	1597001	theta_Watterson	16.3171240573405	-0.230674508354255	106.043791321001	not
I	1588002	1598001	theta_Watterson	17.2577261588831	-0.172469970323944	106.043791321001	not
I	1589002	1599001	theta_Watterson	16.1595012240968	-0.240428222679294	106.043791321001	not
I	1590002	1600001	theta_Watterson	16.6314736954848	-0.211222526014241	106.043791321001	not
I	1591002	1601001	theta_Watterson	18.0436585289036	-0.123836408433018	106.043791321001	not
I	1592002	1602001	theta_Watterson	21.8084870102418	0.109131498145385	106.043791321001	not
I	1593002	1603001	theta_Watterson	24.3398157544472	0.265770336095759	106.043791321001	not
I	1594002	1604001	theta_Watterson	23.5741204036642	0.218389042676163	106.043791321001	not
I	1595002	1605001	theta_Watterson	23.5744975772301	0.218412382208499	106.043791321001	not
I	1596002	1606001	theta_Watterson	23.2731200938864	0.199763117910674	106.043791321001	not
I	1597002	1607001	theta_Watterson	24.06392014199	0.248697892135322	106.043791321001	not
I	1598002	1608001	theta_Watterson	24.3514340780936	0.266489278951001	106.043791321001	not
I	1599002	1609001	theta_Watterson	23.2673479205259	0.19940593533227	106.043791321001	not
I	1600002	1610001	theta_Watterson	24.6777896898069	0.286684191956419	106.043791321001	not
I	1601002	1611001	theta_Watterson	25.6186974878078	0.344907646509561	106.043791321001	not
I	1602002	1612001	theta_Watterson	26.1108176939431	0.375360086714099	106.043791321001	not
I	1603002	1613001	theta_Watterson	24.053807099225	0.24807209618903	106.043791321001	not
I	1604002	1614001	theta_Watterson	25.4471235247312	0.334290635084089	106.043791321001	not
I	1605002	1615001	theta_Watterson	24.6627824388784	0.285755541992777	106.043791321001	not
I	1606002	1616001	theta_Watterson	23.5531790148447	0.217093187755204	106.043791321001	not
I	1607002	1617001	theta_Watterson	21.9772782368924	0.119576313604185	106.043791321001	not
I	1608002	1618001	theta_Watterson	21.69658378503	0.102206917053263	106.043791321001	not
I	1609002	1619001	theta_Watterson	20.7676611569442	0.044725105833662	106.043791321001	not
I	1610002	1620001	theta_Watterson	18.7333482970487	-0.0811583469304137	106.043791321001	not
I	1611002	1621001	theta_Watterson	16.5462039137771	-0.216499027357479	106.043791321001	not
I	1612002	1622001	theta_Watterson	13.3911629619008	-0.41173322975772	106.043791321001	not
I	1613002	1623001	theta_Watterson	12.9169199428929	-0.441079428102573	106.043791321001	not
I	1614002	1624001	theta_Watterson	11.9757876531417	-0.499316774224309	106.043791321001	not
I	1615002	1625001	theta_Watterson	15.908236118912	-0.25597652875519	106.043791321001	not
I	1616002	1626001	theta_Watterson	18.2789795423546	-0.109274724109462	106.043791321001	not
I	1617002	1627001	theta_Watterson	19.3768291224824	-0.0413396987323045	106.043791321001	not
I	1618002	1628001	theta_Watterson	21.8806432984047	0.113596535392931	106.043791321001	not
I	1619002	1629001	theta_Watterson	25.1488951353502	0.31583623698847	106.043791321001	not
I	1620002	1630001	theta_Watterson	27.4973929854203	0.461161483662187	106.043791321001	not
I	1621002	1631001	theta_Watterson	27.9605953644422	0.489824486265837	106.043791321001	not
I	1622002	1632001	theta_Watterson	27.1780572061881	0.441400958487647	106.043791321001	not
I	1623002	1633001	theta_Watterson	26.4028552575651	0.393431395985297	106.043791321001	not
I	1624002	1634001	theta_Watterson	25.6183663294529	0.3448871544024	106.043791321001	not
I	1625002	1635001	theta_Watterson	22.1580293929374	0.130761210510949	106.043791321001	not
I	1626002	1636001	theta_Watterson	19.7857800112451	-0.0160337829593336	106.043791321001	not
I	1627002	1637001	theta_Watterson	20.2609016233656	0.0133667828020415	106.043791321001	not
I	1628002	1638001	theta_Watterson	16.9664585845692	-0.190493632591281	106.043791321001	not
I	1629002	1639001	theta_Watterson	14.6131405595536	-0.336117152100523	106.043791321001	not
I	1630002	1640001	theta_Watterson	13.3584258467898	-0.413759005224688	106.043791321001	not
I	1631002	1641001	theta_Watterson	15.8671579051764	-0.258518452114352	106.043791321001	not
I	1632002	1642001	theta_Watterson	15.7047310118059	-0.268569442088565	106.043791321001	not
I	1633002	1643001	theta_Watterson	16.6365760221718	-0.210906793604961	106.043791321001	not
I	1634002	1644001	theta_Watterson	16.4796333381993	-0.220618420235259	106.043791321001	not
I	1635002	1645001	theta_Watterson	16.9484284052039	-0.191609341623654	106.043791321001	not
I	1636002	1646001	theta_Watterson	18.3606196127473	-0.104222829611058	106.043791321001	not
I	1637002	1647001	theta_Watterson	17.7286301472377	-0.143330391479866	106.043791321001	not
I	1638002	1648001	theta_Watterson	18.0425167036382	-0.123907064677543	106.043791321001	not
I	1639002	1649001	theta_Watterson	18.3562524104164	-0.104493072462676	106.043791321001	not
I	1640002	1650001	theta_Watterson	19.2967821330057	-0.0462930132481529	106.043791321001	not
I	1641002	1651001	theta_Watterson	16.3158421314214	-0.230753834039141	106.043791321001	not
I	1642002	1652001	theta_Watterson	17.2569744211725	-0.172516487917405	106.043791321001	not
I	1643002	1653001	theta_Watterson	17.2670763842753	-0.171891377581551	106.043791321001	not
I	1644002	1654001	theta_Watterson	19.7774891731295	-0.0165468207269623	106.043791321001	not
I	1645002	1655001	theta_Watterson	21.346092876437	0.0805185098245076	106.043791321001	not
I	1646002	1656001	theta_Watterson	20.404355567894	0.0222437250884826	106.043791321001	not
I	1647002	1657001	theta_Watterson	20.2479412399365	0.0125647931733219	106.043791321001	not
I	1648002	1658001	theta_Watterson	22.1315977650965	0.129125619132467	106.043791321001	not
I	1649002	1659001	theta_Watterson	21.5041263515402	0.090297634702733	106.043791321001	not
I	1650002	1660001	theta_Watterson	18.8373728439257	-0.0747212991236356	106.043791321001	not
I	1651002	1661001	theta_Watterson	19.6233051340577	-0.026087742176216	106.043791321001	not
I	1652002	1662001	theta_Watterson	18.8417787761512	-0.0744486596628475	106.043791321001	not
I	1653002	1663001	theta_Watterson	17.2629982791575	-0.172143731073036	106.043791321001	not
I	1654002	1664001	theta_Watterson	16.3216399851403	-0.230395062357978	106.043791321001	not
I	1655002	1665001	theta_Watterson	16.0079791089455	-0.24980442404998	106.043791321001	not
I	1656002	1666001	theta_Watterson	15.8523212931401	-0.259436542928836	106.043791321001	not
I	1657002	1667001	theta_Watterson	15.5381320609303	-0.278878599335975	106.043791321001	not
I	1658002	1668001	theta_Watterson	14.5950016182741	-0.3372395913294	106.043791321001	not
I	1659002	1669001	theta_Watterson	17.2617551258886	-0.172220657503032	106.043791321001	not
I	1660002	1670001	theta_Watterson	19.4584334293508	-0.0362900172838262	106.043791321001	not
I	1661002	1671001	theta_Watterson	19.4567655755808	-0.036393224216943	106.043791321001	not
I	1662002	1672001	theta_Watterson	20.2382919334873	0.0119676932696883	106.043791321001	not
I	1663002	1673001	theta_Watterson	22.2775740275454	0.138158642666323	106.043791321001	not
I	1664002	1674001	theta_Watterson	24.3164801606575	0.264326327567646	106.043791321001	not
I	1665002	1675001	theta_Watterson	21.8065196758487	0.109009759325847	106.043791321001	not
I	1666002	1676001	theta_Watterson	23.0626275946573	0.186737824158532	106.043791321001	not
I	1667002	1677001	theta_Watterson	23.6916267394825	0.225660344729094	106.043791321001	not
I	1668002	1678001	theta_Watterson	22.9072126419536	0.177120733669062	106.043791321001	not
I	1669002	1679001	theta_Watterson	20.2406845279349	0.0121157472175694	106.043791321001	not
I	1670002	1680001	theta_Watterson	20.2417462735295	0.0121814481252471	106.043791321001	not
I	1671002	1681001	theta_Watterson	21.4974462258741	0.0898842679584533	106.043791321001	not
I	1672002	1682001	theta_Watterson	20.5562391055396	0.0316422913138526	106.043791321001	not
I	1673002	1683001	theta_Watterson	19.3012962784269	-0.046013677545615	106.043791321001	not
I	1674002	1684001	theta_Watterson	17.5801671536701	-0.152517294146815	106.043791321001	not
I	1675002	1685001	theta_Watterson	18.8351099807828	-0.0748613252873471	106.043791321001	not
I	1676002	1686001	theta_Watterson	19.6183574677431	-0.026393904188501	106.043791321001	not
I	1677002	1687001	theta_Watterson	20.717374368012	0.0416133550582514	106.043791321001	not
I	1678002	1688001	theta_Watterson	21.8154493417356	0.109562327810286	106.043791321001	not
I	1679002	1689001	theta_Watterson	21.9721666321123	0.119260007065708	106.043791321001	not
I	1680002	1690001	theta_Watterson	21.0296705405309	0.0609382687707392	106.043791321001	not
I	1681002	1691001	theta_Watterson	18.6761201062128	-0.0846996322459077	106.043791321001	not
I	1682002	1692001	theta_Watterson	20.4016664934928	0.0220773249358602	106.043791321001	not
I	1683002	1693001	theta_Watterson	21.0292875682159	0.060914570411323	106.043791321001	not
I	1684002	1694001	theta_Watterson	20.8680024523037	0.0509342337233213	106.043791321001	not
I	1685002	1695001	theta_Watterson	19.613059625191	-0.0267217351361462	106.043791321001	not
I	1686002	1696001	theta_Watterson	17.4157759896161	-0.16268983335796	106.043791321001	not
I	1687002	1697001	theta_Watterson	15.3796498635878	-0.288685491184528	106.043791321001	not
I	1688002	1698001	theta_Watterson	13.8108964991135	-0.385760082781727	106.043791321001	not
I	1689002	1699001	theta_Watterson	14.597838109634	-0.337064069002842	106.043791321001	not
I	1690002	1700001	theta_Watterson	14.2838012724932	-0.356496695190156	106.043791321001	not
I	1691002	1701001	theta_Watterson	15.8526312755799	-0.259417361189103	106.043791321001	not
I	1692002	1702001	theta_Watterson	15.8530832797292	-0.259389391133902	106.043791321001	not
I	1693002	1703001	theta_Watterson	18.376008887413	-0.103270539986075	106.043791321001	not
I	1694002	1704001	theta_Watterson	17.1210660603003	-0.180926508845542	106.043791321001	not
I	1695002	1705001	theta_Watterson	18.8466872781637	-0.0741449211409097	106.043791321001	not
I	1696002	1706001	theta_Watterson	18.2190662034405	-0.112982166616373	106.043791321001	not
I	1697002	1707001	theta_Watterson	16.9585725810673	-0.190981619158589	106.043791321001	not
I	1698002	1708001	theta_Watterson	17.5862687862698	-0.152139724602674	106.043791321001	not
I	1699002	1709001	theta_Watterson	16.9628900765253	-0.190714452172498	106.043791321001	not
I	1700002	1710001	theta_Watterson	17.6011977851235	-0.151215916884078	106.043791321001	not
I	1701002	1711001	theta_Watterson	16.3546676623104	-0.228351306886084	106.043791321001	not
I	1702002	1712001	theta_Watterson	14.9704560343798	-0.314006440132914	106.043791321001	not
I	1703002	1713001	theta_Watterson	12.7612664333702	-0.450711280508286	106.043791321001	not
I	1704002	1714001	theta_Watterson	11.5063236062575	-0.528367249367754	106.043791321001	not
I	1705002	1715001	theta_Watterson	11.0846902508627	-0.554457957254411	106.043791321001	not
I	1706002	1716001	theta_Watterson	12.6541964390747	-0.457336780860306	106.043791321001	not
I	1707002	1717001	theta_Watterson	13.4524456845298	-0.407941049670079	106.043791321001	not
I	1708002	1718001	theta_Watterson	14.8704327406024	-0.320195890057636	106.043791321001	not
I	1709002	1719001	theta_Watterson	15.1776978917439	-0.301182296375805	106.043791321001	not
I	1710002	1720001	theta_Watterson	16.8924828145655	-0.195071259529858	106.043791321001	not
I	1711002	1721001	theta_Watterson	18.2958059601842	-0.108233503943283	106.043791321001	not
I	1712002	1722001	theta_Watterson	20.4709756608668	0.0263661821068718	106.043791321001	not
I	1713002	1723001	theta_Watterson	20.6279931754227	0.0360824392600342	106.043791321001	not
I	1714002	1724001	theta_Watterson	20.6279931754227	0.0360824392600342	106.043791321001	not
I	1715002	1725001	theta_Watterson	19.0102696061759	-0.0640224327728078	106.043791321001	not
I	1716002	1726001	theta_Watterson	17.440763417964	-0.161143609166913	106.043791321001	not
I	1717002	1727001	theta_Watterson	17.2722955473421	-0.171568415327153	106.043791321001	not
I	1718002	1728001	theta_Watterson	15.6972158462343	-0.269034481173211	106.043791321001	not
I	1719002	1729001	theta_Watterson	17.1087272044025	-0.181690038297768	106.043791321001	not
I	1720002	1730001	theta_Watterson	16.0218728747167	-0.248944676642561	106.043791321001	not
I	1721002	1731001	theta_Watterson	16.9637519621688	-0.190661118615582	106.043791321001	not
I	1722002	1732001	theta_Watterson	14.9176986803843	-0.317271069684531	106.043791321001	not
I	1723002	1733001	theta_Watterson	16.0155488624618	-0.249336007058678	106.043791321001	not
I	1724002	1734001	theta_Watterson	17.8983375559438	-0.132828882597566	106.043791321001	not
I	1725002	1735001	theta_Watterson	20.5650910635583	0.0321900512288023	106.043791321001	not
I	1726002	1736001	theta_Watterson	22.1337695974492	0.129260012303137	106.043791321001	not
I	1727002	1737001	theta_Watterson	22.445120512367	0.148526433394887	106.043791321001	not
I	1728002	1738001	theta_Watterson	22.2882526589779	0.138819437287453	106.043791321001	not
I	1729002	1739001	theta_Watterson	21.8176490988107	0.109698448965153	106.043791321001	not
I	1730002	1740001	theta_Watterson	21.1959111336985	0.0712252508127049	106.043791321001	not
I	1731002	1741001	theta_Watterson	20.2544153714941	0.012965412984655	106.043791321001	not
I	1732002	1742001	theta_Watterson	19.1564943009725	-0.0549740362241518	106.043791321001	not
I	1733002	1743001	theta_Watterson	17.7447584510541	-0.142332370668188	106.043791321001	not
I	1734002	1744001	theta_Watterson	16.8055243329828	-0.20045225776496	106.043791321001	not
I	1735002	1745001	theta_Watterson	15.0807277531744	-0.307182816796626	106.043791321001	not
I	1736002	1746001	theta_Watterson	14.1410649604175	-0.365329230319398	106.043791321001	not
I	1737002	1747001	theta_Watterson	15.8710056912153	-0.258280350787057	106.043791321001	not
I	1738002	1748001	theta_Watterson	14.7729307174917	-0.326229323539092	106.043791321001	not
I	1739002	1749001	theta_Watterson	14.9343859080574	-0.316238462617076	106.043791321001	not
I	1740002	1750001	theta_Watterson	14.5781603238311	-0.338281732061681	106.043791321001	not
I	1741002	1751001	theta_Watterson	13.3231402052772	-0.415942483722103	106.043791321001	not
I	1742002	1752001	theta_Watterson	17.2448325978652	-0.173267824976178	106.043791321001	not
I	1743002	1753001	theta_Watterson	16.7740793765311	-0.202398074344207	106.043791321001	not
I	1744002	1754001	theta_Watterson	18.1848281100552	-0.115100822746588	106.043791321001	not
I	1745002	1755001	theta_Watterson	18.1846854667529	-0.115109649526269	106.043791321001	not
I	1746002	1756001	theta_Watterson	18.9737462394505	-0.0662825018116509	106.043791321001	not
I	1747002	1757001	theta_Watterson	15.8319948281508	-0.260694346310893	106.043791321001	not
I	1748002	1758001	theta_Watterson	15.8319948281508	-0.260694346310893	106.043791321001	not
I	1749002	1759001	theta_Watterson	13.951934702022	-0.377032626792152	106.043791321001	not
I	1750002	1760001	theta_Watterson	14.9186027767393	-0.317215124125204	106.043791321001	not
I	1751002	1761001	theta_Watterson	16.173618289058	-0.239554657499005	106.043791321001	not
I	1752002	1762001	theta_Watterson	12.0946045176494	-0.491964376544636	106.043791321001	not
I	1753002	1763001	theta_Watterson	13.9814933162915	-0.375203537227558	106.043791321001	not
I	1754002	1764001	theta_Watterson	15.0803137889674	-0.307208432936961	106.043791321001	not
I	1755002	1765001	theta_Watterson	16.6754691987709	-0.208500080529611	106.043791321001	not
I	1756002	1766001	theta_Watterson	17.7821759555722	-0.140016972306704	106.043791321001	not
I	1757002	1767001	theta_Watterson	18.8879722501871	-0.0715902035613085	106.043791321001	not
I	1758002	1768001	theta_Watterson	22.9807057132066	0.181668491167895	106.043791321001	not
I	1759002	1769001	theta_Watterson	24.7140400355287	0.28892736643234	106.043791321001	not
I	1760002	1770001	theta_Watterson	23.931281894489	0.240490226100673	106.043791321001	not
I	1761002	1771001	theta_Watterson	23.5012664907702	0.213880836350941	106.043791321001	not
I	1762002	1772001	theta_Watterson	25.8736955561618	0.360686948663814	106.043791321001	not
I	1763002	1773001	theta_Watterson	24.457410317687	0.273047097669036	106.043791321001	not
I	1764002	1774001	theta_Watterson	23.0435686301343	0.185558453813116	106.043791321001	not
I	1765002	1775001	theta_Watterson	20.8203346426052	0.0479845456056099	106.043791321001	not
I	1766002	1776001	theta_Watterson	19.707511713641	-0.0208770318708468	106.043791321001	not
I	1767002	1777001	theta_Watterson	20.0138254218615	-0.0019223135578831	106.043791321001	not
I	1768002	1778001	theta_Watterson	18.9015811732347	-0.0707480822458511	106.043791321001	not
I	1769002	1779001	theta_Watterson	19.9849267601993	-0.00371056519901809	106.043791321001	not
I	1770002	1780001	theta_Watterson	20.1408169741771	0.0059359344985037	106.043791321001	not
I	1771002	1781001	theta_Watterson	21.0422313331618	0.0617155316868868	106.043791321001	not
I	1772002	1782001	theta_Watterson	22.5916485635602	0.157593601663166	106.043791321001	not
I	1773002	1783001	theta_Watterson	22.121045003393	0.128472613340866	106.043791321001	not
I	1774002	1784001	theta_Watterson	21.4946269485279	0.0897098108365209	106.043791321001	not
I	1775002	1785001	theta_Watterson	21.9837694974	0.119977993356393	106.043791321001	not
I	1776002	1786001	theta_Watterson	20.8855448625095	0.05201975955863	106.043791321001	not
I	1777002	1787001	theta_Watterson	19.630528106659	-0.0256407840174192	106.043791321001	not
I	1778002	1788001	theta_Watterson	17.7492603501236	-0.142053792770937	106.043791321001	not
I	1779002	1789001	theta_Watterson	16.1987542759498	-0.237999240492628	106.043791321001	not
I	1780002	1790001	theta_Watterson	17.4676270201701	-0.159481287177974	106.043791321001	not
I	1781002	1791001	theta_Watterson	15.7424887121622	-0.266232992379686	106.043791321001	not
I	1782002	1792001	theta_Watterson	13.0777607034806	-0.431126588159842	106.043791321001	not
I	1783002	1793001	theta_Watterson	14.1765109604838	-0.363135828821038	106.043791321001	not
I	1784002	1794001	theta_Watterson	13.5479861882362	-0.402028995176161	106.043791321001	not
I	1785002	1795001	theta_Watterson	14.4709545440452	-0.344915634831392	106.043791321001	not
I	1786002	1796001	theta_Watterson	16.3534436152976	-0.228427051019326	106.043791321001	not
I	1787002	1797001	theta_Watterson	16.3532182217018	-0.228440998394202	106.043791321001	not
I	1788002	1798001	theta_Watterson	17.7684697552465	-0.140865113148402	106.043791321001	not
I	1789002	1799001	theta_Watterson	16.4955798620125	-0.219631647985637	106.043791321001	not
I	1790002	1800001	theta_Watterson	16.0104428982434	-0.249651964558713	106.043791321001	not
I	1791002	1801001	theta_Watterson	15.0673524541628	-0.308010481436874	106.043791321001	not
I	1792002	1802001	theta_Watterson	18.9868733288943	-0.065470196400566	106.043791321001	not
I	1793002	1803001	theta_Watterson	22.5956638047337	0.157842065128429	106.043791321001	not
I	1794002	1804001	theta_Watterson	26.8761131366733	0.422716633789374	106.043791321001	not
I	1795002	1805001	theta_Watterson	27.2034531625917	0.442972462429524	106.043791321001	not
I	1796002	1806001	theta_Watterson	27.0476341369541	0.433330367872543	106.043791321001	not
I	1797002	1807001	theta_Watterson	30.4994009865566	0.646925994057034	106.043791321001	not
I	1798002	1808001	theta_Watterson	29.0830029688783	0.559279164275551	106.043791321001	not
I	1799002	1809001	theta_Watterson	30.023984695617	0.617507193545275	106.043791321001	not
I	1800002	1810001	theta_Watterson	29.7103238194222	0.598097831853273	106.043791321001	not
I	1801002	1811001	theta_Watterson	31.4363222108516	0.704902759090242	106.043791321001	not
I	1802002	1812001	theta_Watterson	27.8285869764983	0.481655795994149	106.043791321001	not
I	1803002	1813001	theta_Watterson	22.9643280514334	0.180655040064645	106.043791321001	not
I	1804002	1814001	theta_Watterson	21.8214605789218	0.10993430367855	106.043791321001	not
I	1805002	1815001	theta_Watterson	21.0232167686569	0.0605389088183596	106.043791321001	not
I	1806002	1816001	theta_Watterson	20.2379035045433	0.0119436572536042	106.043791321001	not
I	1807002	1817001	theta_Watterson	17.5704759218863	-0.15311698839372	106.043791321001	not
I	1808002	1818001	theta_Watterson	20.2375290517303	0.0119204860816942	106.043791321001	not
I	1809002	1819001	theta_Watterson	20.0806611983413	0.00221348997426081	106.043791321001	not
I	1810002	1820001	theta_Watterson	18.9825113940342	-0.0657401133006377	106.043791321001	not
I	1811002	1821001	theta_Watterson	17.7271165627721	-0.143424052215307	106.043791321001	not
I	1812002	1822001	theta_Watterson	17.5703226381209	-0.153126473606158	106.043791321001	not
I	1813002	1823001	theta_Watterson	17.8839086837322	-0.13372174243702	106.043791321001	not
I	1814002	1824001	theta_Watterson	17.8836838920861	-0.133735652563201	106.043791321001	not
I	1815002	1825001	theta_Watterson	17.5701735789037	-0.153135697403192	106.043791321001	not
I	1816002	1826001	theta_Watterson	17.2562882109587	-0.172558950663788	106.043791321001	not
I	1817002	1827001	theta_Watterson	17.0996448493198	-0.182252055202628	106.043791321001	not
I	1818002	1828001	theta_Watterson	14.90356943256	-0.318145388741419	106.043791321001	not
I	1819002	1829001	theta_Watterson	14.5930114905415	-0.337362740602726	106.043791321001	not
I	1820002	1830001	theta_Watterson	16.7937031435341	-0.201183753973293	106.043791321001	not
I	1821002	1831001	theta_Watterson	17.7349102638687	-0.142941777328693	106.043791321001	not
I	1822002	1832001	theta_Watterson	18.8329104070089	-0.0749974350995231	106.043791321001	not
I	1823002	1833001	theta_Watterson	20.2473508176017	0.0125282577890338	106.043791321001	not
I	1824002	1834001	theta_Watterson	17.8944078473487	-0.133072053299603	106.043791321001	not
I	1825002	1835001	theta_Watterson	19.4628609876438	-0.036016039600145	106.043791321001	not
I	1826002	1836001	theta_Watterson	19.6197288410329	-0.0263090434927116	106.043791321001	not
I	1827002	1837001	theta_Watterson	21.345882692378	0.080505503617066	106.043791321001	not
I	1828002	1838001	theta_Watterson	20.7180371259046	0.0416543665730098	106.043791321001	not
I	1829002	1839001	theta_Watterson	20.7160143221981	0.041529195307632	106.043791321001	not
I	1830002	1840001	theta_Watterson	18.8290583759836	-0.075235799106934	106.043791321001	not
I	1831002	1841001	theta_Watterson	18.5153226692055	-0.0946497913218008	106.043791321001	not
I	1832002	1842001	theta_Watterson	19.457670549241	-0.0363372243698926	106.043791321001	not
I	1833002	1843001	theta_Watterson	19.7687765259282	-0.0170859600766818	106.043791321001	not
I	1834002	1844001	theta_Watterson	20.2414376746119	0.0121623519979846	106.043791321001	not
I	1835002	1845001	theta_Watterson	18.8296269941101	-0.0752006129689163	106.043791321001	not
I	1836002	1846001	theta_Watterson	20.7121160653625	0.0412879708431495	106.043791321001	not
I	1837002	1847001	theta_Watterson	20.0838875265742	0.00241313543967722	106.043791321001	not
I	1838002	1848001	theta_Watterson	19.4564161130179	-0.0364148489900566	106.043791321001	not
I	1839002	1849001	theta_Watterson	20.86714666305	0.050881277411527	106.043791321001	not
I	1840002	1850001	theta_Watterson	21.1817943957438	0.0703517058676097	106.043791321001	not
I	1841002	1851001	theta_Watterson	21.1817943957438	0.0703517058676097	106.043791321001	not
I	1842002	1852001	theta_Watterson	21.5030231745765	0.0902293700184074	106.043791321001	not
I	1843002	1853001	theta_Watterson	22.1456698426703	0.129996400489389	106.043791321001	not
I	1844002	1854001	theta_Watterson	29.1277400616829	0.56204749938265	106.043791321001	not
I	1845002	1855001	theta_Watterson	29.2115421445465	0.567233179396605	106.043791321001	not
I	1846002	1856001	theta_Watterson	27.563943363249	0.465279626701535	106.043791321001	not
I	1847002	1857001	theta_Watterson	28.2404901051186	0.507144396620558	106.043791321001	not
I	1848002	1858001	theta_Watterson	31.537046531071	0.711135588590806	106.043791321001	not
I	1849002	1859001	theta_Watterson	31.6948147527863	0.720898299566834	106.043791321001	not
I	1850002	1860001	theta_Watterson	31.3811431230055	0.701488272442013	106.043791321001	not
I	1851002	1861001	theta_Watterson	33.1067643408689	0.808269860146645	106.043791321001	not
I	1852002	1862001	theta_Watterson	32.1570748579746	0.749502994185524	106.043791321001	not
I	1853002	1863001	theta_Watterson	29.6351431912783	0.593445648190526	106.043791321001	not
I	1854002	1864001	theta_Watterson	24.0674212506102	0.248914541034464	106.043791321001	not
I	1855002	1865001	theta_Watterson	23.8287905186413	0.234148051047563	106.043791321001	not
I	1856002	1866001	theta_Watterson	25.6347573767161	0.345901433800911	106.043791321001	not
I	1857002	1867001	theta_Watterson	23.0757215635941	0.187548080069822	106.043791321001	not
I	1858002	1868001	theta_Watterson	20.0932780179859	0.00299421984677718	106.043791321001	not
I	1859002	1869001	theta_Watterson	17.8962277022124	-0.132959440525885	106.043791321001	not
I	1860002	1870001	theta_Watterson	19.159903995389	-0.0547630440437041	106.043791321001	not
I	1861002	1871001	theta_Watterson	19.0329591268099	-0.0626184033065101	106.043791321001	not
I	1862002	1872001	theta_Watterson	17.6229595409016	-0.149869297585954	106.043791321001	not
I	1863002	1873001	theta_Watterson	21.5765629197489	0.0947800157033419	106.043791321001	not
I	1864002	1874001	theta_Watterson	21.8986927466161	0.114713436783138	106.043791321001	not
I	1865002	1875001	theta_Watterson	23.6221999296123	0.221364207830418	106.043791321001	not
I	1866002	1876001	theta_Watterson	22.0520963028125	0.124206061885691	106.043791321001	not
I	1867002	1877001	theta_Watterson	23.4642069054398	0.211587586059225	106.043791321001	not
I	1868002	1878001	theta_Watterson	24.2481689988193	0.260099227064055	106.043791321001	not
I	1869002	1879001	theta_Watterson	24.2481689988193	0.260099227064055	106.043791321001	not
I	1870002	1880001	theta_Watterson	23.6110628468694	0.220675044203211	106.043791321001	not
I	1871002	1881001	theta_Watterson	22.0126109893354	0.121762707329978	106.043791321001	not
I	1872002	1882001	theta_Watterson	22.6950082762964	0.163989509476776	106.043791321001	not
I	1873002	1883001	theta_Watterson	19.3658967301057	-0.0420161961022415	106.043791321001	not
I	1874002	1884001	theta_Watterson	16.529286062654	-0.217545905423636	106.043791321001	not
I	1875002	1885001	theta_Watterson	16.2155503558758	-0.236959897638503	106.043791321001	not
I	1876002	1886001	theta_Watterson	15.4310611278676	-0.285504157778987	106.043791321001	not
I	1877002	1887001	theta_Watterson	14.0189505252403	-0.37288568195252	106.043791321001	not
I	1878002	1888001	theta_Watterson	12.6071398447385	-0.460248646919422	106.043791321001	not
I	1879002	1889001	theta_Watterson	11.9795936005987	-0.49908126187202	106.043791321001	not
I	1880002	1890001	theta_Watterson	10.0971045293463	-0.615569845684086	106.043791321001	not
I	1881002	1891001	theta_Watterson	8.84193721048337	-0.693239706112147	106.043791321001	not
I	1882002	1892001	theta_Watterson	7.68719919100384	-0.764694992954065	106.043791321001	not
I	1883002	1893001	theta_Watterson	9.41289553934658	-0.65790875616898	106.043791321001	not
I	1884002	1894001	theta_Watterson	9.72655641554135	-0.638499394476978	106.043791321001	not
I	1885002	1895001	theta_Watterson	9.56968856215226	-0.648206390584411	106.043791321001	not
I	1886002	1896001	theta_Watterson	13.4917593496924	-0.405508316726665	106.043791321001	not
I	1887002	1897001	theta_Watterson	15.5324005254741	-0.279233267237409	106.043791321001	not
I	1888002	1898001	theta_Watterson	19.1542172830907	-0.0551149382843082	106.043791321001	not
I	1889002	1899001	theta_Watterson	20.4133808803559	0.022802212191118	106.043791321001	not
I	1890002	1900001	theta_Watterson	23.0843485756589	0.188081920310018	106.043791321001	not
I	1891002	1901001	theta_Watterson	23.591274868924	0.219450562445223	106.043791321001	not
I	1892002	1902001	theta_Watterson	24.2812590201901	0.262146840400389	106.043791321001	not
I	1893002	1903001	theta_Watterson	26.325502367939	0.388644792597302	106.043791321001	not
I	1894002	1904001	theta_Watterson	25.7054096508443	0.350273402532083	106.043791321001	not
I	1895002	1905001	theta_Watterson	25.234806090677	0.321152414209782	106.043791321001	not
I	1896002	1906001	theta_Watterson	21.6518018915721	0.0994358096779298	106.043791321001	not
I	1897002	1907001	theta_Watterson	21.1898841372766	0.0708522997615994	106.043791321001	not
I	1898002	1908001	theta_Watterson	18.5127226990655	-0.0948106776951597	106.043791321001	not
I	1899002	1909001	theta_Watterson	19.6175764318481	-0.0264422347561054	106.043791321001	not
I	1900002	1910001	theta_Watterson	19.2619821445235	-0.0484464394947522	106.043791321001	not
I	1901002	1911001	theta_Watterson	21.941834842255	0.117383073329985	106.043791321001	not
I	1902002	1912001	theta_Watterson	23.4762580898664	0.212333314376347	106.043791321001	not
I	1903002	1913001	theta_Watterson	20.9775343704098	0.0577120781300981	106.043791321001	not
I	1904002	1914001	theta_Watterson	23.0101157851881	0.183488388923084	106.043791321001	not
I	1905002	1915001	theta_Watterson	25.678597645869	0.348614273384174	106.043791321001	not
I	1906002	1916001	theta_Watterson	26.4384291675748	0.395632712561824	106.043791321001	not
I	1907002	1917001	theta_Watterson	28.4681947300526	0.521234778175004	106.043791321001	not
I	1908002	1918001	theta_Watterson	29.2497641018557	0.569598357365215	106.043791321001	not
I	1909002	1919001	theta_Watterson	31.9181721056492	0.734719671555834	106.043791321001	not
I	1910002	1920001	theta_Watterson	30.8578163553669	0.669104767557914	106.043791321001	not
I	1911002	1921001	theta_Watterson	27.3573016575921	0.452492620383104	106.043791321001	not
I	1912002	1922001	theta_Watterson	24.1912372551918	0.256576285927026	106.043791321001	not
I	1913002	1923001	theta_Watterson	22.9207719878738	0.177959787147663	106.043791321001	not
I	1914002	1924001	theta_Watterson	21.5276579038982	0.091753769163722	106.043791321001	not
I	1915002	1925001	theta_Watterson	19.6493909844336	-0.0244735475366697	106.043791321001	not
I	1916002	1926001	theta_Watterson	17.4524927311523	-0.160417798269383	106.043791321001	not
I	1917002	1927001	theta_Watterson	14.6358337693474	-0.334712894348701	106.043791321001	not
I	1918002	1928001	theta_Watterson	13.8560655697761	-0.382965016848043	106.043791321001	not
I	1919002	1929001	theta_Watterson	9.60797950288033	-0.645836943915976	106.043791321001	not
I	1920002	1930001	theta_Watterson	10.5606618765233	-0.586884877620817	106.043791321001	not
I	1921002	1931001	theta_Watterson	11.6729064707495	-0.518059087547127	106.043791321001	not
I	1922002	1932001	theta_Watterson	12.7829069317359	-0.449372164629157	106.043791321001	not
I	1923002	1933001	theta_Watterson	12.3114030010846	-0.478548867953571	106.043791321001	not
I	1924002	1934001	theta_Watterson	13.0765176153849	-0.431203510556913	106.043791321001	not
I	1925002	1935001	theta_Watterson	11.6592811438006	-0.518902223937396	106.043791321001	not
I	1926002	1936001	theta_Watterson	12.4443720262466	-0.470320733369136	106.043791321001	not
I	1927002	1937001	theta_Watterson	11.6525420040875	-0.519319242475924	106.043791321001	not
I	1928002	1938001	theta_Watterson	10.7060855124502	-0.577886050663135	106.043791321001	not
I	1929002	1939001	theta_Watterson	11.0198212192284	-0.558472058448268	106.043791321001	not
I	1930002	1940001	theta_Watterson	10.2258828366366	-0.607601033077923	106.043791321001	not
I	1931002	1941001	theta_Watterson	9.11363824241036	-0.676426823151613	106.043791321001	not
I	1932002	1942001	theta_Watterson	10.5136730968162	-0.589792547304919	106.043791321001	not
I	1933002	1943001	theta_Watterson	10.2000873511008	-0.609197259916469	106.043791321001	not
I	1934002	1944001	theta_Watterson	10.8286121233484	-0.570304093561346	106.043791321001	not
I	1935002	1945001	theta_Watterson	10.6715946109502	-0.580020350580989	106.043791321001	not
I	1936002	1946001	theta_Watterson	13.4980197012036	-0.405120925642785	106.043791321001	not
I	1937002	1947001	theta_Watterson	16.0107251475507	-0.249634498947572	106.043791321001	not
I	1938002	1948001	theta_Watterson	18.0501569027757	-0.123434288505208	106.043791321001	not
I	1939002	1949001	theta_Watterson	19.7766824617645	-0.016596740094829	106.043791321001	not
I	1940002	1950001	theta_Watterson	22.9254217787011	0.178247516599464	106.043791321001	not
I	1941002	1951001	theta_Watterson	26.6965818029226	0.411607219589912	106.043791321001	not
I	1942002	1952001	theta_Watterson	26.569778992155	0.403760650876565	106.043791321001	not
I	1943002	1953001	theta_Watterson	28.0075337711548	0.492729038864753	106.043791321001	not
I	1944002	1954001	theta_Watterson	30.7249376670141	0.660882223022916	106.043791321001	not
I	1945002	1955001	theta_Watterson	30.9042807153454	0.671979986104618	106.043791321001	not
I	1946002	1956001	theta_Watterson	29.6672398917031	0.595431794742248	106.043791321001	not
I	1947002	1957001	theta_Watterson	29.9975154977726	0.61586927733178	106.043791321001	not
I	1948002	1958001	theta_Watterson	29.6895053691081	0.596809584377481	106.043791321001	not
I	1949002	1959001	theta_Watterson	32.9876439027221	0.80089867730437	106.043791321001	not
I	1950002	1960001	theta_Watterson	31.2498146339264	0.693361654369898	106.043791321001	not
I	1951002	1961001	theta_Watterson	28.8923021074155	0.547478578751431	106.043791321001	not
I	1952002	1962001	theta_Watterson	28.5533079255616	0.526501589950946	106.043791321001	not
I	1953002	1963001	theta_Watterson	26.8084650633237	0.418530565257853	106.043791321001	not
I	1954002	1964001	theta_Watterson	24.4198422060973	0.270722379729151	106.043791321001	not
I	1955002	1965001	theta_Watterson	24.0868959607069	0.250119637751336	106.043791321001	not
I	1956002	1966001	theta_Watterson	22.0299762321666	0.12283727003308	106.043791321001	not
I	1957002	1967001	theta_Watterson	20.4434525593804	0.0246630502463876	106.043791321001	not
I	1958002	1968001	theta_Watterson	20.2807094667108	0.0145924938326565	106.043791321001	not
I	1959002	1969001	theta_Watterson	14.4717061071625	-0.344869128041779	106.043791321001	not
I	1960002	1970001	theta_Watterson	12.4313736772198	-0.471125072312269	106.043791321001	not
I	1961002	1971001	theta_Watterson	11.4884045702599	-0.529476080839084	106.043791321001	not
I	1962002	1972001	theta_Watterson	11.171066259291	-0.549113002507628	106.043791321001	not
I	1963002	1973001	theta_Watterson	13.8356202480321	-0.384230175096187	106.043791321001	not
I	1964002	1974001	theta_Watterson	12.5673916394125	-0.462708269245102	106.043791321001	not
I	1965002	1975001	theta_Watterson	12.8780120489738	-0.443487051886934	106.043791321001	not
I	1966002	1976001	theta_Watterson	12.2466460910953	-0.482556031050502	106.043791321001	not
I	1967002	1977001	theta_Watterson	10.990188711465	-0.560305720548555	106.043791321001	not
I	1968002	1978001	theta_Watterson	10.2058494445196	-0.608840701085722	106.043791321001	not
I	1969002	1979001	theta_Watterson	14.4426372008479	-0.346667914436488	106.043791321001	not
I	1970002	1980001	theta_Watterson	14.1289014940697	-0.366081906651355	106.043791321001	not
I	1971002	1981001	theta_Watterson	13.658223103319	-0.395207525496519	106.043791321001	not
I	1972002	1982001	theta_Watterson	14.1274730389645	-0.36617029957474	106.043791321001	not
I	1973002	1983001	theta_Watterson	11.6207147626791	-0.521288714880801	106.043791321001	not
I	1974002	1984001	theta_Watterson	12.0911683617836	-0.492177006161817	106.043791321001	not
I	1975002	1985001	theta_Watterson	12.719013328465	-0.453325906232936	106.043791321001	not
I	1976002	1986001	theta_Watterson	13.03289869641	-0.43390265297234	106.043791321001	not
I	1977002	1987001	theta_Watterson	15.3861412888925	-0.288283801234658	106.043791321001	not
I	1978002	1988001	theta_Watterson	15.7034395330305	-0.268649358905015	106.043791321001	not
I	1979002	1989001	theta_Watterson	14.2906484923643	-0.356072988642255	106.043791321001	not
I	1980002	1990001	theta_Watterson	16.3320630055222	-0.229750084970389	106.043791321001	not
I	1981002	1991001	theta_Watterson	18.0628836643523	-0.122646755416591	106.043791321001	not
I	1982002	1992001	theta_Watterson	18.2252647006696	-0.11259860308073	106.043791321001	not
I	1983002	1993001	theta_Watterson	19.0072645696528	-0.0642083846883995	106.043791321001	not
I	1984002	1994001	theta_Watterson	18.5348306192744	-0.0934426377126209	106.043791321001	not
I	1985002	1995001	theta_Watterson	17.1259762606263	-0.180622665231815	106.043791321001	not
I	1986002	1996001	theta_Watterson	18.5577943094843	-0.0920216426096485	106.043791321001	not
I	1987002	1997001	theta_Watterson	16.3614944009743	-0.227928867717033	106.043791321001	not
I	1988002	1998001	theta_Watterson	19.2046471848527	-0.0519943316748253	106.043791321001	not
I	1989002	1999001	theta_Watterson	16.6943861759687	-0.207329496371953	106.043791321001	not
I	1990002	2000001	theta_Watterson	18.2610819519266	-0.11038222852712	106.043791321001	not
I	1991002	2001001	theta_Watterson	18.4126755337656	-0.101001604791717	106.043791321001	not
I	1992002	2002001	theta_Watterson	17.1534338520631	-0.178923587138768	106.043791321001	not
I	1993002	2003001	theta_Watterson	16.0521814179483	-0.247069181410015	106.043791321001	not
I	1994002	2004001	theta_Watterson	16.2121405910563	-0.237170894175493	106.043791321001	not
I	1995002	2005001	theta_Watterson	17.4636035821275	-0.159730257866196	106.043791321001	not
I	1996002	2006001	theta_Watterson	18.0743380678885	-0.12193795595171	106.043791321001	not
I	1997002	2007001	theta_Watterson	20.2704131847523	0.0139553590294934	106.043791321001	not
I	1998002	2008001	theta_Watterson	17.7390201687527	-0.14268745606497	106.043791321001	not
[truncated: 30,548 more rows]
