# Supplementary material for: Natural variation in a glucuronosyltransferase modulates propionate sensitivity in a C. elegans propionic acidemia model
Source: PLoS Genet. 2020 Aug 28;16(8):e1008984. doi: 10.1371/journal.pgen.1008984 (PMC7482840; doi:10.1371/journal.pgen.1008984)
Supplement: S13 Table — (TXT) [file pgen.1008984.s021.txt]

(((CSINI.Csp5_scaffold_01476.g21159.t1:0.05795482225959273925,CSP26.g3017.t1:0.26828198395179508884):0.69663356956720090540[100],HBACT.g2708.t1:0.77743793737534971910):0.10545687860195981922[30],(((((CSP38.g3403.t2:0.00662550906221942223,CSP38.g3403.t1:0.00232933293529332189):0.20702002899095281463[100],(CCAST.g7818.t1:0.02282052199453753899,CCAST.g18175.t1:0.23582182503425994091):0.15770122223280325091[98]):0.11604645144569133985[84],(CCAST.g16160.t1:0.23637517228895466026,((CCAST.g18176.t1:0.21757692176719256594,CANGA.Cang_2012_03_13_01133.g15774.t1:0.17581590180799458456):0.07598959829595082482[90],CCAST.g18122.t1:0.26338551008993277280):0.10819874758457909136[86]):0.38296760901118065412[100]):0.16084527950866553403[84],(CVIRI.g10547.t1:0.43977747002479605776,CSP31.g5387.t1:0.37115230774872826069):0.08014876920830131535[50]):0.11804015191112510186[56],(((((CBN07099:0.01113835057400366577,CBN25400:0.03355979612162968140):0.09273480664830674458[100],((CTROP.Csp11.Scaffold629.g15710.t1:0.00000100000050002909,CTROP.Csp11.Scaffold629.g15710.t2:0.00000100000050002909):0.13123324603119168597[100],(CDOUG.g22659.t2:0.01909450907251405982,CDOUG.g22659.t1:0.00594693618989734513):0.15225059417906725012[97]):0.04304574790466829393[46]):0.03320504206175531325[37],((((((CSP26.g3242.t2:0.00968825635512387401,CSP26.g3242.t1:0.00481645424073581536):0.08470656876215455766[100],(CSINI.Csp5_scaffold_00329.g9527.t1:0.06463420335348858681,CSP40.g14082.t1:0.14004785516634749021):0.02597253368149562286[66]):0.02201865272091189582[65],((CSINI.Csp5_scaffold_00329.g9529.t1:0.18433861518169664118,(CSP40.g14083.t1:0.16509498440194256275,CSP26.g3243.t1:0.13689889361671087054):0.00738605796891921972[38]):0.23012348420595529763[100],(CSP26.g20541.t1:0.13899111621167944963,(CBG08285:0.43061121112598499394,(CSINI.Csp5_scaffold_00329.g9530.t1:0.17331621068926181262,CSP40.g14084.t1:0.22962527866619347749):0.06859005075876085933[97]):0.06658834435304653021[61]):0.06587639621111350541[48]):0.07124895560595938260[54]):0.03552361151969344460[32],(CBG08282:0.09480847969369879391,CBG08283:0.13535610365748673711):0.20743808099850791216[99]):0.02396540876240596182[30],(((T09E11.1:0.50770565980809800877,(E03H4.12:0.37335495485919312220,T15D6.7:0.41294092553167904835):0.16662667148901985636[86]):0.14269053203141882080[85],(C54C8.5:0.18712078175603499841,C47F8.4:0.16881064495329867192):0.31583981560347768047[100]):0.15650217007605315978[86],(W07G9.2a:0.00000100000050002909,(W07G9.2b:0.00000100000050002909,W07G9.2c:0.00000100000050002909):0.00000100000050002909[99]):0.19464065113971870669[100]):0.01971548189704842510[27]):0.07046224654631677575[27],(CLATE.FL83_21414-RA:0.39862358414918713789,(CREMA.FL82_03169-RA:0.04031551328850169202,CLATE.FL83_20457-RA:0.04024015532662870293):0.05732074449201337435[98]):0.04463095165048176771[55]):0.03296923419650697046[10]):0.03512130881105106350[10],CKAMA.g3872.t1:0.26501117810926211327):0.03535560468690821662[12],((((CSP39.g27853.t1:0.00000100000050002909,CSP39.g27853.t2:0.00000100000050002909):0.16881511395010284637[100],(CSP28.g12610.t1:0.14626275093864293808,CNOUR.g5870.t1:0.13640683420086702204):0.07334674539318224162[91]):0.07401054733990161671[88],(CSP39.g27852.t1:0.52172070259921776714,(CNOUR.g5871.t1:0.31052647909272657056,CSP28.g12609.t1:0.24047005863361031741):0.18995278445578792081[100]):0.09465099598942711134[76]):0.09193493469867645984[78],(OTIPU.nOt.2.0.1.t10902:1.58586039052646543546,CJA03534:0.08305809144523741694):0.20581187651421811724[67]):0.06008919840996187339[48]):0.08664600577147840710[28]):0.12734843779227986160[26],OTIPU.nOt.2.0.1.t06427:1.00284525136602398199);
