# Supplementary material for: Natural variation in a glucuronosyltransferase modulates propionate sensitivity in a C. elegans propionic acidemia model
Source: PLoS Genet. 2020 Aug 28;16(8):e1008984. doi: 10.1371/journal.pgen.1008984 (PMC7482840; doi:10.1371/journal.pgen.1008984)
Supplement: S14 Table — (TXT) [file pgen.1008984.s022.txt]

((CSP21.g9325.t1:0.41229859750327579881,(CPLIC.g9061.t1:0.31624748485587139690,((CSP31.g3062.t1:0.15699207496491490721,(CJA02342:0.31386576563222939873,(CKAMA.g8120.t1:0.24998605177416000078,(((ZK1307.5:0.13266476077816677370,((CBG01067:0.06307703349589602326,((CSP40.g3200.t1:0.06067935026055269049,CSP26.g2140.t1:0.05296361947077817683):0.01246611548363817275[80],(CSINI.Csp5_scaffold_04607.g33334.t1:0.00000100000050002909,CSINI.Csp5_scaffold_04607.g33334.t2:0.00000100000050002909):0.05194028044114145509[100]):0.02139884852077593436[78]):0.02505598446613771860[85],(CTROP.Csp11.Scaffold629.g8818.t1:0.02044214682096495359,(((CLATE.FL83_08479-RA:0.25103965256960070196,CREMA.FL82_22674-RA:0.01351846168370822790):0.16996610988401689157[75],(CBN14351:0.00722606676667659781,(CBN11722.1:0.00000100000050002909,CBN11722.2:0.00000100000050002909):0.00347901725514688370[84]):0.05572679544436452692[100]):0.03233861459395803717[20],CDOUG.g14196.t1:0.02635336084105770194):0.02005249503026081473[17]):0.03869518291038965413[34]):0.11580276438552460083[63]):0.10708263625179130496[59],(((CSP29.g6385.t1:0.01074280755745035329,CNOUR.g4656.t1:0.03879624851304030314):0.06357410508189645371[99],(CSP28.g8846.t1:0.25413442729281338073,(CSP39.g22415.t1:0.00190909274079972195,CSP39.g2343.t1:0.00917428759457162082):0.11098023263224485180[100]):0.03378633580979815976[29]):0.13807467644872289947[90],CJA35121:0.26776426548388049254):0.09565026771449385012[48]):0.02316779025840367753[11],(CSP32.g14272.t1:0.12473041696521459942,CAFRA.g17183.t1:0.11274220394519032795):0.18068640626814760908[99]):0.02156735081344171231[18]):0.02876828497166264431[23]):0.07088517383564935104[38]):0.03821195012018967219[13],(((CCAST.g16537.t1:0.02076772098667152913,CANGA.Cang_2012_03_13_00620.g12866.t1:0.02363060095576781372):0.08047237272595450519[100],CSP38.g5375.t1:0.06042230449449764035):0.14690462749533961251[100],CVIRI.g11665.t1:0.19571457192767677258):0.04372959436307211067[24]):0.09721015525345198804[40]):0.13398969779742295194[46]):0.21903062028743791601[44],((((C54C8.5:0.19819882362182639213,C47F8.4:0.19842250290448568140):0.44503784190769779538[100],(T09E11.1:0.47168808070935502874,(T15D6.7:0.50428608959094955999,E03H4.12:0.46703187612747143476):0.14802909377797543455[52]):0.16168124437444150732[81]):0.11652673428383705789[82],(((((((CMONO.g1041.t1:0.77199082236893479259,(((CANGA.Cang_2012_03_13_06542.g20326.t2:0.00000100000050002909,CANGA.Cang_2012_03_13_06542.g20326.t1:0.00000100000050002909):0.04862100650583877498[100],(CANGA.Cang_2012_03_13_00254.g7961.t2:0.20036617603632342344,CANGA.Cang_2012_03_13_00254.g7961.t1:0.00000100000050002909):0.00898712469160966275[46]):0.96034688799691236838[100],(CCAST.g18122.t1:0.48081696341868046529,(((CCAST.g18176.t1:0.25223937050491340717,CANGA.Cang_2012_03_13_01133.g15774.t1:0.23611831132054986182):0.14427026605483275756[93],CCAST.g16160.t1:0.50155828733188134727):0.06755207596890101807[33],CANGA.Cang_2012_03_13_00648.g13131.t1:0.52227718410336221311):0.07156222601371919900[30]):0.18025181108879181902[44]):0.58498777108447230777[94]):0.17150694198167795723[16],((CSP38.g3403.t2:0.01053373345444928895,CSP38.g3403.t1:0.00442922697999784034):0.24897520226406583133[100],(CCAST.g18175.t1:0.54736808351907406678,CCAST.g7818.t1:0.02730720386784404527):0.12810305630607701777[77]):0.24416215304019620036[66]):0.14318213213253347393[17],((CPLIC.g4067.t1:0.32239420956461745105,CPLIC.g157.t1:0.79665841060194508838):0.49213890273782939788[100],((CSP21.g7551.t1:0.30304919646407851852,CSP21.g7552.t1:0.52036408501357256373):1.49979349181631538279[100],CSP21.g3690.t1:0.66501692661259970141):0.34989528740666231421[63]):0.16925239680778020324[16]):0.15669054148071390187[7],(CVIRI.g10547.t1:0.43622612218655321126,CSP31.g5387.t1:0.31201600613066593493):0.04881195633004634798[29]):0.22227912066171073846[8],(((((CSP39.g27853.t1:0.00000100000050002909,CSP39.g27853.t2:0.00000100000050002909):0.13944882170163397372[100],((CNOUR.g5870.t1:0.04308423489957873692,CSP29.g3430.t1:0.02861499811057340026):0.05716941603640123687[98],CSP28.g12610.t1:0.05674011002488937166):0.05909903277631119861[85]):0.06374539308726343001[87],(CSP39.g27852.t1:0.62299044611568243912,(CNOUR.g5871.t1:0.41257182516763901692,CSP28.g12609.t1:0.19738482223129857895):0.34680036824846299792[100]):0.09634917189223113354[33]):0.02541834769376069905[30],(CAFRA.g19332.t1:0.04835775361272846157,CSP32.g786.t1:0.05653173844963377270):0.09399943202416055632[99]):0.05849502899757621360[28],CJA03534:0.21950548408465359040):0.02048096318309929748[22]):0.06393716525078477209[8],(CBG08283:0.45010817816174747419,((((CTROP.Csp11.Scaffold629.g15710.t2:0.00000100000050002909,CTROP.Csp11.Scaffold629.g15710.t1:0.00000100000050002909):0.05207979521227790870[100],(((CREMA.FL82_25095-RA:0.14360486516763190656,CLATE.FL83_21414-RA:0.10046578363399731593):0.51023019101331146263[100],CREMA.FL82_03169-RA:0.00000100000050002909):0.02605028588409453311[48],CLATE.FL83_20457-RA:0.02304288069023497504):0.06863021847177047663[48]):0.02033867151532407075[17],((CBG08282:0.17150376217925714095,((CSP26.g3242.t1:0.02300979100978389064,CSP26.g3242.t2:0.00888415958520361732):0.05130105678784609158[91],(CSINI.Csp5_scaffold_00329.g9527.t1:0.00939924936308372642,CSP40.g14082.t1:0.08426815735335961566):0.01754089993888035409[81]):0.03996345589883421034[71]):0.07525029405050102926[44],((CBN07099:0.00000100000050002909,CBN25400:0.00463598096515669897):0.03935561751262425106[98],(CDOUG.g22659.t1:0.01809847200182603325,CDOUG.g22659.t2:0.02312366727719197476):0.10801564208515007648[100]):0.02796526480866944053[44]):0.02106441010930971622[3]):0.01151347955163375784[1],(CKAMA.g3872.t1:0.17934028351042813343,(W07G9.2a:0.00000100000050002909,(W07G9.2b:0.00000100000050002909,W07G9.2c:0.00000100000050002909):0.00000100000050002909[100]):0.09001837694101394449[100]):0.03330234117772633978[23]):0.01089402759322282387[2]):0.02606993325012076090[9]):0.00000100000050002909[1],((CSP26.g20541.t1:0.21275895501728694925,(CBG08285:0.58660067328099962936,(CSP40.g14084.t1:0.36437359392394547131,CSINI.Csp5_scaffold_00329.g9530.t1:0.21513721484237510739):0.08822825448446527941[68]):0.11529077929618500309[66]):0.12599597473326465402[62],(CSP26.g3243.t1:0.42225725564041971527,(CSP40.g14083.t1:0.14970467095486950093,CSINI.Csp5_scaffold_00329.g9529.t1:0.10806275536663645376):0.00318991828067324108[94]):0.42569103033981448014[100]):0.17177283789073477527[70]):0.23107153861375548387[19]):0.44382013961231348009[56],(CKAMA.g10776.t1:0.86000739992956887203,((((CDOUG.g19433.t1:0.42747529653079657797,CBN17875:0.34946319879812592912):0.09888808501043171162[80],(CTROP.Csp11.Scaffold629.g11814.t2:0.00000100000050002909,CTROP.Csp11.Scaffold629.g11814.t1:0.00000100000050002909):0.39779773881564006732[100]):0.17780481316940494052[51],(CLATE.FL83_09262-RA:0.12969181949622854422,CREMA.FL82_04652-RA:0.15635324581095264018):0.22475859960779887015[94]):0.09828597528907398462[34],(CBG18701:2.52487531481047033921,(CSP26.g3017.t1:0.18231448920027590321,(CSP40.g23312.t1:0.35644281076606854075,CSINI.Csp5_scaffold_01476.g21159.t1:0.08884948498881783951):0.07839439321723359888[70]):0.27422454844865790102[97]):0.14277484592554101628[61]):0.25740090224991613033[78]):0.30102770031122683125[76]):2.07198018797717864459[100],CMONO.g5054.t1:0.33812642076228627275);
